# Supplementary material for: Identification of miRNAs and Target Genes at Key Stages of Sexual Differentiation in Androdioecious Osmanthus fragrans
Source: Int J Mol Sci. 2022 Sep 8;23(18):10386. doi: 10.3390/ijms231810386 (PMC9499476; doi:10.3390/ijms231810386)
Supplement: Supplementary file 1 [file ijms-23-10386-s001.zip]

Archive with 8 entries (7 files):
- Supplementary Files/
- Supplementary Files/Fig S1.tif
- Supplementary Files/Table S1 Length distribution of sRNA-seq reads.xlsx
- Supplementary Files/Table S2 Sequence and chromosome location information of miRNAs.xlsx
- Supplementary Files/Table S3 Target genes predicted by TargetFinder and psRobot.xlsx
- Supplementary Files/Table S4 GO enrichment results of target genes in three stages.xlsx
- Supplementary Files/Table S5 Primers used for RLM-RACE and qRT-PCR experiments in this study.xlsx
- Supplementary Files/Table S6 MiRNAs, target genes that may be involved in the development of flower organs.xlsx
