# Supplementary material for: Identification of miRNAs and Target Genes at Key Stages of Sexual Differentiation in Androdioecious Osmanthus fragrans
Source: Int J Mol Sci. 2022 Sep 8;23(18):10386. doi: 10.3390/ijms231810386 (PMC9499476; doi:10.3390/ijms231810386)
Supplement: Supplementary file 1 [file ijms-23-10386-s001.zip › Supplementary Files/Table S1 Length distribution of sRNA-seq reads.xlsx]

## Sheet: Sheet1
Table S1 Length distribution of sRNA-seq reads
Length	H1_1	H1_2	H2_1	H2_2	H3_1	H3_2	M1_1	M1_2	M2_1	M2_2	M3_1	M3_2	Total	Percentage %
10	10632	10094	14816	7266	7153	8803	5796	5087	29298	34125	14303	28167	175540	0.000631127
11	13185	11501	15043	8487	7588	10339	7513	6492	29635	38991	14567	29093	192434	0.000691867
12	16338	16315	19263	11637	9660	13986	9585	8812	37328	43998	16439	32839	236200	0.000849221
13	20395	21688	24438	14579	12630	16658	13854	12501	46534	50071	20249	37947	291544	0.0010482
14	31101	34475	36539	24215	17981	24685	21724	22154	67911	69164	27010	49196	426155	0.00153217
15	38653	35814	36416	26958	21398	30114	24713	25224	56480	86690	30443	47549	460452	0.00165548
16	127322	45511	48084	42271	31104	79332	31032	67497	69604	379101	44132	91214	1056204	0.00379742
17	221167	81046	67672	111825	49358	176648	38666	188887	104180	934313	80084	217725	2271571	0.00816708
18	357438	250662	165885	298422	118913	372370	63819	324748	265551	1177458	253582	411508	4060356	0.0145984
19	521759	441246	424443	478423	374739	671768	211095	422243	603775	1341796	715258	615491	6822036	0.0245276
20	720560	704531	696673	726713	673121	765438	575147	629671	891447	1425194	945172	809337	9563004	0.0343823
21	2637835	2742118	2945899	2964637	3257364	3490779	2566695	2346842	4012834	3574718	3673692	3499219	37712632	0.13559
22	1241355	1287821	1405700	1419236	1485823	1540328	1133124	1056205	1790922	1852059	1792358	1552702	17557633	0.0631258
23	1487509	1694028	1754942	1989970	1504214	1401994	1686515	1722243	1529662	1683305	1788748	1775985	20019115	0.0719757
24	15235026	14520489	14906888	14689192	14485126	13146982	15662608	14574794	11115359	7814145	11026894	12922090	160099593	0.575613
25	645273	567626	660243	620441	771960	769027	596876	523814	656430	736054	753362	660233	7961339	0.0286238
26	167088	119580	182535	163752	272222	303836	110891	70432	355286	452015	402909	261299	2861845	0.0102893
27	127069	101004	153076	116118	211054	243425	85226	33452	330301	283851	393291	186071	2263938	0.00813964
28	80782	103981	123770	53394	97263	129500	102490	20538	380194	122548	363591	85458	1663509	0.00598089
29	37561	62760	61628	31808	66146	86314	47973	10707	240445	55595	343861	57883	1102681	0.00396452
30	21305	29800	36813	16729	38079	52778	25671	4535	125610	24062	188018	29739	593139	0.00213254
31	7139	35825	24340	4931	10684	14456	26179	2318	172313	6908	156079	9112	470284	0.00169083
32	3165	5571	7006	1643	3209	4448	5213	1420	25282	2325	45507	3681	108470	0.000389987
33	2006	2444	2682	855	1648	1829	2938	1496	8799	1180	11637	2290	39804	0.000143109
34	1196	1125	1533	595	1066	1070	1750	831	4249	691	3705	1836	19647	7.06378e-05
35	736	631	933	347	694	707	1077	544	2446	547	1519	1332	11513	4.13932e-05
36	813	556	632	363	445	496	933	514	1634	550	1027	1063	9026	3.24516e-05
37	593	419	434	273	260	363	655	453	1048	629	621	828	6576	2.3643e-05
38	596	411	354	246	185	343	524	452	726	777	477	862	5953	2.14031e-05
39	612	561	452	340	254	427	577	555	680	1042	665	992	7157	2.57319e-05
40	516	488	364	293	96	331	450	563	619	1203	608	979	6510	2.34057e-05
41	592	861	444	457	120	388	666	863	594	1734	770	1314	8803	3.16498e-05
42	1518	2516	1024	926	387	877	1869	2411	867	2634	1627	2377	19033	6.84302e-05
43	965	1949	966	893	448	785	1132	1596	827	2635	1554	1965	15715	5.65009e-05
44	1316	2826	1020	930	260	704	2003	2361	505	2412	1460	2107	17904	6.43711e-05
