# Supplementary material for: Identification of miRNAs and Target Genes at Key Stages of Sexual Differentiation in Androdioecious Osmanthus fragrans
Source: Int J Mol Sci. 2022 Sep 8;23(18):10386. doi: 10.3390/ijms231810386 (PMC9499476; doi:10.3390/ijms231810386)
Supplement: Supplementary file 1 [file ijms-23-10386-s001.zip › Supplementary Files/Table S2 Sequence and chromosome location information of miRNAs.xlsx]

## Sheet: Sheet1
Table S3 Sequence and chromosome location information of miRNAs
miRNA id	Sequence(mature)	Chr	start	end
miR10519	UGUCAAAAGUUGGAUAUU	Chr05	17526272	17525973
miR1128_1	UACUACUCCCUCCGUCCCAAA	Chr13	12818706	12818407
miR1171	UGGAGUGGAGUGGAGUGGAGUGG	Chr23	21216254	21215955
miR1511_1	ACCUAGCUCUGAUACCAUGAA	Chr12	16006398	16006697
miR156	CUGACAGAAGAGAGUGAGCAC	Chr05	26738199	26738498
miR156_2	UUGACAGAAGAUAGAGAGC	Chr15	26327517	26327816
miR156a	UGACAGAAGAGAGUGAGCACA	Chr17	5801084	5800785
miR156a_2	UGACAGAAGAGAGAGAGCAC	Chr20	19663642	19663343
miR156a-5p	UGACAGAAGAGAGUGAGCAC	Chr05	30643539	30643838
miR156b_1	CAGAAGAUAGAGAGCACAAC	Chr12	16662507	16662208
miR156b_2	UGACAGAAGAGAGUGAGCAUA	Chr18	7203110	7202811
miR156b-3p	UGCUCACUCUCUAUCUGUCACC	Chr17	5749691	5749392
miR156c	UUGACAGAAGAGAGAGAGCAC	Chr13	30717090	30717389
miR156c_1	UGACAGAAGAGAGGGAGCA	Chr10	8067515	8067814
miR156d-3p_4	GCUCUCUAUGCUUCUGUCAUCA	Chr01	29718300	29718599
miR156e_1	CUGACAGAAGAUAGAGAGCAC	Chr12	6912308	6912607
miR156f	UUGACAGAAGAGAGAGAGCACA	Chr19	4922821	4922522
miR156f-3p_1	GCUCACUUCUCUUUCUGUCAGC	Chr18	7203296	7202997
miR156f-3p_4	GCUCACUCUCUAUCUGUCACC	Chr17	5749691	5749392
miR156f-5p	CUGACAGAAGAGAGUGAGCA	scaffold_144	1005990	1005691
miR156g_1	ACAGAAGAUAGAGAGCACAG	Chr15	26327521	26327820
miR156g-3p	GCUCUCUAUUCUUCUGUCAUC	Chr22	5836264	5835965
miR156g-3p_3	GCUUACUCUCUAUCUGUCACC	Chr05	30643357	30643656
miR156h	UGACAGAAGAGAGAGAGCAU	Chr19	9293133	9292834
miR156h_1	UGACAGAAGAAAGAGAGCAC	Chr11	26909196	26908897
miR156k	UGACAGAAGAGAGAGAGCACA	Chr04	32458017	32457718
miR156q	UGACAGAAGAGAGUGAGCACU	Chr05	26738200	26738499
miR156z	AUUGGAGUGAAGGGAGCU	Chr18	6838726	6838427
miR157a-5p	UUGACAGAAGAUAGAGAGCAC	Chr22	6172944	6173243
miR157d	UGACAGAAGAUAGAGAGCAC	Chr22	6172633	6172932
miR157d-3p	GCUCUCUAUGCUUCUGUCAUC	Chr01	29718300	29718599
miR159a_1	UUUGGAUUGAAGGGAGCUCUA	Chr18	20583148	20583447
miR159a-5p_5	GAGCUCCUUGAAGUCCAAAAG	Chr01	8757449	8757150
miR159b-5p	AGCUGCCGACUCAUUCAUUCA	Chr14	2896691	2896392
miR160	UGGCAUACAGGGAGCCAGGCA	Chr10	6149118	6149417
miR160a-3p_1	GCGUAUGAGGAGCCAAGCAUA	Chr04	5003192	5002893
miR160a-5p	UGCCUGGCUCCCUGUAUGCCA	Chr01	1571989	1572288
miR160a-5p_1	GCCUGGCUCCCUGUAUGCCAU	Chr09	4368645	4368346
miR160b_1	UGCCUGGCUCCCUGUAUGCC	Chr04	14312049	14311750
miR160b-3p	GCGUACGAGGAGCCAAGCAUA	Chr10	6149602	6149303
miR160g_1	UGCCUGGCUCCUUGUAUGCCA	Chr08	3714762	3714463
miR160g_2	UGCCUGGCUCCCUGGAUGCCA	Chr01	424320	424619
miR160h	UGCCUGGCUCCCUGUAUGCCAUU	Chr10	21726390	21726689
miR164_1	UGGAGAAGGGGAGCACGUGCA	Chr16	1900764	1900465
miR164a_1	CACGUGCUCCCCUUCUCCAAC	Chr16	1900467	1900766
miR164a_3	UGGAGAAGCAGGGCACAUGCC	Chr07	27287058	27287357
miR164a_4	UGGAGAAGCAGGGCACGUGCA	Chr08	26051861	26052160
miR164a-3p_2	CAUGUGCCCUUCUUCCCCAUC	Chr10	35073384	35073683
miR164b	UGGAGAAGCAGGGCACGUGC	Chr16	1900400	1900699
miR164c_1	UGGAGAAGCAGGGUACGUGCA	Chr10	35073310	35073609
miR164e-5p	UGGAGAAGCAGGGCACGUGCAA	Chr16	1900400	1900699
miR166	UCGGACCAGGCUUCAUUCCCCC	Chr05	23112609	23112310
miR166-3p	AUUUCGGACCAGGCUUCAUUCCCC	Chr23	21047486	21047785
miR166a	UCGGACCAGGCUUCAUUCC	Chr05	23112609	23112310
miR166a-3p	UCGGACCAGGCUUCAUUCCCC	Chr14	21233617	21233318
miR166a-5p	GGACUGUUGUCUGGCUCGAGG	Chr10	18825763	18826062
miR166c-5p_1	GGGAAUGUUGUCUGGUUCGAG	Chr14	16222261	16222560
miR166d-5p_2	GGAAUGUUGUCUGGCUCGAGG	Chr14	21233491	21233192
miR166e	GGACCAGGCUUCAUUCCCC	scaffold_113	1228517	1228816
miR166e-3p	CUCGGACCAGGCUUCAUUCCC	Chr14	16222317	16222616
miR166g-3p	UCGGACCAGGCUUCAUUCCUC	Chr20	1521784	1522083
miR166h-3p	UCGGACCAGGCUUCAUUCCC	Chr21	11247835	11248134
miR166h-3p_1	UCUCGGACCAGGCUUCAUUCC	Chr08	955532	955831
miR166h-5p	GGAAUGUUGGCUGGCUCGAGG	scaffold_113	1228448	1228747
miR166k	UCGGACCAGGCUUCAUUCCU	Chr20	1521784	1522083
miR166m_2	CGGACCAGGCUUCAUUCCCC	Chr16	519461	519760
miR166u	UCUCGGACCAGGCUUCAUUC	Chr21	11247833	11248132
miR167a	UGAAGCUGCCAGCAUGAUCUAA	Chr06	25336478	25336179
miR167a-5p	UGAAGCUGCCAGCAUGAUCUA	Chr06	25336479	25336180
miR167b-3p	AGGUCAUCUAGCAGCUUCAAU	Chr10	6387359	6387060
miR167c_1	UGAAGCUGCCAGCAUGAUCUC	scaffold_102	1628439	1628738
miR167d	UGAAGCUGCCAGCAUGAUCUGG	Chr05	32749694	32749395
miR167d_1	UGAAGCUGCCAGCAUGAUCU	scaffold_102	1628439	1628738
miR167d-5p	UGAAGCUGCCAGCAUGAUCUG	Chr05	32749694	32749395
miR167f-3p_1	AGAUCAUGUGGCAGUUUCACC	Chr21	20130039	20129740
miR167f-5p	UGAAGCUGCCAGCAUGAUCUU	Chr23	21307708	21307409
miR167h	UGAAGCUGCCAGCAUGAUCUUA	Chr06	25321254	25320955
miR167k	UGAAGCUGCCAGCCUGAUCUUA	Chr21	20130096	20129797
miR168	UCGCUUGGUGCAGGUCGGGA	Chr14	26088680	26088381
miR168-3p	UCCCGCCUUGCAUCAACUGAAU	Chr05	18442157	18442456
miR168-5p	UCGCUUGGUGCAGGUCGGGAAC	Chr17	3381611	3381312
miR168a-3p	CCCGCCUUGCAUCAACUGAAU	Chr05	18442157	18442456
miR168a-3p_1	CCUGCCUUGCAUCAACUGAAU	Chr14	26088562	26088263
miR168a-5p	UCGCUUGGUGCAGGUCGGGAA	Chr17	2950538	2950239
miR168b_1	UCGCUUGGUGCAGGUCGGG	Chr10	14553127	14553426
miR169a-5p	CAGCCAAGGAUGACUUGCCGA	Chr13	25838166	25837867
miR169b-5p	CAGCCAAGGAUGACUUGCCGG	Chr08	583646	583945
miR169d-5p_1	UAGCCAAGGAUGACUUGCCU	Chr12	18087315	18087614
miR169e_2	UAGCCAAGGAUGACUUGCCGG	Chr03	30168871	30169170
miR169e_3	AGCCAAGGAUGACUUGCCGG	Chr07	9846568	9846269
miR169f.1	UAGCCAAGGAUGACUUGCCUA	Chr01	17315097	17314798
miR169g	UAGCCAAGGAUGACUUGCCUGC	Chr12	18087317	18087616
miR169h_2	UAGCCAAGGAUGACUUGCCUG	Chr12	18087316	18087615
miR169i-3p_1	GGCAGUCUCCUUGGCUAG	Chr12	18087406	18087705
miR169k	GAGCCAAGGAUGAAUUGCCGG	Chr13	25834342	25834043
miR169k_1	CAGCCAAGAAUGACUUGCCGG	Chr07	29254903	29255202
miR169m	UAGCCAAGGAUGACUUGCCG	Chr03	30168871	30169170
miR169n-3p_4	GGCAAGUUGCCCUUGGCUACA	Chr08	583718	584017
miR169v	AAGCCAAGGAUGAAUUGCCGG	Chr03	8072893	8072594
miR169v_1	CAGCCAAGGAUGACUUGCC	Chr07	22319840	22320139
miR171_1	UGAUUGAGCCGCACCAAUAUC	Chr02	2183474	2183175
miR171a_3	UGAUUGAGCCGUGCCAAUAU	Chr19	7042333	7042632
miR171a-3p	UGAUUGAGCCGCGCCAAUAUC	Chr11	9596516	9596815
miR171b_2	UGAUUGAGCCGUGCCAAUAUC	Chr22	6104684	6104385
miR171b-3p	UUGAGCCGUGCCAAUAUCAC	Chr02	28028746	28028447
miR171b-3p_3	UUGAGCCGUGCCAAUAUCACG	Chr19	7042337	7042636
miR171c_3	AGAUUGAGCCGCGCCAAUAUC	Chr09	17149034	17149333
miR171c_4	UGAGCCGAAUCAAUAUCACUC	Chr03	37034788	37034489
miR171c_5	UAAUUGAACCGCACUAAUAUC	Chr02	28028507	28028806
miR171d_1	UUGAGCCGCGCCAAUAUCAC	Chr08	23219966	23220265
miR171e-5p	CGAUGUUGGUGAGGUUCAAUC	Chr08	23220144	23220443
miR171f	UGAGCCGAACCAAUAUCACCC	Chr12	1623048	1622749
miR171f_3	UUGAGCCGCGCCAAUAUCACU	Chr10	33349447	33349148
miR171g_2	UGAUUGAGCCGCGCCAAUAUCU	Chr11	9596267	9596566
miR171n-5p	UAUUGGUGAGGUUCAAUCCGA	Chr09	17148975	17149274
miR172a_2	AGAAUCUUGAUGAUGCUGCA	Chr09	29262788	29262489
miR172a_3	AGAAUCUUGAUGAUGCUGCAU	Chr14	4018600	4018899
miR172a_4	AGAAUCCUGAUGAUGCUGCAG	Chr09	25873163	25873462
miR172b-5p_3	GCAGCACCAUCAAGAUUCACA	Chr21	23242999	23242700
miR172c_2	AGAAUCUUGAUGAUGCUGCAG	Chr04	18584664	18584365
miR172c-3p	AGAAUCUUGAUGAUGCUGC	Chr04	18584664	18584365
miR172d_1	AGAAUCCUGAUGAUGCUGCAU	Chr03	2907686	2907985
miR172d_2	UGAGAAUCUUGAUGAUGCUGCAU	Chr21	23242872	23242573
miR172d-5p	CAGCACCAUCAAGAUUCACA	Chr21	23242999	23242700
miR172d-5p_4	GCAGCACCAUCAAGAUUCAC	Chr03	26030991	26030692
miR172e-3p_1	GAAUCUUGAUGAUGCUGCAU	Chr08	3815041	3814742
miR172e-5p	GCAACAUCAUCAAGAUUCACA	Chr14	4018517	4018816
miR172h-5p_1	GGAGCACCAUCAAGAUUCACA	Chr09	25873342	25873641
miR2111a-5p	UAAUCUGCAUCCUGAGGUUUA	Chr03	4883906	4883607
miR319_1	UUGGACUGAAGGGAGCUCC	Chr03	20618771	20619070
miR319a	CUUGGACUGAAGGGAGCUCC	Chr02	5748536	5748835
miR319a_1	UUGGACUGAAGGGAGCUCCCU	Chr20	4805674	4805374
miR319a-3p	UUGGACUGAAGGGAGCUCCC	Chr17	27494383	27494682
miR319a-5p_1	AGAGCUUCCUUCAGUCCACUC	Chr05	6511102	6510803
miR319b_1	CUUGGACUGAAGGGAGCUCCU	Chr05	6510952	6510653
miR319c	UUGGACUGAAGGGAGCUCCUU	Chr05	6510951	6510652
miR319c_1	UUGGACUGAAGGGAGCUCCU	Chr04	6485818	6485519
miR319c_2	CUUGGACUGAAGGGAGCUCCC	Chr09	17125196	17125495
miR319f_1	AUUGGACUGAAGGGAGCUCC	Chr17	27494382	27494681
miR3627a_2	UCGCAGGAGAGAUGGCACUA	Chr12	13740410	13740111
miR3711	UGGCGCUAGAAGGAGGGCCU	Chr10	16413087	16412788
miR390	AAGCUCAGGAGGGAUAGCGUC	Chr09	27152950	27152651
miR390.1	UAAAGCUCAGGAGGGAUAGCG	Chr10	34955306	34955605
miR390a-3p	CGCUAUCCAUCCUGAGUUUC	Chr08	25867192	25867491
miR390a-3p_2	CGCUAUCCAUCCUGAGUUUCA	Chr04	17437549	17437250
miR390a-5p	AAGCUCAGGAGGGAUAGCGCC	Chr14	3842066	3841767
miR390e	AGCUCAGGAGGGAUAGCGCC	Chr04	17437657	17437358
miR393-5p	UUCCAAAGGGAUCGCAUUGAU	Chr09	6931066	6930767
miR393a	UCCAAAGGGAUCGCAUUGAUC	Chr09	7647653	7647354
miR393a_1	AUCCAAAGGGAUCGCAUUGAUC	Chr09	25464829	25465128
miR393a_3	CAUCCAAAGGGAUCGCAUUGA	Chr09	25282945	25283244
miR393a-5p	UCCAAAGGGAUCGCAUUGAUCC	Chr09	25464830	25465129
miR393b-5p	UCCAAAGGGAUCGCAUUGAUCU	Chr09	6931064	6930765
miR393h	UUCCAAAGGGAUCGCAUUGAUC	Chr09	7647653	7647354
miR394a_1	UUGGCAUUCUGUCCACCUCC	Chr12	3824686	3824387
miR394a_2	UUGGCAUUCUGUCCACCUCCAU	Chr16	5099526	5099227
miR395a_1	CUGAAGUGUUUGGGGGAACUCC	Chr21	4263609	4263310
miR395a_5	CUGAAGUGUUUGGGGGAACUC	Chr20	22734278	22734577
miR395b_3	UGAAGUGUUUGGGGGAACUC	Chr20	22913661	22913960
miR395b-3p	AAGUGUUUGGGGGAACUC	Chr20	22923530	22923829
miR396a-3p_1	GUUCAAUAAAGCUGUGGGAAG	Chr01	7217615	7217316
miR396a-3p_4	GUUCAAUAAAGCUGUGGGAA	Chr08	23283487	23283786
miR396a-3p_5	UUCAAUAAAGCUGUGGGAAG	Chr01	7217615	7217316
miR396a-5p	UUCCACAGCUUUCUUGAACUG	Chr10	33682204	33682503
miR396b	UUCCACAGCUUUCUUGAACU	Chr04	1746498	1746797
miR396b-5p	UUCCACAGCUUUCUUGAACUU	Chr10	33696103	33695804
miR396g	UCCACAGGCUUUCUUGAACGG	Chr07	4816763	4817062
miR396g-5p_1	UCCCACAGCUUUAUUGAACUG	Chr08	23283785	23283486
miR396h	UCCACAGCUUUCUUGAACUG	Chr10	33460804	33461103
miR397_1	UAUUGAGUGCAGCGUUGAUGA	Chr03	5062700	5062401
miR397-5p	AUUGAGUGCAGCGUUGAUGAC	scaffold_24	4721029	4721328
miR397-5p_1	AUUGAGUGCAGCGUUGAUGA	Chr03	5062700	5062401
miR397a_3	UCAUUGAGUGCAGCGUUGAUG	Chr05	102855	103154
miR397b_1	UUAUUGAGUGCAGCGUUGAUG	Chr03	5062701	5062402
miR398	UGUGUUCUCAGGUCACCCCU	Chr09	13737105	13737404
miR398_2	UGUGUUCUCAGGUCACCCCUC	Chr09	13737105	13737404
miR398a-3p_1	UGUGUUCUCAGGUCACCCCUU	Chr04	30314610	30314311
miR398b	UGUGUUCUCAGGUCGCCCCUG	Chr04	13013482	13013183
miR398b-3p_1	UUGUGUUCUCAGGUCACCCCU	Chr09	13737104	13737403
miR399_1	UGCCAAAGGAGAAUUGCCC	Chr16	14963805	14963506
miR399a_6	UGCCAAAGGAGAAUUGCCCUG	Chr06	12137024	12136725
miR399b	UGCCAAAGGAGAGUUGCCCUG	Chr04	22280559	22280260
miR399e_5	UGCCAAAGGAGAUUUGCUCGG	Chr05	31646684	31646385
miR399f_3	UGCCAAAGGAGAUUUGCCCGG	Chr06	12107730	12108029
miR399j_1	UGCCAAAGGAGAUUUGUCCGG	Chr06	12161773	12162072
miR399j_2	UGCCAAAGGAGAGUUGCCCUA	Chr05	21207707	21207408
miR403-3p_1	UUAGAUUCACGCACAAACUCG	Chr04	9023398	9023697
miR408-3p_2	AUGCACUGCCUCUUCCCUGGC	Chr11	25372686	25372985
miR408-5p_8	GGGAGCCAGGGAAGAGGCAGU	Chr16	25652667	25652966
miR408b_1	UGCACUGCCUCUUCCCUGGCU	Chr11	25372687	25372986
miR4414a-5p	AGCUGCUGACUCGUUGGUUCA	Chr09	17125091	17125390
miR477-5p_2	ACUCUCCCUCAAGGGCUUCUGA	Chr03	37680697	37680996
miR477a_3	ACUCUCCCUCAAGGGCUUCUG	Chr10	18212726	18213025
miR477a_4	CUCUCCCUCAAGGGCUUCUG	Chr03	37680698	37680997
miR4995	AGGCAGUGGCUUGGUUAAGGG	scaffold_54	5250	4951
miR5174e-5p.2	UACUCCCUCUGUUCCAUAAAG	Chr09	23064353	23064652
miR530_2	UCUGCAUUUGCACCUGCACCU	Chr13	21755886	21755587
miR530a_2	UGCAUUUGCACCUGCACCUC	scaffold_100	1661696	1661397
miR5368	GGACAGUCUCAGGUAGACA	scaffold_54	3861	3562
miR6173	AGCCGUAAACGAUGGAUACU	Chr17	2242002	2242301
miR6300	GUCGUUGUAGUAUAGUGG	Chr17	7560222	7560521
miR828a_1	UCUUGCUCAAAUGAGUAUUCCA	Chr20	25744604	25744903
miR845a	UAGCUCUGAUACCAAUUGAUA	Chr21	13983400	13983101
miR845b-5p	UCAAUUGGUAUCAGAGCAACG	Chr16	16191740	16191441
miR845c	AGGCUCUGAUACCAAUUGAUG	Chr04	30610418	30610717
novel_mir1	CGAAUGGACGUUCUCGGAAGAC	Chr14	3683243	3683324
novel_mir10	AUACUAUUGGAUGAGUUUGGCUAUGGCACG	scaffold_154	48618	49244
novel_mir100	AUUCGUGUCUCUGAAUCCUGCCAAAC	Chr23	1332796	1332453
novel_mir101	AAAUGAAAAGGCUGAGGAUUUAUAAGCGCA	Chr23	1320246	1319964
novel_mir102	UGGACAGAUGUACGUUGGCCGAUAUGCAU	Chr23	1262478	1262661
novel_mir103	UGUCCUGUGGACAAUGUAAGUAGAUUU	Chr23	1260496	1260703
novel_mir104	UUCGGCUUUCAAAAAAGAGUUUACAAGA	Chr23	1259117	1259439
novel_mir105	ACCUCCCAUACCGAAGGUUUUCG	Chr15	29309452	29309595
novel_mir106	UCCGCAAGUAUGAUGCCAAGGUUGUAAAUG	Chr04	4102984	4102269
novel_mir107	UCAUGUCAAGGUUGUAAAUGUCCGUCUUGG	Chr04	4119958	4121133
novel_mir108	CAAUUACGACGGGUUUACAGCUAG	Chr15	8680268	8680734
novel_mir109	AUUGGAAGCCAAGCACAUUCCA	Chr15	5751439	5751638
novel_mir11	UUUGGCUAUGGCACGCACAAUGGU	scaffold_154	47551	48147
novel_mir110	GGGUAAGACAACUCUAGCCUGGAGA	Chr04	35712808	35713018
novel_mir111	GAAGAAGUUGCAGCUGGAAAUGGAGGAAAG	Chr05	33038580	33038815
novel_mir112	ACAAAUCGGCUUUUCACUCUGGCCCUAA	Chr05	33032382	33033254
novel_mir113	GCCAUAAUAUUUUGGGCAAUUAGCAGA	Chr07	426926	426678
novel_mir114	UUUGUAGGUGGUGCUACUGGCAUGU	Chr07	9830729	9830806
novel_mir115	UUGGAGUUAUAUCACUUGGCCAUAAAUUGG	Chr07	16679995	16681425
novel_mir116	UAUAUGAUCAGAGCCUGGCAUGUCGAUCUC	Chr07	19429566	19429877
novel_mir117	CAACUUGGCAUGACUUAACGCCCG	Chr07	25273547	25273305
novel_mir118	CAGUCUCUCCCAGUUGUCAUAGAUUCU	Chr09	4646711	4646835
novel_mir119	GGAUGUCUAAUUUUGAGUGCUUUGCCAAC	Chr09	6018203	6018062
novel_mir12	UCAUGGCGGGUAACAGUAGGCUCA	scaffold_154	46453	47079
novel_mir120	AUUCCCGAAGGCAAGUUGGCCAACGUCG	Chr09	13189128	13188218
novel_mir121	UCAGUUUCUUGAGAUUGUCUUCAC	Chr17	1501770	1501380
novel_mir122	AACUUCAUAGGGGUCAUGGCUAG	Chr17	30011882	30011657
novel_mir123	AAAUAUAGCUUGGCUCGUGCUCGUAACUGG	Chr11	27168932	27168733
novel_mir124	AGUAAAAAAUGUCAUGCCAGGUGGGCCCU	Chr11	25589790	25589963
novel_mir125	UAUGAAAAGAUCAAGGCAAUUUC	Chr11	9302583	9303567
novel_mir126	AGAAAACAAGGCCAAACGAACCCCA	Chr11	10444448	10444847
novel_mir127	AUGCUCGAACGGCUUGCUAAUGAUUGACUU	Chr11	2660355	2660267
novel_mir128	CGAACCUUUCAAAUCAUGACACAUCGAUAU	Chr11	19110340	19110225
novel_mir129	AUGACUGUUGUCUAUCAACCGUACAUA	Chr11	23152976	23153145
novel_mir13	UCCACUUGAUAUCGUUCGACAACCA	Chr13	14101174	14100601
novel_mir14	AAGUUGUCCGACUCGAGAAACCAUCCUU	Chr13	17457875	17457640
novel_mir15	GACAAGUGGCUGACAAAAGACAAAGUAGUU	Chr13	19108983	19109626
novel_mir16	AGAAAGUUGAUUUAUUGAAGUGGUAGGUC	Chr13	19138070	19138214
novel_mir17	GUGUGGAUGUCAUACCCCGAAUAUCCUGGG	Chr13	20505093	20505240
novel_mir18	UGAUUUCUCUUUUAGUUGACGUGUUAA	Chr13	24731522	24731254
novel_mir19	UUUCAUGGAAAGGAAGUCGUGA	Chr07	22390103	22390253
novel_mir2	AGUGGUCAGUCGACUGAUAUGGUA	Chr14	8660961	8660665
novel_mir20	UGGCUGACGAUAAUGGCAAAUCUGGAAAAC	Chr13	30001137	30002533
novel_mir21	ACAUUUGCCAUAUAGCGUCAAUGUCAAGUA	Chr13	30634036	30634266
novel_mir22	UCGCCCCAUCCUUUCAAAAUUGAUCAAACA	Chr13	30664811	30663389
novel_mir23	GGUUCGAAUCAUGAAUAACACGACAGAAA	Chr18	12233120	12233349
novel_mir24	AUUAAAUUAGUCACAAGAA	Chr18	7763632	7763437
novel_mir25	UGCCCUUUUAAGAUGGAAGAAC	Chr14	8257191	8257009
novel_mir26	AAAAUAUCUCCCGCUAUUUUCGCUCU	Chr18	6573671	6573552
novel_mir27	UAACGGUUCAGCUGGAUCUU	Chr18	4699872	4699921
novel_mir28	UUAAGUUCGGUCUAGAUACGA	Chr18	4311857	4311663
novel_mir29	AUGGAUCUCCGAGUUGCCUGGGACAGAACA	Chr18	2841449	2841197
novel_mir3	AUUAUAGAGAGAUUUUGCU	Chr14	9392926	9392747
novel_mir30	CUUGUCAUAUCAAAGAACAGAAGG	Chr18	2662711	2662791
novel_mir31	GCUUGAGCCGCCUGGCUCU	Chr19	9649766	9649549
novel_mir32	UCAACAGUGGUAUCGGAAUCUACUUUUAGU	Chr10	1796243	1797453
novel_mir33	AGUUGGCCGACUAUGGUGAGAUAC	Chr10	7167184	7166387
novel_mir34	ACAUGUUUAGAUGGUCGUAUUUGAAAAGCU	Chr10	11981015	11980738
novel_mir35	CGCUUGGUGCAGGUCGGGAAUU	Chr10	14553360	14553516
novel_mir36	CUGGCCUCCUGUGGGUGUAAAGCUUUA	Chr10	25670133	25670234
novel_mir37	AGCUUUUGAAGAGGAAGAAUCAGA	Chr10	26451970	26452147
novel_mir38	GUGGUGUGGAGGAAGCUUUAUGGGG	Chr13	1119650	1119976
novel_mir39	UGUUUGCAUGCCACGUCUUUUCAUUGUAUG	Chr01	3515297	3514940
novel_mir4	UGAAUUUUCAUGUUAUUCAAUAUUA	scaffold_96	138448	138199
novel_mir40	GCAACUGAUGUUUGCAUGCUACGUCUUUU	Chr01	3518585	3517640
novel_mir41	GGUGCAAUGGGGGGACGCCGAGAUG	Chr09	30551392	30551195
novel_mir42	GACCAUUGUCAACAAGAAGCGUACCG	Chr09	30412364	30412717
novel_mir43	UUGGCAAGUGGAUUAGAUACCGUGAUA	Chr01	15957071	15956787
novel_mir44	AUGGCCACGAUCUUCCUUCAAUAUGCUAGU	Chr01	34581556	34582410
novel_mir45	GGUCUGGGUCUGGUUCUUCAAGUU	Chr21	6437165	6436869
novel_mir46	GAAAGAUCAGAUCAUGUGGUAGCUUC	Chr21	9545200	9545113
novel_mir47	AGGAUACUGCAGAAGUGAGCUUGGGGUA	Chr21	18962068	18963185
novel_mir48	UUUCGUGGGGACUGUAGUGGCACCCUAGGA	Chr21	22736356	22735875
novel_mir49	UACAUCUGUGAAUGUAUUCACCUGGAU	Chr21	23676130	23675993
novel_mir5	GAUUUGCCACAUUAUUGCCAUACAAGUGAC	Chr20	28286212	28284828
novel_mir50	GCCUUGUUGGAACUUCCUGGAAUA	Chr21	25229701	25229489
novel_mir51	AUAUUGGCCCGGUUCAAUCAGAU	Chr22	6104483	6104408
novel_mir52	GUGCGUCGCCACCAGAUUCCGAUCCUCCAU	Chr06	6341946	6341717
novel_mir53	AGCAGGAUGCCUCCAGUUUGUAAU	Chr06	6343737	6343966
novel_mir54	AACCUUUUUAUCUAGUUGCCUGUUUAUU	Chr06	14136297	14136037
novel_mir55	UUUCAAGUUUCUUGGUGGCCUCUGCAUAA	Chr06	17813551	17814969
novel_mir56	UUUGCAGUGACUUGAACAUGUUGCACUUG	Chr06	22719935	22720199
novel_mir57	UAGGUCAUGCUCGGUCAGCCUCACUCAU	Chr06	25336459	25336333
novel_mir58	UCGCUCACUACGAUAAUUGUCCUACGUGAC	Chr06	25727857	25728023
novel_mir59	CCAUGUCUUUCGAUCUCGGUUACCACUUA	Chr03	3312891	3312982
novel_mir6	UCAGUCGUGGACCACUUUACAUUUGUGUCG	Chr20	28255959	28254913
novel_mir60	CUCUCACUUUAGAAGAAGCUCAUA	Chr03	4507332	4507089
novel_mir61	GCUGAUUCUUUGAAGACACUUGUCAGAA	Chr03	7082409	7082664
novel_mir62	GACUGCCCGCCAUCGGAGCCUAUUU	Chr03	15250743	15250487
novel_mir63	AAAUUGAAUAACUCGAGACAAU	Chr03	26361271	26361502
novel_mir64	UUAACUUUUUCAGGAAAAUUAC	Chr03	26662736	26662623
novel_mir65	CUCGGUUUUUCCGGUCUUGAUCGUA	Chr03	29246495	29246565
novel_mir66	CAGGCAGUAGAGGAUCGUUCUCAGUUG	Chr03	29336394	29336621
novel_mir67	UGGUCAGGUGGUUGUCUGACA	Chr03	30988993	30988849
novel_mir68	CGACGUUGAUAUGGUCGAGGCUUGCAUCAU	Chr04	33869157	33870228
novel_mir69	CGCACACAGUCCGGCUCCAUCGACA	Chr04	31915185	31915086
novel_mir7	GCCAUACAAGUGACAAGUCCAAUGAGAUG	Chr20	28689564	28688147
novel_mir70	AUUGGCGAGGGAACGCUAGUAUAAAA	Chr04	15811086	15811351
novel_mir71	CUCAAACAGCAGUAGAUCAUGAAGCAAA	Chr04	15267511	15268146
novel_mir72	UUUGUUCAACAUGACCGAGUUCAAAAAUGG	Chr04	15268215	15267446
novel_mir73	CUCGGCGUCGUCAUUGCACCACUG	Chr04	12423057	12423161
novel_mir74	CAAGAUUGGGCAAUGAACCAUCAGU	Chr04	11274622	11274808
novel_mir75	AGAAGAUGGCAUAUGUAGUUCAGAGAUUUG	Chr04	8525807	8525431
novel_mir76	AUCAUGGUCCUGACUCUCAUGCUCAGAAAA	Chr04	6720928	6721336
novel_mir77	CUAGCGCAAGAGGUAAGCCUCCA	Chr04	6517520	6517260
novel_mir78	AAUACGAAAGUCUUGAAGCCAAAGUUGAGG	Chr04	1040710	1039872
novel_mir79	AACACCCAUGGCUUGUAUGCACAGAGACG	Chr04	786219	786489
novel_mir8	CGUUCGUUCCUUCAUCAUGUUAG	Chr20	25744747	25744932
novel_mir80	GACGGCAAUUCAUCUGAUUUUUUA	Chr08	10254347	10254939
novel_mir81	AUAGCGGAACAUCCAUGAUUU	Chr08	10204186	10204368
novel_mir82	UCCUAGGCUUCUUUUUAACAAUGUUU	scaffold_144	1120318	1120981
novel_mir83	UUCUCCAUCAAGUCCAUGCAGUUCAAACCA	Chr01	33834899	33834714
novel_mir84	AAUUGAGUUGGACCUGAUUGU	Chr02	10038488	10038793
novel_mir85	UUUUGCUACGCUUGGCCGUUUCGU	Chr02	12204543	12204680
novel_mir86	AUUUUUCGGGCACCAUUAUCAUUCUU	Chr02	19019036	19019346
novel_mir87	UGGCAAUAGGUCUCCUGCUUCAUU	Chr10	29009066	29009214
novel_mir88	AAAAUGACUUUGGAUUUUACACUGGUUU	Chr02	38842626	38842473
novel_mir89	AUGUGGUUUGUUUGAAGAUUGGCAAUCA	Chr12	31871775	31872017
novel_mir9	UCACGUCAGUCUUACACACUGAAGGU	Chr20	24867978	24868084
novel_mir90	AUCAUAAAUAUCAAAGACAUUCUUGUCUUU	Chr12	17385980	17385821
novel_mir91	AGUUCGAUCCUGCAUGGGGG	Chr18	8968686	8968614
novel_mir92	GCAACAUGUUUGAAAAUUCUCCUCAAGAA	Chr12	29563869	29563586
novel_mir93	AAGCACCGAUGCGUAGUUUAUACAAAGC	Chr12	1787581	1787401
novel_mir94	UUCUCGGUCCAUAAUUUUGAUCUC	Chr12	937570	937836
novel_mir95	AGUCCAGUUAUCAGGGCAAACUC	Chr23	15424374	15424145
novel_mir96	UCCCAAGUACAGCCCCCGAGAGAUCCAAGU	Chr23	12378776	12379846
novel_mir97	UUCUCAAUGUCCCAAAGAAUAGCUACAGG	Chr23	12262713	12262398
novel_mir98	UUGUUGUUCAGUCACAACUGA	Chr03	10416219	10416362
novel_mir99	AUGAAAAGGCUGAGGAUUUAUAAGCGCUA	Chr23	1375523	1374878
