# Supplementary material for: Identification of miRNAs and Target Genes at Key Stages of Sexual Differentiation in Androdioecious Osmanthus fragrans
Source: Int J Mol Sci. 2022 Sep 8;23(18):10386. doi: 10.3390/ijms231810386 (PMC9499476; doi:10.3390/ijms231810386)
Supplement: Supplementary file 1 [file ijms-23-10386-s001.zip › Supplementary Files/Table S3 Target genes predicted by TargetFinder and psRobot.xlsx]

## Sheet: Sheet1
Table S4 Target genes predicted by TargetFinder and psRobot
miRNA id	Target id	TargetFinder score	psRobot score	Nr	Swissprot	KEGG	GO
miR10519	ofr.gene1135	4	NA	gi|747094650|ref|XP_011095170.1|/0/PREDICTED: proteoglycan 4 [Sesamum indicum]	NA	NA	NA
miR10519	ofr.gene1137	4	NA	gi|976917983|gb|KVI03229.1|/4.86359e-83/hypothetical protein Ccrd_018474 [Cynara cardunculus var. scolymus]	NA	NA	NA
miR10519	ofr.gene11980	3.5	NA	gi|661888872|emb|CDP07315.1|/0/unnamed protein product [Coffea canephora]	Q9SX98/0.0/LHTL8_ARATH Lysine histidine transporter-like 8 OS=Arabidopsis thaliana GN=AATL1 PE=1 SV=1	brp:103868752/7e-67/lysine histidine transporter-like 1; K14209 solute carrier family 36 (proton-coupled amino acid transporter)	NA
miR10519	ofr.gene14980	3.5	2.5	gi|698570602|ref|XP_009774648.1|/1.11759e-39/PREDICTED: uncharacterized protein LOC104224662 [Nicotiana sylvestris]	NA	zma:103639381/2e-08/anaphase-promoting complex subunit 6-like; K03353 anaphase-promoting complex subunit 6	NA
miR10519	ofr.gene15213	3.5	2.5	gi|697138873|ref|XP_009623517.1|/0/PREDICTED: protein NLP2-like [Nicotiana tomentosiformis]	Q7X9B9/0.0/NLP2_ARATH Protein NLP2 OS=Arabidopsis thaliana GN=NLP2 PE=2 SV=3	csl:COCSUDRAFT_46926/4e-09/hypothetical protein; K14833 nucleolar complex protein 2	NA
miR10519	ofr.gene15595	2	NA	gi|747046523|ref|XP_011100099.1|/4.83824e-104/PREDICTED: general transcription factor 3C polypeptide 3 isoform X2 [Sesamum indicum]	Q9Y5Q9/9e-21/TF3C3_HUMAN General transcription factor 3C polypeptide 3 OS=Homo sapiens GN=GTF3C3 PE=1 SV=1	vvi:100257006/4e-101/general transcription factor 3C polypeptide 3; K15201 general transcription factor 3C polypeptide 3 (transcription factor C subunit 4)	NA
miR10519	ofr.gene2138	4	NA	gi|147837033|emb|CAN77057.1|/3.14757e-11/hypothetical protein VITISV_020700 [Vitis vinifera]	NA	NA	NA
miR10519	ofr.gene21865	4	NA	gi|747094650|ref|XP_011095170.1|/2.64606e-159/PREDICTED: proteoglycan 4 [Sesamum indicum]	NA	NA	NA
miR10519	ofr.gene22098	4	NA	gi|747079073|ref|XP_011086721.1|/0/PREDICTED: serine/threonine protein phosphatase 2A 57 kDa regulatory subunit B&apos; theta isoform-like [Sesamum indicum]	Q9LU89/0.0/2A5N_ARATH Serine/threonine protein phosphatase 2A 59 kDa regulatory subunit B' eta isoform OS=Arabidopsis thaliana GN=B'ETA PE=2 SV=1	sot:102590822/0.0/serine/threonine protein phosphatase 2A 59 kDa regulatory subunit B' eta isoform-like; K11584 serine/threonine-protein phosphatase 2A regulatory subunit B'	NA
miR10519	ofr.gene22281	4	2.5	gi|747068268|ref|XP_011080884.1|/6.29589e-67/PREDICTED: probable glutathione peroxidase 2 [Sesamum indicum]	O04922/2e-65/GPX2_ARATH Probable glutathione peroxidase 2 OS=Arabidopsis thaliana GN=GPX2 PE=1 SV=1	sly:544261/6e-66/phospholipid hydroperoxide glutathione peroxidase (EC:1.11.1.9); K00432 glutathione peroxidase [EC:1.11.1.9]	NA
miR10519	ofr.gene23260	NA	2.5	gi|147857530|emb|CAN80356.1|/3.55924e-23/hypothetical protein VITISV_003506 [Vitis vinifera]	NA	pda:103696395/6e-08/uncharacterized LOC103696395; K13356 alcohol-forming fatty acyl-CoA reductase [EC:1.2.1.84]	NA
miR10519	ofr.gene23573	4	NA	gi|747101017|ref|XP_011098621.1|/0/PREDICTED: uncharacterized protein LOC105177245 [Sesamum indicum]	NA	NA	NA
miR10519	ofr.gene25616	4	2	gi|747088457|ref|XP_011091818.1|/0/PREDICTED: U-box domain-containing protein 44-like isoform X1 [Sesamum indicum] &gt;gi|747088459|ref|XP_011091819.1| PREDICTED: U-box domain-containing protein 44-like isoform X1 [Sesamum indicum]	Q9LM76/2e-43/PUB44_ARATH U-box domain-containing protein 44 OS=Arabidopsis thaliana GN=PUB44 PE=1 SV=1	vvi:100264457/0.0/U-box domain-containing protein 44-like; K08332 vacuolar protein 8	cellular_component:GO:0005634//nucleus;GO:0005737//cytoplasm;
miR10519	ofr.gene27003	3	2	gi|747090485|ref|XP_011092933.1|/0/PREDICTED: protein NLP2 [Sesamum indicum]	Q9SFW8/4e-131/NLP5_ARATH Protein NLP5 OS=Arabidopsis thaliana GN=NLP5 PE=2 SV=1	csl:COCSUDRAFT_46926/6e-06/hypothetical protein; K14833 nucleolar complex protein 2	NA
miR10519	ofr.gene27057	NA	2.2	gi|747044267|ref|XP_011088157.1|/0/PREDICTED: cytokinin dehydrogenase 6-like [Sesamum indicum]	Q9LY71/0.0/CKX6_ARATH Cytokinin dehydrogenase 6 OS=Arabidopsis thaliana GN=CKX6 PE=2 SV=2	jcu:105631179/0.0/cytokinin dehydrogenase 6; K00279 cytokinin dehydrogenase [EC:1.5.99.12]	biological_process:GO:0009690//cytokinin metabolic process;GO:0055114//oxidation-reduction process;molecular_function:GO:0016614//oxidoreductase activity, acting on CH-OH group of donors;GO:0019139//cytokinin dehydrogenase activity;GO:0050660//flavin adenine dinucleotide binding;
miR10519	ofr.gene28818	2.5	NA	gi|747084593|ref|XP_011089714.1|/0/PREDICTED: uncharacterized protein LOC105170589 [Sesamum indicum]	NA	NA	NA
miR10519	ofr.gene29223	4	2.5	gi|641818600|gb|KDO39312.1|/3.21306e-43/hypothetical protein CISIN_1g046910mg [Citrus sinensis]	Q5SVZ6/2e-06/ZMYM1_HUMAN Zinc finger MYM-type protein 1 OS=Homo sapiens GN=ZMYM1 PE=2 SV=1	mdm:103411884/2e-24/bifunctional aspartokinase/homoserine dehydrogenase 1, chloroplastic-like; K12524 bifunctional aspartokinase / homoserine dehydrogenase 1 [EC:2.7.2.4 1.1.1.3]	NA
miR10519	ofr.gene29844	3.5	2.5	gi|747087494|ref|XP_011091290.1|/0/PREDICTED: uncharacterized protein LOC105171767 isoform X2 [Sesamum indicum]	NA	tcc:TCM_029927/5e-62/hypothetical protein; K02184 formin 2	NA
miR10519	ofr.gene312	3.5	NA	gi|694366510|ref|XP_009361896.1|/0/PREDICTED: retinoblastoma-related protein-like isoform X1 [Pyrus x bretschneideri]	Q4JF75/0.0/RBR_SCUBA Retinoblastoma-related protein OS=Scutellaria baicalensis GN=RB PE=2 SV=1	sot:102593734/0.0/retinoblastoma-related protein 1-like; K04681 retinoblastoma-like protein 1	biological_process:GO:0006357//regulation of transcription from RNA polymerase II promoter;GO:0051726//regulation of cell cycle;cellular_component:GO:0005634//nucleus;
miR10519	ofr.gene32374	3	NA	gi|613399380|gb|AHX24367.1|/0/CYP76A26-like protein [Rauvolfia serpentina]	P37122/0.0/C76A2_SOLME Cytochrome P450 76A2 OS=Solanum melongena GN=CYP76A2 PE=2 SV=1	ath:AT3G52970/7e-139/CYP76G1; cytochrome P450, family 76, subfamily G, polypeptide 1; K00517	NA
miR10519	ofr.gene33064	NA	2.5	gi|747086783|ref|XP_011090907.1|/0/PREDICTED: uncharacterized protein LOC105171472 isoform X2 [Sesamum indicum]	Q9WUU9/3e-40/GANP_MOUSE Germinal-center associated nuclear protein OS=Mus musculus GN=Mcm3ap PE=1 SV=2	mdm:103425689/1e-50/uncharacterized LOC103425689; K19023 AP-5 complex subunit mu-1	NA
miR10519	ofr.gene33939	NA	2.2	gi|702421170|ref|XP_010066780.1|/0/PREDICTED: choline/ethanolaminephosphotransferase 1 [Eucalyptus grandis] &gt;gi|702421173|ref|XP_010066781.1| PREDICTED: choline/ethanolaminephosphotransferase 1 [Eucalyptus grandis] &gt;gi|629099058|gb|KCW64823.1| hypothetical protein EUGRSUZ_G02395 [Eucalyptus grandis]	O82567/0.0/AAPT1_ARATH Choline/ethanolaminephosphotransferase 1 OS=Arabidopsis thaliana GN=AAPT1 PE=1 SV=1	egr:104453854/0.0/choline/ethanolaminephosphotransferase 1; K00993 ethanolaminephosphotransferase [EC:2.7.8.1]	biological_process:GO:0008654//phospholipid biosynthetic process;cellular_component:GO:0016021//integral component of membrane;molecular_function:GO:0016780//phosphotransferase activity, for other substituted phosphate groups;
miR10519	ofr.gene34310	4	NA	gi|698486060|ref|XP_009789780.1|/1.42274e-12/PREDICTED: cyclin-D4-1-like [Nicotiana sylvestris]	NA	sot:102581106/2e-12/cyclin-D4-1-like; K18810 cyclin D1/2/4, plant	NA
miR10519	ofr.gene34923	3.5	2.2	gi|747070057|ref|XP_011081835.1|/0/PREDICTED: uncharacterized protein LOC105164774 [Sesamum indicum]	NA	mdm:103428465/2e-11/adenylyltransferase and sulfurtransferase MOCS3-like; K11996 adenylyltransferase and sulfurtransferase	NA
miR10519	ofr.gene34956	3.5	2.2	gi|747070057|ref|XP_011081835.1|/0/PREDICTED: uncharacterized protein LOC105164774 [Sesamum indicum]	NA	mdm:103428465/2e-11/adenylyltransferase and sulfurtransferase MOCS3-like; K11996 adenylyltransferase and sulfurtransferase	NA
miR10519	ofr.gene35974	NA	2.5	gi|661877759|emb|CDP18414.1|/1.71408e-106/unnamed protein product [Coffea canephora]	Q8GZ79/3e-101/TI201_ARATH Protein TIC 20-I, chloroplastic OS=Arabidopsis thaliana GN=TIC20-I PE=1 SV=1	NA	cellular_component:GO:0016020//membrane;
miR10519	ofr.gene36015	4	2.5	gi|731332110|ref|XP_010677020.1|/9.78897e-31/PREDICTED: uncharacterized protein LOC104892732 [Beta vulgaris subsp. vulgaris]	O04244/4e-09/Y4200_ARATH Uncharacterized protein At4g02000 OS=Arabidopsis thaliana GN=At4g02000 PE=2 SV=1	vvi:100256016/2e-20/uncharacterized LOC100256016; K06630 14-3-3 protein epsilon	NA
miR10519	ofr.gene36990	4	NA	gi|595793031|ref|XP_007200264.1|/1.06869e-06/hypothetical protein PRUPE_ppa014991mg, partial [Prunus persica] &gt;gi|462395664|gb|EMJ01463.1| hypothetical protein PRUPE_ppa014991mg, partial [Prunus persica]	NA	NA	NA
miR10519	ofr.gene38446	4	2	gi|568879135|ref|XP_006492533.1|/1.26485e-08/PREDICTED: uncharacterized protein LOC102614999 [Citrus sinensis]	NA	NA	NA
miR10519	ofr.gene38741	3	2	gi|747096995|ref|XP_011096441.1|/0/PREDICTED: aureusidin synthase-like [Sesamum indicum]	Q9FRX6/0.0/AS1_ANTMA Aureusidin synthase OS=Antirrhinum majus GN=AS1 PE=1 SV=1	egr:104441046/0.0/polyphenol oxidase, chloroplastic-like; K00422 polyphenol oxidase [EC:1.10.3.1]	NA
miR10519	ofr.gene41961	NA	2.5	gi|747059087|ref|XP_011075907.1|/7.90346e-23/PREDICTED: receptor-like protein kinase [Sesamum indicum]	P93194/2e-06/RPK1_IPONI Receptor-like protein kinase OS=Ipomoea nil GN=INRPK1 PE=2 SV=2	NA	biological_process:GO:0016310//phosphorylation;cellular_component:GO:0016020//membrane;molecular_function:GO:0000166//nucleotide binding;GO:0004672//protein kinase activity;
miR10519	ofr.gene41981	4	NA	gi|747094650|ref|XP_011095170.1|/0/PREDICTED: proteoglycan 4 [Sesamum indicum]	NA	NA	NA
miR10519	ofr.gene43583	3.5	2.5	gi|747065048|ref|XP_011079135.1|/2.26313e-148/PREDICTED: metacaspase-9 [Sesamum indicum]	Q9FYE1/9e-129/MCA9_ARATH Metacaspase-9 OS=Arabidopsis thaliana GN=AMC9 PE=1 SV=1	sita:101766449/5e-34/glutamate-rich WD repeat-containing protein 1-like; K14848 ribosome assembly protein RRB1	NA
miR10519	ofr.gene43780	NA	2.5	gi|661875848|emb|CDP19855.1|/0/unnamed protein product [Coffea canephora]	Q5YGP7/0.0/PLET2_ARATH AP2-like ethylene-responsive transcription factor PLT2 OS=Arabidopsis thaliana GN=PLT2 PE=2 SV=1	tcc:TCM_040576/0.0/AP2 domain-containing transcription factor; K09285 AP2-like factor, ANT lineage	biological_process:GO:0006355//regulation of transcription, DNA-templated;GO:0007275//multicellular organismal development;cellular_component:GO:0005634//nucleus;molecular_function:GO:0003677//DNA binding;GO:0003700//sequence-specific DNA binding transcription factor activity;
miR10519	ofr.gene44279	NA	2.5	gi|747076636|ref|XP_011085397.1|/1.09264e-103/PREDICTED: histidine kinase 2 isoform X3 [Sesamum indicum]	Q9C5U2/3e-77/AHK2_ARATH Histidine kinase 2 OS=Arabidopsis thaliana GN=AHK2 PE=1 SV=1	sly:101255900/9e-92/histidine kinase 2; K14489 arabidopsis histidine kinase 2/3/4 (cytokinin receptor) [EC:2.7.13.3]	NA
miR10519	ofr.gene4507	3.5	2.2	gi|970049888|ref|XP_015086460.1|/0/PREDICTED: probable anion transporter 3, chloroplastic [Solanum pennellii]	Q7XJR2/0.0/ANTR3_ARATH Probable anion transporter 3, chloroplastic OS=Arabidopsis thaliana GN=ANTR3 PE=2 SV=2	sly:101254229/0.0/probable anion transporter 3, chloroplastic; K08193 MFS transporter, ACS family, solute carrier family 17 (sodium-dependent inorganic phosphate cotransporter), other	NA
miR10519	ofr.gene46237	3.5	NA	gi|747073640|ref|XP_011083786.1|/0/PREDICTED: lysine histidine transporter-like 8 [Sesamum indicum] &gt;gi|747073642|ref|XP_011083788.1| PREDICTED: lysine histidine transporter-like 8 [Sesamum indicum]	Q9SX98/0.0/LHTL8_ARATH Lysine histidine transporter-like 8 OS=Arabidopsis thaliana GN=AATL1 PE=1 SV=1	brp:103868752/2e-70/lysine histidine transporter-like 1; K14209 solute carrier family 36 (proton-coupled amino acid transporter)	biological_process:GO:0003333//amino acid transmembrane transport;cellular_component:GO:0016021//integral component of membrane;molecular_function:GO:0015171//amino acid transmembrane transporter activity;
miR10519	ofr.gene47290	4	NA	gi|747101017|ref|XP_011098621.1|/0/PREDICTED: uncharacterized protein LOC105177245 [Sesamum indicum]	NA	NA	NA
miR10519	ofr.gene47952	NA	2.5	gi|747093808|ref|XP_011094724.1|/0/PREDICTED: probable LRR receptor-like serine/threonine-protein kinase At1g67720 [Sesamum indicum]	C0LGI2/3e-166/Y1677_ARATH Probable LRR receptor-like serine/threonine-protein kinase At1g67720 OS=Arabidopsis thaliana GN=At1g67720 PE=2 SV=1	ath:AT2G19190/3e-47/FRK1; FLG22-induced receptor-like kinase 1; K16224 senescence-induced receptor-like serine/threonine-protein kinase	biological_process:GO:0006468//protein phosphorylation;cellular_component:GO:0016021//integral component of membrane;molecular_function:GO:0004674//protein serine/threonine kinase activity;GO:0005524//ATP binding;
miR10519	ofr.gene49049	3.5	NA	gi|698535262|ref|XP_009764129.1|/9.72191e-107/PREDICTED: protein FAR1-RELATED SEQUENCE 2-like [Nicotiana sylvestris] &gt;gi|698535267|ref|XP_009764130.1| PREDICTED: protein FAR1-RELATED SEQUENCE 2-like [Nicotiana sylvestris] &gt;gi|698535270|ref|XP_009764131.1| PREDICTED: protein FAR1-RELATED SEQUENCE 2-like [Nicotiana sylvestris]	Q9SZL8/6e-16/FRS5_ARATH Protein FAR1-RELATED SEQUENCE 5 OS=Arabidopsis thaliana GN=FRS5 PE=2 SV=1	cit:102628390/2e-11/protein FAR1-RELATED SEQUENCE 5-like; K17604 zinc finger SWIM domain-containing protein 3	NA
miR10519	ofr.gene49356	NA	2.5	gi|747045227|ref|XP_011092964.1|/0/PREDICTED: 1-aminocyclopropane-1-carboxylate synthase 1 [Sesamum indicum]	Q07262/0.0/1A1C_TOBAC 1-aminocyclopropane-1-carboxylate synthase OS=Nicotiana tabacum GN=ACS1 PE=2 SV=1	vvi:100261943/0.0/1-aminocyclopropane-1-carboxylate synthase 1-like; K01762 1-aminocyclopropane-1-carboxylate synthase [EC:4.4.1.14]	biological_process:GO:0009058//biosynthetic process;molecular_function:GO:0003824//catalytic activity;GO:0030170//pyridoxal phosphate binding;
miR10519	ofr.gene49599	3.5	2	gi|747082011|ref|XP_011088306.1|/0/PREDICTED: phragmoplast orienting kinesin 2 [Sesamum indicum]	Q27IK6/0.0/POK2_ARATH Phragmoplast orienting kinesin 2 OS=Arabidopsis thaliana GN=POK2 PE=2 SV=1	vvi:100255624/0.0/phragmoplast orienting kinesin 2; K10400 kinesin family member 15	NA
miR10519	ofr.gene50380	4	2	gi|747088457|ref|XP_011091818.1|/0/PREDICTED: U-box domain-containing protein 44-like isoform X1 [Sesamum indicum] &gt;gi|747088459|ref|XP_011091819.1| PREDICTED: U-box domain-containing protein 44-like isoform X1 [Sesamum indicum]	Q9SFX2/5e-37/PUB43_ARATH U-box domain-containing protein 43 OS=Arabidopsis thaliana GN=PUB43 PE=2 SV=1	vvi:100264457/0.0/U-box domain-containing protein 44-like; K08332 vacuolar protein 8	NA
miR10519	ofr.gene5047	4	NA	gi|661885646|emb|CDP10651.1|/3.16889e-34/unnamed protein product [Coffea canephora]	NA	vvi:100242657/8e-33/uncharacterized LOC100242657; K17964 leucine-rich PPR motif-containing protein, mitochondrial	NA
miR10519	ofr.gene50838	4	NA	gi|747043854|ref|XP_011085983.1|/0/PREDICTED: exportin-7 isoform X1 [Sesamum indicum] &gt;gi|747043856|ref|XP_011085991.1| PREDICTED: exportin-7 isoform X1 [Sesamum indicum] &gt;gi|747043858|ref|XP_011086000.1| PREDICTED: exportin-7 isoform X1 [Sesamum indicum] &gt;gi|747043860|ref|XP_011086008.1| PREDICTED: exportin-7 isoform X1 [Sesamum indicum] &gt;gi|747043862|ref|XP_011086018.1| PREDICTED: e…	Q5ZLT0/1e-170/XPO7_CHICK Exportin-7 OS=Gallus gallus GN=XPO7 PE=2 SV=1	pmum:103330889/0.0/exportin-7; K18460 exportin-7	biological_process:GO:0006611//protein export from nucleus;cellular_component:GO:0005643//nuclear pore;GO:0005737//cytoplasm;molecular_function:GO:0008536//Ran GTPase binding;GO:0005049//nuclear export signal receptor activity;
miR10519	ofr.gene50951	4	NA	gi|747043854|ref|XP_011085983.1|/0/PREDICTED: exportin-7 isoform X1 [Sesamum indicum] &gt;gi|747043856|ref|XP_011085991.1| PREDICTED: exportin-7 isoform X1 [Sesamum indicum] &gt;gi|747043858|ref|XP_011086000.1| PREDICTED: exportin-7 isoform X1 [Sesamum indicum] &gt;gi|747043860|ref|XP_011086008.1| PREDICTED: exportin-7 isoform X1 [Sesamum indicum] &gt;gi|747043862|ref|XP_011086018.1| PREDICTED: e…	Q5ZLT0/0.0/XPO7_CHICK Exportin-7 OS=Gallus gallus GN=XPO7 PE=2 SV=1	egr:104454494/0.0/exportin-7; K18460 exportin-7	biological_process:GO:0006611//protein export from nucleus;cellular_component:GO:0005643//nuclear pore;GO:0005737//cytoplasm;molecular_function:GO:0008536//Ran GTPase binding;GO:0005049//nuclear export signal receptor activity;
miR10519	ofr.gene5193	NA	2.5	gi|747093808|ref|XP_011094724.1|/0/PREDICTED: probable LRR receptor-like serine/threonine-protein kinase At1g67720 [Sesamum indicum]	C0LGI2/3e-178/Y1677_ARATH Probable LRR receptor-like serine/threonine-protein kinase At1g67720 OS=Arabidopsis thaliana GN=At1g67720 PE=2 SV=1	ath:AT2G19190/2e-102/FRK1; FLG22-induced receptor-like kinase 1; K16224 senescence-induced receptor-like serine/threonine-protein kinase	cellular_component:GO:0016020//membrane;molecular_function:GO:0004672//protein kinase activity;
miR10519	ofr.gene51969	NA	2.5	gi|747104832|ref|XP_011100668.1|/0/PREDICTED: uncharacterized protein LOC105178831 [Sesamum indicum] &gt;gi|747104834|ref|XP_011100669.1| PREDICTED: uncharacterized protein LOC105178831 [Sesamum indicum]	NA	vvi:100251030/0.0/uncharacterized LOC100251030; K17604 zinc finger SWIM domain-containing protein 3	NA
miR10519	ofr.gene52566	3.5	NA	gi|697118814|ref|XP_009613346.1|/0/PREDICTED: lysine histidine transporter 1-like [Nicotiana tomentosiformis]	Q9FKS8/0.0/LHT1_ARATH Lysine histidine transporter 1 OS=Arabidopsis thaliana GN=LHT1 PE=1 SV=1	brp:103868752/9e-174/lysine histidine transporter-like 1; K14209 solute carrier family 36 (proton-coupled amino acid transporter)	cellular_component:GO:0016021//integral component of membrane;
miR10519	ofr.gene53588	NA	2.5	gi|747055887|ref|XP_011074193.1|/0/PREDICTED: probable pectin methyltransferase QUA2 [Sesamum indicum] &gt;gi|747055889|ref|XP_011074194.1| PREDICTED: probable pectin methyltransferase QUA2 [Sesamum indicum] &gt;gi|747055891|ref|XP_011074195.1| PREDICTED: probable pectin methyltransferase QUA2 [Sesamum indicum]	Q9C9Q8/0.0/PMTT_ARATH Probable pectin methyltransferase QUA2 OS=Arabidopsis thaliana GN=QUA2 PE=1 SV=2	atr:18445813/4e-54/probable methyltransferase PMT28; K16302 metal transporter CNNM	biological_process:GO:0032259//methylation;cellular_component:GO:0005774//vacuolar membrane;GO:0005768//endosome;GO:0016021//integral component of membrane;GO:0005802//trans-Golgi network;molecular_function:GO:0008757//S-adenosylmethionine-dependent methyltransferase activity;
miR10519	ofr.gene53648	NA	2.2	gi|747055883|ref|XP_011074191.1|/0/PREDICTED: uncharacterized protein LOC105158963 [Sesamum indicum] &gt;gi|747055885|ref|XP_011074192.1| PREDICTED: uncharacterized protein LOC105158963 [Sesamum indicum]	Q8NEP3/3e-11/DAAF1_HUMAN Dynein assembly factor 1, axonemal OS=Homo sapiens GN=DNAAF1 PE=1 SV=5	csl:COCSUDRAFT_17120/5e-13/L domain-like protein; K17550 protein phosphatase 1 regulatory subunit 7	NA
miR10519	ofr.gene53727	NA	2.5	gi|661895352|emb|CDP01157.1|/0/unnamed protein product [Coffea canephora]	Q94AI6/0.0/SEC6_ARATH Exocyst complex component SEC6 OS=Arabidopsis thaliana GN=SEC6 PE=1 SV=1	egr:104450802/0.0/exocyst complex component SEC6; K06110 exocyst complex component 3	biological_process:GO:0051601//exocyst localization;GO:0006887//exocytosis;cellular_component:GO:0000145//exocyst;molecular_function:GO:0000149//SNARE binding;
miR10519	ofr.gene54289	4	NA	NA	NA	NA	NA
miR10519	ofr.gene54734	4	NA	gi|747096899|ref|XP_011096388.1|/0/PREDICTED: uncharacterized protein LOC105175599 isoform X1 [Sesamum indicum]	NA	mtr:MTR_127s0020/7e-68/Ubiquitin carboxyl-terminal hydrolase family protein; K11838 ubiquitin carboxyl-terminal hydrolase 7 [EC:3.4.19.12]	NA
miR10519	ofr.gene55885	3.5	2	gi|747067427|ref|XP_011080434.1|/0/PREDICTED: uncharacterized protein LOC105163690 [Sesamum indicum]	NA	zma:103640146/3e-16/DNA polymerase eta-like; K03509 DNA polymerase eta [EC:2.7.7.7]	NA
miR10519	ofr.gene57253	3.5	NA	gi|778717679|ref|XP_011657739.1|/1.65243e-07/PREDICTED: uncharacterized protein LOC105435894 [Cucumis sativus]	NA	NA	NA
miR10519	ofr.gene57360	4	NA	gi|747091888|ref|XP_011093693.1|/1.52866e-119/PREDICTED: inorganic pyrophosphatase 3 [Sesamum indicum]	Q9SU92/3e-95/PPSP3_ARATH Inorganic pyrophosphatase 3 OS=Arabidopsis thaliana GN=At4g29530 PE=2 SV=1	jcu:105637781/7e-115/inorganic pyrophosphatase 3; K13248 pyridoxal phosphate phosphatase PHOSPHO2 [EC:3.1.3.74]	biological_process:GO:0008152//metabolic process;
miR10519	ofr.gene57512	4	NA	gi|747071311|ref|XP_011082519.1|/0/PREDICTED: pentatricopeptide repeat-containing protein At2g30780 [Sesamum indicum]	O49343/5e-156/PP177_ARATH Pentatricopeptide repeat-containing protein At2g30780 OS=Arabidopsis thaliana GN=At2g30780 PE=2 SV=1	cit:102628968/3e-18/pentatricopeptide repeat-containing protein At3g18110, chloroplastic-like; K17964 leucine-rich PPR motif-containing protein, mitochondrial	NA
miR10519	ofr.gene58007	4	NA	gi|743797850|ref|XP_011009167.1|/0/PREDICTED: protein PHYLLO, chloroplastic isoform X2 [Populus euphratica]	Q15KI9/0.0/PHYLO_ARATH Protein PHYLLO, chloroplastic OS=Arabidopsis thaliana GN=PHYLLO PE=2 SV=2	jcu:105640708/0.0/protein PHYLLO, chloroplastic; K14759 isochorismate synthase / 2-succinyl-5-enolpyruvyl-6-hydroxy-3-cyclohexene-1-carboxylate synthase / 2-succinyl-6-hydroxy-2,4-cyclohexadiene-1-carboxylate synthase / O-succinylbenzoate synthase [EC:5.4.4.2 2.2.1.9 4.2.99.20 4.2.1.113]	NA
miR10519	ofr.gene58326	NA	2.5	gi|747093808|ref|XP_011094724.1|/0/PREDICTED: probable LRR receptor-like serine/threonine-protein kinase At1g67720 [Sesamum indicum]	C0LGI2/0.0/Y1677_ARATH Probable LRR receptor-like serine/threonine-protein kinase At1g67720 OS=Arabidopsis thaliana GN=At1g67720 PE=2 SV=1	ath:AT2G19190/7e-141/FRK1; FLG22-induced receptor-like kinase 1; K16224 senescence-induced receptor-like serine/threonine-protein kinase	NA
miR10519	ofr.gene6560	3.5	NA	gi|747106933|ref|XP_011101765.1|/3.45033e-169/PREDICTED: putative methylesterase 11, chloroplastic [Sesamum indicum]	Q9LVL9/6e-54/MES18_ARATH Methylesterase 18 OS=Arabidopsis thaliana GN=MES18 PE=2 SV=1	ath:AT2G23610/2e-45/MES3; methyl esterase 3; K08233 polyneuridine-aldehyde esterase [EC:3.1.1.78]	NA
miR10519	ofr.gene7009	2	2.5	gi|828292059|ref|XP_012567618.1|/2.05334e-21/PREDICTED: uncharacterized protein LOC105851382 [Cicer arietinum]	NA	pda:103711964/5e-14/endoribonuclease Dicer homolog 3b-like; K11592 endoribonuclease Dicer [EC:3.1.26.-]	NA
miR10519	ofr.gene7582	4	NA	gi|747095464|ref|XP_011095609.1|/0/PREDICTED: enhancer of mRNA-decapping protein 4-like [Sesamum indicum]	Q9LTT8/1e-89/VCS_ARATH Enhancer of mRNA-decapping protein 4 OS=Arabidopsis thaliana GN=VCS PE=1 SV=1	sly:101249682/8e-161/enhancer of mRNA-decapping protein 4-like; K12616 enhancer of mRNA-decapping protein 4	NA
miR10519	ofr.gene7977	NA	2.2	gi|747071726|ref|XP_011082748.1|/3.58567e-67/PREDICTED: uncharacterized protein LOC105165435 isoform X1 [Sesamum indicum] &gt;gi|747071728|ref|XP_011082749.1| PREDICTED: uncharacterized protein LOC105165435 isoform X1 [Sesamum indicum]	NA	NA	NA
miR10519	ofr.gene7992	3.5	1.8	gi|698550507|ref|XP_009768998.1|/1.07551e-12/PREDICTED: uncharacterized protein LOC104219928 [Nicotiana sylvestris]	NA	sot:102582863/1e-06/seipin-like; K19365 seipin	NA
miR10519	ofr.gene8467	2	1.5	gi|747073317|ref|XP_011083613.1|/0/PREDICTED: BEL1-like homeodomain protein 7 [Sesamum indicum] &gt;gi|747073319|ref|XP_011083614.1| PREDICTED: BEL1-like homeodomain protein 7 [Sesamum indicum] &gt;gi|747073321|ref|XP_011083616.1| PREDICTED: BEL1-like homeodomain protein 7 [Sesamum indicum]	Q9FWS9/1e-85/BLH3_ARATH BEL1-like homeodomain protein 3 OS=Arabidopsis thaliana GN=BLH3 PE=1 SV=1	bdi:100844103/1e-60/homeobox protein BEL1 homolog; K16670 homeobox protein Meis2	NA
miR10519	ofr.gene8479	NA	2.5	gi|698457823|ref|XP_009780919.1|/1.60535e-111/PREDICTED: probable salt tolerance-like protein At1g75540 [Nicotiana sylvestris]	Q9LQZ7/8e-76/BBX21_ARATH B-box zinc finger protein 21 OS=Arabidopsis thaliana GN=BBX21 PE=1 SV=1	ath:AT5G15840/5e-14/CO; zinc finger protein CONSTANS; K12135 zinc finger protein CONSTANS	NA
miR10519	ofr.gene8583	NA	2.5	gi|747055887|ref|XP_011074193.1|/0/PREDICTED: probable pectin methyltransferase QUA2 [Sesamum indicum] &gt;gi|747055889|ref|XP_011074194.1| PREDICTED: probable pectin methyltransferase QUA2 [Sesamum indicum] &gt;gi|747055891|ref|XP_011074195.1| PREDICTED: probable pectin methyltransferase QUA2 [Sesamum indicum]	Q9C9Q8/3e-171/PMTT_ARATH Probable pectin methyltransferase QUA2 OS=Arabidopsis thaliana GN=QUA2 PE=1 SV=2	atr:18445813/1e-57/probable methyltransferase PMT28; K16302 metal transporter CNNM	NA
miR10519	ofr.gene9876	3.5	NA	gi|747106634|ref|XP_011101616.1|/6.37194e-115/PREDICTED: uncharacterized CRM domain-containing protein At3g25440, chloroplastic [Sesamum indicum]	Q67XL4/1e-35/Y3544_ARATH Uncharacterized CRM domain-containing protein At3g25440, chloroplastic OS=Arabidopsis thaliana GN=At3g25440 PE=2 SV=1	cam:101498065/7e-42/uncharacterized CRM domain-containing protein At3g25440, chloroplastic; K01148 poly(A)-specific ribonuclease [EC:3.1.13.4]	molecular_function:GO:0003723//RNA binding;
miR1078_1	ofr.gene13193	NA	2.5	gi|698571715|ref|XP_009774957.1|/0/PREDICTED: vignain-like [Nicotiana sylvestris]	P25803/0.0/CYSEP_PHAVU Vignain OS=Phaseolus vulgaris PE=2 SV=2	sot:102601167/0.0/vignain-like; K16292 KDEL-tailed cysteine endopeptidase [EC:3.4.22.-]	NA
miR1078_1	ofr.gene17426	4	NA	gi|747060412|ref|XP_011076635.1|/0/PREDICTED: cation/H(+) antiporter 15-like [Sesamum indicum]	Q9SIT5/3e-152/CHX15_ARATH Cation/H(+) antiporter 15 OS=Arabidopsis thaliana GN=CHX15 PE=2 SV=1	NA	NA
miR1078_1	ofr.gene17493	4	NA	gi|747060412|ref|XP_011076635.1|/0/PREDICTED: cation/H(+) antiporter 15-like [Sesamum indicum]	Q9SIT5/1e-139/CHX15_ARATH Cation/H(+) antiporter 15 OS=Arabidopsis thaliana GN=CHX15 PE=2 SV=1	NA	NA
miR1078_1	ofr.gene20099	2	1.5	gi|747053124|ref|XP_011072711.1|/0/PREDICTED: protein STRUBBELIG-RECEPTOR FAMILY 7 [Sesamum indicum]	Q9C8M9/0.0/SRF6_ARATH Protein STRUBBELIG-RECEPTOR FAMILY 6 OS=Arabidopsis thaliana GN=SRF6 PE=1 SV=1	zma:100381414/4e-128/TIDP3625; LOC100381414; K04730 interleukin-1 receptor-associated kinase 1 [EC:2.7.11.1]	NA
miR1078_1	ofr.gene28126	2	1.5	gi|747053124|ref|XP_011072711.1|/0/PREDICTED: protein STRUBBELIG-RECEPTOR FAMILY 7 [Sesamum indicum]	Q9C8M9/0.0/SRF6_ARATH Protein STRUBBELIG-RECEPTOR FAMILY 6 OS=Arabidopsis thaliana GN=SRF6 PE=1 SV=1	zma:100381414/2e-127/TIDP3625; LOC100381414; K04730 interleukin-1 receptor-associated kinase 1 [EC:2.7.11.1]	NA
miR1078_1	ofr.gene30860	NA	2.5	gi|698513906|ref|XP_009801871.1|/3.46703e-10/PREDICTED: ankyrin-1-like [Nicotiana sylvestris]	NA	NA	NA
miR1078_1	ofr.gene36734	4	NA	NA	NA	NA	NA
miR1078_1	ofr.gene39441	4	2.5	gi|225447596|ref|XP_002272334.1|/2.07865e-173/PREDICTED: scarecrow-like transcription factor PAT1 [Vitis vinifera] &gt;gi|731410098|ref|XP_010657429.1| PREDICTED: scarecrow-like transcription factor PAT1 [Vitis vinifera] &gt;gi|731410100|ref|XP_010657430.1| PREDICTED: scarecrow-like transcription factor PAT1 [Vitis vinifera]	Q8GVE1/2e-136/CIGR2_ORYSJ Chitin-inducible gibberellin-responsive protein 2 OS=Oryza sativa subsp. japonica GN=CIGR2 PE=2 SV=1	brp:103852324/2e-42/DELLA protein RGL1; K14494 DELLA protein	biological_process:GO:0006355//regulation of transcription, DNA-templated;GO:0050896//response to stimulus;cellular_component:GO:0005634//nucleus;GO:0005737//cytoplasm;molecular_function:GO:0043565//sequence-specific DNA binding;GO:0003700//sequence-specific DNA binding transcription factor activity;
miR1078_1	ofr.gene39704	4	NA	gi|747100156|ref|XP_011098156.1|/3.14697e-124/PREDICTED: fatty-acid-binding protein 3 [Sesamum indicum]	Q9C8L2/3e-97/FAP3_ARATH Fatty-acid-binding protein 3, chloroplastic OS=Arabidopsis thaliana GN=FAP3 PE=1 SV=1	atr:18440411/3e-17/chalcone--flavonone isomerase; K01859 chalcone isomerase [EC:5.5.1.6]	NA
miR1078_1	ofr.gene43098	NA	2.5	gi|747091178|ref|XP_011093310.1|/0/PREDICTED: VIN3-like protein 1 [Sesamum indicum] &gt;gi|747091180|ref|XP_011093311.1| PREDICTED: VIN3-like protein 1 [Sesamum indicum] &gt;gi|747091182|ref|XP_011093312.1| PREDICTED: VIN3-like protein 1 [Sesamum indicum]	Q9LHF5/2e-116/VIL1_ARATH VIN3-like protein 1 OS=Arabidopsis thaliana GN=VIL1 PE=1 SV=1	NA	NA
miR1078_1	ofr.gene43661	3.5	2.2	gi|747047250|ref|XP_011069584.1|/0/PREDICTED: DNA-directed RNA polymerase 3B, chloroplastic isoform X2 [Sesamum indicum]	P69242/0.0/RPOT3_NICSY DNA-directed RNA polymerase 3, chloroplastic OS=Nicotiana sylvestris GN=RPOT3 PE=2 SV=1	sot:102586229/0.0/DNA-directed RNA polymerase 3, chloroplastic-like; K10908 DNA-directed RNA polymerase, mitochondrial [EC:2.7.7.6]	molecular_function:GO:0016779//nucleotidyltransferase activity;
miR1078_1	ofr.gene43674	4	2.5	gi|595817777|ref|XP_007204258.1|/0/hypothetical protein PRUPE_ppa001968mg [Prunus persica] &gt;gi|462399789|gb|EMJ05457.1| hypothetical protein PRUPE_ppa001968mg [Prunus persica]	Q91Z38/8e-12/TTC1_MOUSE Tetratricopeptide repeat protein 1 OS=Mus musculus GN=Ttc1 PE=1 SV=1	mdm:103415706/4e-130/mitochondrial import receptor subunit TOM34-like; K17768 mitochondrial import receptor subunit TOM70	NA
miR1078_1	ofr.gene47309	NA	2.5	gi|697142355|ref|XP_009625284.1|/0/PREDICTED: probable serine/threonine-protein kinase At1g54610 [Nicotiana tomentosiformis]	Q9ZVM9/1e-177/Y1461_ARATH Probable serine/threonine-protein kinase At1g54610 OS=Arabidopsis thaliana GN=At1g54610 PE=1 SV=1	sly:101246005/0.0/probable serine/threonine-protein kinase At1g54610; K08819 cyclin-dependent kinase 12/13 [EC:2.7.11.22 2.7.11.23]	NA
miR1078_1	ofr.gene49839	NA	2	gi|747089157|ref|XP_011092205.1|/0/PREDICTED: uncharacterized protein LOC105172465 [Sesamum indicum]	NA	sot:102579571/0.0/uncharacterized LOC102579571; K17604 zinc finger SWIM domain-containing protein 3	NA
miR1078_1	ofr.gene49958	NA	2.5	gi|747043775|ref|XP_011085625.1|/0/PREDICTED: eukaryotic translation initiation factor 4G-like isoform X1 [Sesamum indicum] &gt;gi|747043777|ref|XP_011085633.1| PREDICTED: eukaryotic translation initiation factor 4G-like isoform X2 [Sesamum indicum]	B9FXV5/0.0/IF4G_ORYSJ Eukaryotic translation initiation factor 4G OS=Oryza sativa subsp. japonica GN=Os07g0555200 PE=2 SV=2	sly:101248714/0.0/eukaryotic translation initiation factor 4G; K03260 translation initiation factor 4G	NA
miR1078_1	ofr.gene53738	3.5	2.2	gi|698508446|ref|XP_009799493.1|/0/PREDICTED: probable serine/threonine-protein kinase At1g54610 [Nicotiana sylvestris]	Q9ZVM9/2e-135/Y1461_ARATH Probable serine/threonine-protein kinase At1g54610 OS=Arabidopsis thaliana GN=At1g54610 PE=1 SV=1	tcc:TCM_047079/0.0/Serine/threonine-protein kinase; K08819 cyclin-dependent kinase 12/13 [EC:2.7.11.22 2.7.11.23]	biological_process:GO:0016310//phosphorylation;molecular_function:GO:0000166//nucleotide binding;GO:0004672//protein kinase activity;
miR1078_1	ofr.gene55172	NA	2.5	gi|225432189|ref|XP_002268620.1|/0/PREDICTED: uncharacterized protein LOC100247698 [Vitis vinifera]	NA	sot:102579571/0.0/uncharacterized LOC102579571; K17604 zinc finger SWIM domain-containing protein 3	NA
miR1078_1	ofr.gene57947	4	NA	gi|747078723|ref|XP_011086534.1|/0/PREDICTED: uncharacterized protein LOC105168236 [Sesamum indicum]	NA	vvi:100253740/8e-13/protein argonaute 1B-like; K11593 eukaryotic translation initiation factor 2C	NA
miR1078_1	ofr.gene9640	NA	2.5	gi|747078079|ref|XP_011086192.1|/4.688e-47/PREDICTED: uncharacterized protein LOC105167992 [Sesamum indicum]	Q9FJV5/9e-21/KAN4_ARATH Probable transcription factor KAN4 OS=Arabidopsis thaliana GN=KAN4 PE=1 SV=1	mus:103984394/2e-15/uncharacterized protein LOC103984394; K14317 nuclear pore complex protein Nup214	NA
miR1128_1	ofr.gene29435	4	2.5	gi|747086976|ref|XP_011091011.1|/2.17503e-22/PREDICTED: uncharacterized protein LOC105171557 [Sesamum indicum]	NA	NA	NA
miR1128_1	ofr.gene55523	3.5	NA	gi|661895819|emb|CDP00397.1|/0/unnamed protein product [Coffea canephora]	A7T167/4e-86/GDAP2_NEMVE Protein GDAP2 homolog OS=Nematostella vectensis GN=gdap2 PE=3 SV=1	cre:CHLREDRAFT_205587/1e-07/Sec14p-like lipid-binding protein; K18470 Rho GTPase-activating protein 1	NA
miR1128_1	ofr.gene8698	3.5	2.5	gi|747048386|ref|XP_011070201.1|/1.33733e-53/PREDICTED: uncharacterized protein LOC105155918 [Sesamum indicum]	NA	mdm:103414113/2e-08/uncharacterized LOC103414113; K18577 mannosylglycoprotein endo-beta-mannosidase [EC:3.2.1.152]	NA
miR1171	ofr.gene16837	NA	1.8	NA	NA	NA	NA
miR1171	ofr.gene30794	NA	2.5	NA	NA	NA	NA
miR1171	ofr.gene31341	NA	2.5	gi|747102576|ref|XP_011099456.1|/0/PREDICTED: probable beta-D-xylosidase 6 [Sesamum indicum]	Q9LXA8/0.0/BXL6_ARATH Probable beta-D-xylosidase 6 OS=Arabidopsis thaliana GN=BXL6 PE=2 SV=1	gmx:100798939/0.0/beta-xylosidase/alpha-L-arabinofuranosidase 1-like; K15920 beta-D-xylosidase 4 [EC:3.2.1.37]	NA
miR1171	ofr.gene31431	NA	2.5	gi|747102576|ref|XP_011099456.1|/0/PREDICTED: probable beta-D-xylosidase 6 [Sesamum indicum]	Q9LXA8/0.0/BXL6_ARATH Probable beta-D-xylosidase 6 OS=Arabidopsis thaliana GN=BXL6 PE=2 SV=1	egr:104420484/0.0/probable beta-D-xylosidase 5; K15920 beta-D-xylosidase 4 [EC:3.2.1.37]	NA
miR1171	ofr.gene41586	2	1	gi|747069164|ref|XP_011081364.1|/0/PREDICTED: glucan endo-1,3-beta-glucosidase 11 [Sesamum indicum]	Q8L868/7e-158/E1311_ARATH Glucan endo-1,3-beta-glucosidase 11 OS=Arabidopsis thaliana GN=At1g32860 PE=1 SV=1	mtr:MTR_4g076250/3e-27/Glucan endo-1 3-beta-D-glucosidase-like protein; K03243 translation initiation factor 5B	NA
miR1171	ofr.gene46862	3.5	1.5	gi|747069850|ref|XP_011081734.1|/1.50218e-169/PREDICTED: uncharacterized protein LOC105164711 isoform X2 [Sesamum indicum] &gt;gi|747069852|ref|XP_011081735.1| PREDICTED: uncharacterized protein LOC105164711 isoform X2 [Sesamum indicum]	NA	NA	cellular_component:GO:0016021//integral component of membrane;
miR1511_1	ofr.gene46574	4	NA	gi|747098896|ref|XP_011097480.1|/0/PREDICTED: kinesin-like protein KCA2 [Sesamum indicum]	Q9FKP4/0.0/KCA2_ARATH Kinesin-like protein KCA2 OS=Arabidopsis thaliana GN=KCA2 PE=1 SV=1	fve:101295177/2e-74/kinesin-like protein KIF3C; K10406 kinesin family member C2/C3	biological_process:GO:0009987//cellular process;molecular_function:GO:0000166//nucleotide binding;
miR1511_1	ofr.gene47680	3	NA	NA	P10978/7e-08/POLX_TOBAC Retrovirus-related Pol polyprotein from transposon TNT 1-94 OS=Nicotiana tabacum PE=2 SV=1	NA	NA
miR1511_1	ofr.gene48957	4	NA	gi|747085641|ref|XP_011090291.1|/0/PREDICTED: large subunit GTPase 1 homolog [Sesamum indicum]	Q9SJF1/0.0/LSG12_ARATH GTPase LSG1-2 OS=Arabidopsis thaliana GN=LSG1-2 PE=1 SV=1	tcc:TCM_041217/0.0/P-loop containing nucleoside triphosphate hydrolases superfamily protein; K14539 large subunit GTPase 1 [EC:3.6.1.-]	NA
miR1511_1	ofr.gene52515	4	NA	gi|225451465|ref|XP_002270554.1|/7.6686e-120/PREDICTED: zinc finger protein 511 [Vitis vinifera] &gt;gi|147815339|emb|CAN67772.1| hypothetical protein VITISV_010523 [Vitis vinifera] &gt;gi|296082337|emb|CBI21342.3| unnamed protein product [Vitis vinifera]	Q7ZZ00/7e-26/ZN511_DANRE Zinc finger protein 511 OS=Danio rerio GN=znf511 PE=2 SV=1	NA	NA
miR1511_1	ofr.gene57300	NA	2.5	gi|147767257|emb|CAN62447.1|/0/hypothetical protein VITISV_024007 [Vitis vinifera]	P92519/2e-63/M810_ARATH Uncharacterized mitochondrial protein AtMg00810 OS=Arabidopsis thaliana GN=AtMg00810 PE=4 SV=1	mdm:103424335/4e-76/uncharacterized LOC103424335; K01623 fructose-bisphosphate aldolase, class I [EC:4.1.2.13]	NA
miR156	ofr.gene194	2	1.5	gi|661883154|emb|CDP13362.1|/7.40205e-137/unnamed protein product [Coffea canephora]	Q6YZE8/3e-55/SPL16_ORYSJ Squamosa promoter-binding-like protein 16 OS=Oryza sativa subsp. japonica GN=SPL16 PE=2 SV=1	mdm:103401427/3e-17/uncharacterized LOC103401427; K13415 protein brassinosteroid insensitive 1 [EC:2.7.10.1 2.7.11.1]	NA
miR156	ofr.gene201	2	1.5	gi|747079231|ref|XP_011086805.1|/1.07575e-163/PREDICTED: squamosa promoter-binding-like protein 12 [Sesamum indicum] &gt;gi|747079233|ref|XP_011086806.1| PREDICTED: squamosa promoter-binding-like protein 12 [Sesamum indicum] &gt;gi|747079235|ref|XP_011086807.1| PREDICTED: squamosa promoter-binding-like protein 12 [Sesamum indicum] &gt;gi|747079237|ref|XP_011086808.1| PREDICTED: squamosa promoter-…	A2YGR5/3e-77/SPL12_ORYSI Squamosa promoter-binding-like protein 12 OS=Oryza sativa subsp. indica GN=SPL12 PE=2 SV=1	mdm:103401427/9e-20/uncharacterized LOC103401427; K13415 protein brassinosteroid insensitive 1 [EC:2.7.10.1 2.7.11.1]	NA
miR156	ofr.gene21448	3	2	gi|747049720|ref|XP_011070914.1|/1.28779e-104/PREDICTED: squamosa promoter-binding-like protein 6, partial [Sesamum indicum]	Q94JW8/3e-56/SPL6_ARATH Squamosa promoter-binding-like protein 6 OS=Arabidopsis thaliana GN=SPL6 PE=2 SV=2	mdm:103401427/2e-17/uncharacterized LOC103401427; K13415 protein brassinosteroid insensitive 1 [EC:2.7.10.1 2.7.11.1]	NA
miR156	ofr.gene22130	2	1.5	gi|747050330|ref|XP_011071232.1|/2.69614e-31/PREDICTED: squamosa promoter-binding-like protein 3 [Sesamum indicum]	NA	NA	NA
miR156	ofr.gene22138	2	1.5	gi|661883154|emb|CDP13362.1|/1.49037e-86/unnamed protein product [Coffea canephora]	Q6YZE8/2e-23/SPL16_ORYSJ Squamosa promoter-binding-like protein 16 OS=Oryza sativa subsp. japonica GN=SPL16 PE=2 SV=1	NA	NA
miR156	ofr.gene250	2	1.5	gi|698535844|ref|XP_009764314.1|/2.09207e-128/PREDICTED: squamosa promoter-binding-like protein 16 [Nicotiana sylvestris] &gt;gi|698535847|ref|XP_009764315.1| PREDICTED: squamosa promoter-binding-like protein 16 [Nicotiana sylvestris] &gt;gi|698535850|ref|XP_009764316.1| PREDICTED: squamosa promoter-binding-like protein 16 [Nicotiana sylvestris] &gt;gi|698535853|ref|XP_009764317.1| PREDICTED: squ…	Q6YZE8/4e-46/SPL16_ORYSJ Squamosa promoter-binding-like protein 16 OS=Oryza sativa subsp. japonica GN=SPL16 PE=2 SV=1	mdm:103401427/2e-11/uncharacterized LOC103401427; K13415 protein brassinosteroid insensitive 1 [EC:2.7.10.1 2.7.11.1]	NA
miR156	ofr.gene256	2	1.5	gi|747079231|ref|XP_011086805.1|/0/PREDICTED: squamosa promoter-binding-like protein 12 [Sesamum indicum] &gt;gi|747079233|ref|XP_011086806.1| PREDICTED: squamosa promoter-binding-like protein 12 [Sesamum indicum] &gt;gi|747079235|ref|XP_011086807.1| PREDICTED: squamosa promoter-binding-like protein 12 [Sesamum indicum] &gt;gi|747079237|ref|XP_011086808.1| PREDICTED: squamosa promoter-binding-lik…	A2YGR5/8e-80/SPL12_ORYSI Squamosa promoter-binding-like protein 12 OS=Oryza sativa subsp. indica GN=SPL12 PE=2 SV=1	mdm:103401427/1e-19/uncharacterized LOC103401427; K13415 protein brassinosteroid insensitive 1 [EC:2.7.10.1 2.7.11.1]	NA
miR156	ofr.gene33354	2	1.5	gi|297739854|emb|CBI30036.3|/9.60028e-56/unnamed protein product [Vitis vinifera]	Q700W2/7e-06/SPL9_ARATH Squamosa promoter-binding-like protein 9 OS=Arabidopsis thaliana GN=SPL9 PE=2 SV=2	NA	NA
miR156	ofr.gene34436	2	1.5	gi|747050330|ref|XP_011071232.1|/1.20952e-16/PREDICTED: squamosa promoter-binding-like protein 3 [Sesamum indicum]	NA	NA	NA
miR156	ofr.gene34457	2	1.5	gi|661883154|emb|CDP13362.1|/5.84707e-132/unnamed protein product [Coffea canephora]	Q6YZE8/1e-52/SPL16_ORYSJ Squamosa promoter-binding-like protein 16 OS=Oryza sativa subsp. japonica GN=SPL16 PE=2 SV=1	mdm:103401427/8e-19/uncharacterized LOC103401427; K13415 protein brassinosteroid insensitive 1 [EC:2.7.10.1 2.7.11.1]	NA
miR156	ofr.gene3768	2	1.5	gi|747057704|ref|XP_011075166.1|/3.97887e-64/PREDICTED: squamosa promoter-binding-like protein 9 [Sesamum indicum]	A3C057/7e-08/SPL17_ORYSJ Squamosa promoter-binding-like protein 17 OS=Oryza sativa subsp. japonica GN=SPL17 PE=2 SV=2	NA	NA
miR156	ofr.gene42297	NA	2.5	gi|147802676|emb|CAN62053.1|/1.1128e-86/hypothetical protein VITISV_016643 [Vitis vinifera]	Q9FDZ9/9e-39/RL212_ARATH 60S ribosomal protein L21-2 OS=Arabidopsis thaliana GN=RPL21E PE=2 SV=1	egu:105035023/7e-39/60S ribosomal protein L21-1; K02889 large subunit ribosomal protein L21e	NA
miR156	ofr.gene51165	2	1.5	gi|747044631|ref|XP_011090056.1|/1.37881e-97/PREDICTED: squamosa promoter-binding-like protein 7 isoform X1 [Sesamum indicum]	Q7XT42/7e-50/SPL7_ORYSJ Squamosa promoter-binding-like protein 7 OS=Oryza sativa subsp. japonica GN=SPL7 PE=2 SV=2	mdm:103401427/2e-20/uncharacterized LOC103401427; K13415 protein brassinosteroid insensitive 1 [EC:2.7.10.1 2.7.11.1]	NA
miR156	ofr.gene54041	NA	2.5	gi|147792973|emb|CAN73102.1|/0/hypothetical protein VITISV_042891 [Vitis vinifera]	P10978/0.0/POLX_TOBAC Retrovirus-related Pol polyprotein from transposon TNT 1-94 OS=Nicotiana tabacum PE=2 SV=1	bvg:104884951/7e-110/uncharacterized LOC104884951; K03549 KUP system potassium uptake protein	NA
miR156	ofr.gene56917	1.5	1.5	gi|743805236|ref|XP_011017579.1|/1.51678e-63/PREDICTED: squamosa promoter-binding-like protein 12 isoform X2 [Populus euphratica] &gt;gi|743940250|ref|XP_011014590.1| PREDICTED: squamosa promoter-binding-like protein 12 isoform X2 [Populus euphratica]	A2YGR5/3e-28/SPL12_ORYSI Squamosa promoter-binding-like protein 12 OS=Oryza sativa subsp. indica GN=SPL12 PE=2 SV=1	NA	NA
miR156	ofr.gene57283	1	0.5	gi|747057704|ref|XP_011075166.1|/7.1391e-80/PREDICTED: squamosa promoter-binding-like protein 9 [Sesamum indicum]	A3C057/5e-30/SPL17_ORYSJ Squamosa promoter-binding-like protein 17 OS=Oryza sativa subsp. japonica GN=SPL17 PE=2 SV=2	NA	NA
miR156	ofr.gene6904	2	1.5	gi|747079231|ref|XP_011086805.1|/3.00552e-160/PREDICTED: squamosa promoter-binding-like protein 12 [Sesamum indicum] &gt;gi|747079233|ref|XP_011086806.1| PREDICTED: squamosa promoter-binding-like protein 12 [Sesamum indicum] &gt;gi|747079235|ref|XP_011086807.1| PREDICTED: squamosa promoter-binding-like protein 12 [Sesamum indicum] &gt;gi|747079237|ref|XP_011086808.1| PREDICTED: squamosa promoter-…	A2YGR5/1e-78/SPL12_ORYSI Squamosa promoter-binding-like protein 12 OS=Oryza sativa subsp. indica GN=SPL12 PE=2 SV=1	mdm:103401427/1e-21/uncharacterized LOC103401427; K13415 protein brassinosteroid insensitive 1 [EC:2.7.10.1 2.7.11.1]	NA
miR156_2	ofr.gene11096	4	NA	gi|661894157|emb|CDP02598.1|/0/unnamed protein product [Coffea canephora]	O81108/0.0/ACA2_ARATH Calcium-transporting ATPase 2, plasma membrane-type OS=Arabidopsis thaliana GN=ACA2 PE=1 SV=1	egr:104418446/0.0/calcium-transporting ATPase 2, plasma membrane-type; K01537 Ca2+-transporting ATPase [EC:3.6.3.8]	biological_process:GO:0070588//calcium ion transmembrane transport;cellular_component:GO:0016021//integral component of membrane;molecular_function:GO:0046872//metal ion binding;GO:0005524//ATP binding;GO:0005388//calcium-transporting ATPase activity;GO:0005516//calmodulin binding;
miR156_2	ofr.gene13869	NA	2.2	gi|747066590|ref|XP_011079983.1|/1.46069e-41/PREDICTED: calcium-transporting ATPase 12, plasma membrane-type, partial [Sesamum indicum]	Q9LY77/9e-25/ACA12_ARATH Calcium-transporting ATPase 12, plasma membrane-type OS=Arabidopsis thaliana GN=ACA12 PE=2 SV=1	jcu:105649927/2e-28/calcium-transporting ATPase 12, plasma membrane-type; K01537 Ca2+-transporting ATPase [EC:3.6.3.8]	biological_process:GO:0006810//transport;
miR156_2	ofr.gene15678	NA	2.5	gi|747100431|ref|XP_011098303.1|/0/PREDICTED: protein SPA1-RELATED 4-like isoform X2 [Sesamum indicum]	Q9LJR3/0.0/SPA3_ARATH Protein SPA1-RELATED 3 OS=Arabidopsis thaliana GN=SPA3 PE=1 SV=1	pxb:103933095/0.0/protein SPA1-RELATED 4-like; K10143 E3 ubiquitin-protein ligase RFWD2 [EC:2.3.2.27]	NA
miR156_2	ofr.gene16638	NA	2.5	gi|747082847|ref|XP_011088765.1|/0/PREDICTED: adoMet-dependent rRNA methyltransferase spb1, partial [Sesamum indicum]	Q5BH88/4e-141/SPB1_EMENI AdoMet-dependent rRNA methyltransferase spb1 OS=Emericella nidulans (strain FGSC A4 / ATCC 38163 / CBS 112.46 / NRRL 194 / M139) GN=spb1 PE=3 SV=1	jcu:105630145/0.0/adoMet-dependent rRNA methyltransferase spb1; K14857 AdoMet-dependent rRNA methyltransferase SPB1 [EC:2.1.1.-]	biological_process:GO:0000453//enzyme-directed rRNA 2'-O-methylation;cellular_component:GO:0005730//nucleolus;molecular_function:GO:0008649//rRNA methyltransferase activity;
miR156_2	ofr.gene17098	NA	2.5	gi|565396543|ref|XP_006363870.1|/0/PREDICTED: protein NUCLEAR FUSION DEFECTIVE 4-like [Solanum tuberosum]	F4I9E1/0.0/NFD4_ARATH Protein NUCLEAR FUSION DEFECTIVE 4 OS=Arabidopsis thaliana GN=NFD4 PE=3 SV=1	aly:ARALYDRAFT_321151/6e-12/hypothetical protein; K14794 ribosomal RNA-processing protein 12	NA
miR156_2	ofr.gene19090	3.5	NA	gi|747042867|ref|XP_011080724.1|/0/PREDICTED: golgin candidate 5-like [Sesamum indicum] &gt;gi|747042869|ref|XP_011080732.1| PREDICTED: golgin candidate 5-like [Sesamum indicum] &gt;gi|747042871|ref|XP_011080740.1| PREDICTED: golgin candidate 5-like [Sesamum indicum]	Q0WVL7/0.0/GOGC5_ARATH Golgin candidate 5 OS=Arabidopsis thaliana GN=GC5 PE=1 SV=1	mdm:103420078/4e-17/beta-glucosidase 13-like; K01188 beta-glucosidase [EC:3.2.1.21]	NA
miR156_2	ofr.gene19181	3.5	NA	gi|747042867|ref|XP_011080724.1|/0/PREDICTED: golgin candidate 5-like [Sesamum indicum] &gt;gi|747042869|ref|XP_011080732.1| PREDICTED: golgin candidate 5-like [Sesamum indicum] &gt;gi|747042871|ref|XP_011080740.1| PREDICTED: golgin candidate 5-like [Sesamum indicum]	Q0WVL7/0.0/GOGC5_ARATH Golgin candidate 5 OS=Arabidopsis thaliana GN=GC5 PE=1 SV=1	mdm:103420078/3e-17/beta-glucosidase 13-like; K01188 beta-glucosidase [EC:3.2.1.21]	NA
miR156_2	ofr.gene194	3	1.5	gi|661883154|emb|CDP13362.1|/7.40205e-137/unnamed protein product [Coffea canephora]	Q6YZE8/3e-55/SPL16_ORYSJ Squamosa promoter-binding-like protein 16 OS=Oryza sativa subsp. japonica GN=SPL16 PE=2 SV=1	mdm:103401427/3e-17/uncharacterized LOC103401427; K13415 protein brassinosteroid insensitive 1 [EC:2.7.10.1 2.7.11.1]	NA
miR156_2	ofr.gene201	2	1	gi|747079231|ref|XP_011086805.1|/1.07575e-163/PREDICTED: squamosa promoter-binding-like protein 12 [Sesamum indicum] &gt;gi|747079233|ref|XP_011086806.1| PREDICTED: squamosa promoter-binding-like protein 12 [Sesamum indicum] &gt;gi|747079235|ref|XP_011086807.1| PREDICTED: squamosa promoter-binding-like protein 12 [Sesamum indicum] &gt;gi|747079237|ref|XP_011086808.1| PREDICTED: squamosa promoter-…	A2YGR5/3e-77/SPL12_ORYSI Squamosa promoter-binding-like protein 12 OS=Oryza sativa subsp. indica GN=SPL12 PE=2 SV=1	mdm:103401427/9e-20/uncharacterized LOC103401427; K13415 protein brassinosteroid insensitive 1 [EC:2.7.10.1 2.7.11.1]	NA
miR156_2	ofr.gene20124	4	NA	gi|747079558|ref|XP_011086985.1|/0/PREDICTED: uncharacterized protein LOC105168551 [Sesamum indicum]	NA	vvi:100244378/0.0/uncharacterized LOC100244378; K15032 mTERF domain-containing protein, mitochondrial	NA
miR156_2	ofr.gene21448	3	1.5	gi|747049720|ref|XP_011070914.1|/1.28779e-104/PREDICTED: squamosa promoter-binding-like protein 6, partial [Sesamum indicum]	Q94JW8/3e-56/SPL6_ARATH Squamosa promoter-binding-like protein 6 OS=Arabidopsis thaliana GN=SPL6 PE=2 SV=2	mdm:103401427/2e-17/uncharacterized LOC103401427; K13415 protein brassinosteroid insensitive 1 [EC:2.7.10.1 2.7.11.1]	NA
miR156_2	ofr.gene22072	NA	2.2	gi|565366094|ref|XP_006349729.1|/0/PREDICTED: protein SPIRRIG [Solanum tuberosum]	F4HZB2/0.0/BCHA1_ARATH Protein SPIRRIG OS=Arabidopsis thaliana GN=SPI PE=1 SV=1	mis:MICPUN_55931/7e-74/BEACH/WD40 domain fusion protein; K18953 factor associated with neutral sphingomyelinase activation	NA
miR156_2	ofr.gene22130	2	1	gi|747050330|ref|XP_011071232.1|/2.69614e-31/PREDICTED: squamosa promoter-binding-like protein 3 [Sesamum indicum]	NA	NA	NA
miR156_2	ofr.gene22138	3	1.5	gi|661883154|emb|CDP13362.1|/1.49037e-86/unnamed protein product [Coffea canephora]	Q6YZE8/2e-23/SPL16_ORYSJ Squamosa promoter-binding-like protein 16 OS=Oryza sativa subsp. japonica GN=SPL16 PE=2 SV=1	NA	NA
miR156_2	ofr.gene24431	3	NA	gi|697173689|ref|XP_009595772.1|/0/PREDICTED: protein TIC110, chloroplastic isoform X2 [Nicotiana tomentosiformis]	Q8LPR9/0.0/TI110_ARATH Protein TIC110, chloroplastic OS=Arabidopsis thaliana GN=TIC110 PE=1 SV=1	bvg:104900835/9e-23/callose synthase 11-like; K11000 callose synthase [EC:2.4.1.-]	NA
miR156_2	ofr.gene250	3	1.5	gi|698535844|ref|XP_009764314.1|/2.09207e-128/PREDICTED: squamosa promoter-binding-like protein 16 [Nicotiana sylvestris] &gt;gi|698535847|ref|XP_009764315.1| PREDICTED: squamosa promoter-binding-like protein 16 [Nicotiana sylvestris] &gt;gi|698535850|ref|XP_009764316.1| PREDICTED: squamosa promoter-binding-like protein 16 [Nicotiana sylvestris] &gt;gi|698535853|ref|XP_009764317.1| PREDICTED: squ…	Q6YZE8/4e-46/SPL16_ORYSJ Squamosa promoter-binding-like protein 16 OS=Oryza sativa subsp. japonica GN=SPL16 PE=2 SV=1	mdm:103401427/2e-11/uncharacterized LOC103401427; K13415 protein brassinosteroid insensitive 1 [EC:2.7.10.1 2.7.11.1]	NA
miR156_2	ofr.gene256	2	1	gi|747079231|ref|XP_011086805.1|/0/PREDICTED: squamosa promoter-binding-like protein 12 [Sesamum indicum] &gt;gi|747079233|ref|XP_011086806.1| PREDICTED: squamosa promoter-binding-like protein 12 [Sesamum indicum] &gt;gi|747079235|ref|XP_011086807.1| PREDICTED: squamosa promoter-binding-like protein 12 [Sesamum indicum] &gt;gi|747079237|ref|XP_011086808.1| PREDICTED: squamosa promoter-binding-lik…	A2YGR5/8e-80/SPL12_ORYSI Squamosa promoter-binding-like protein 12 OS=Oryza sativa subsp. indica GN=SPL12 PE=2 SV=1	mdm:103401427/1e-19/uncharacterized LOC103401427; K13415 protein brassinosteroid insensitive 1 [EC:2.7.10.1 2.7.11.1]	NA
miR156_2	ofr.gene26802	3	NA	gi|747081787|ref|XP_011088185.1|/1.06201e-162/PREDICTED: uncharacterized protein LOC105169489 [Sesamum indicum]	NA	NA	NA
miR156_2	ofr.gene26806	NA	2.5	gi|703143017|ref|XP_010107905.1|/1.24041e-73/CBS domain-containing protein CBSX1 [Morus notabilis] &gt;gi|587930176|gb|EXC17305.1| CBS domain-containing protein CBSX1 [Morus notabilis]	Q9C5D0/4e-64/CBSX2_ARATH CBS domain-containing protein CBSX2, chloroplastic OS=Arabidopsis thaliana GN=CBSX2 PE=1 SV=1	NA	NA
miR156_2	ofr.gene33354	2	1	gi|297739854|emb|CBI30036.3|/9.60028e-56/unnamed protein product [Vitis vinifera]	Q700W2/7e-06/SPL9_ARATH Squamosa promoter-binding-like protein 9 OS=Arabidopsis thaliana GN=SPL9 PE=2 SV=2	NA	NA
miR156_2	ofr.gene34436	2	1	gi|747050330|ref|XP_011071232.1|/1.20952e-16/PREDICTED: squamosa promoter-binding-like protein 3 [Sesamum indicum]	NA	NA	NA
miR156_2	ofr.gene34457	3	1.5	gi|661883154|emb|CDP13362.1|/5.84707e-132/unnamed protein product [Coffea canephora]	Q6YZE8/1e-52/SPL16_ORYSJ Squamosa promoter-binding-like protein 16 OS=Oryza sativa subsp. japonica GN=SPL16 PE=2 SV=1	mdm:103401427/8e-19/uncharacterized LOC103401427; K13415 protein brassinosteroid insensitive 1 [EC:2.7.10.1 2.7.11.1]	NA
miR156_2	ofr.gene34683	3.5	1.8	NA	NA	NA	NA
miR156_2	ofr.gene3768	2	1	gi|747057704|ref|XP_011075166.1|/3.97887e-64/PREDICTED: squamosa promoter-binding-like protein 9 [Sesamum indicum]	A3C057/7e-08/SPL17_ORYSJ Squamosa promoter-binding-like protein 17 OS=Oryza sativa subsp. japonica GN=SPL17 PE=2 SV=2	NA	NA
miR156_2	ofr.gene41499	3.5	2	gi|747041632|ref|XP_011074267.1|/7.94583e-152/PREDICTED: putative leucine-rich repeat-containing protein DDB_G0290503 [Sesamum indicum]	NA	mdm:103454626/8e-74/intracellular protein transport protein USO1; K10352 myosin heavy chain	NA
miR156_2	ofr.gene42384	NA	2.5	gi|225445180|ref|XP_002284145.1|/2.66359e-146/PREDICTED: transcription factor bHLH68 [Vitis vinifera] &gt;gi|297738793|emb|CBI28038.3| unnamed protein product [Vitis vinifera]	Q8S3D1/4e-87/BH068_ARATH Transcription factor bHLH68 OS=Arabidopsis thaliana GN=BHLH68 PE=2 SV=2	fve:101301142/1e-11/uncharacterized LOC101301142; K05765 cofilin	biological_process:GO:0006366//transcription from RNA polymerase II promoter;cellular_component:GO:0005634//nucleus;molecular_function:GO:0001228//RNA polymerase II transcription regulatory region sequence-specific DNA binding transcription factor activity involved in positive regulation of transcription;GO:0001046//core promoter sequence-specific DNA binding;
miR156_2	ofr.gene44970	3	NA	gi|747054373|ref|XP_011073390.1|/0/PREDICTED: clustered mitochondria protein [Sesamum indicum]	F4JKH6/0.0/TSS_ARATH Protein TSS OS=Arabidopsis thaliana GN=TSS PE=1 SV=1	sly:101261719/0.0/clustered mitochondria protein; K03255 protein TIF31	NA
miR156_2	ofr.gene45750	NA	2.5	gi|590670793|ref|XP_007038156.1|/1.33769e-54/Transporter, Pam16 [Theobroma cacao] &gt;gi|508775401|gb|EOY22657.1| Transporter, Pam16 [Theobroma cacao]	Q9C1W5/6e-12/TIM16_SCHPO Mitochondrial import inner membrane translocase subunit tim16 OS=Schizosaccharomyces pombe (strain 972 / ATCC 24843) GN=pam16 PE=3 SV=1	tcc:TCM_014764/2e-55/Transporter, Pam16; K17805 mitochondrial import inner membrane translocase subunit TIM16	biological_process:GO:0030150//protein import into mitochondrial matrix;cellular_component:GO:0005744//mitochondrial inner membrane presequence translocase complex;
miR156_2	ofr.gene47618	3	2.2	gi|747049546|ref|XP_011070823.1|/1.29453e-23/PREDICTED: putative late blight resistance protein homolog R1B-17 [Sesamum indicum]	NA	gmx:100801950/3e-06/putative disease resistance RPP13-like protein 3-like; K13457 disease resistance protein RPM1	NA
miR156_2	ofr.gene50535	NA	2.5	gi|823146917|ref|XP_012473364.1|/6.5371e-173/PREDICTED: uncharacterized protein LOC105790348 [Gossypium raimondii] &gt;gi|763755003|gb|KJB22334.1| hypothetical protein B456_004G042000 [Gossypium raimondii]	NA	NA	cellular_component:GO:0009570//chloroplast stroma;
miR156_2	ofr.gene51165	3	1.5	gi|747044631|ref|XP_011090056.1|/1.37881e-97/PREDICTED: squamosa promoter-binding-like protein 7 isoform X1 [Sesamum indicum]	Q7XT42/7e-50/SPL7_ORYSJ Squamosa promoter-binding-like protein 7 OS=Oryza sativa subsp. japonica GN=SPL7 PE=2 SV=2	mdm:103401427/2e-20/uncharacterized LOC103401427; K13415 protein brassinosteroid insensitive 1 [EC:2.7.10.1 2.7.11.1]	NA
miR156_2	ofr.gene56227	3.5	NA	gi|747063305|ref|XP_011078195.1|/0/PREDICTED: superkiller viralicidic activity 2-like 2 [Sesamum indicum] &gt;gi|747063308|ref|XP_011078196.1| PREDICTED: superkiller viralicidic activity 2-like 2 [Sesamum indicum]	Q9ZVW2/0.0/HEN2_ARATH Protein HUA ENHANCER 2 OS=Arabidopsis thaliana GN=HEN2 PE=1 SV=2	vvi:100246661/0.0/superkiller viralicidic activity 2-like 2; K12598 ATP-dependent RNA helicase DOB1 [EC:3.6.4.13]	biological_process:GO:0006401//RNA catabolic process;GO:0010093//specification of floral organ identity;cellular_component:GO:0005654//nucleoplasm;GO:0005829//cytosol;molecular_function:GO:0003723//RNA binding;GO:0005524//ATP binding;GO:0003724//RNA helicase activity;
miR156_2	ofr.gene56356	3	NA	gi|747093555|ref|XP_011094589.1|/0/PREDICTED: probable pectate lyase 12 [Sesamum indicum]	Q9SCP2/0.0/PLY12_ARATH Probable pectate lyase 12 OS=Arabidopsis thaliana GN=At3g53190 PE=2 SV=2	sot:102590902/0.0/probable pectate lyase 12-like; K01728 pectate lyase [EC:4.2.2.2]	NA
miR156_2	ofr.gene56917	4	NA	gi|743805236|ref|XP_011017579.1|/1.51678e-63/PREDICTED: squamosa promoter-binding-like protein 12 isoform X2 [Populus euphratica] &gt;gi|743940250|ref|XP_011014590.1| PREDICTED: squamosa promoter-binding-like protein 12 isoform X2 [Populus euphratica]	A2YGR5/3e-28/SPL12_ORYSI Squamosa promoter-binding-like protein 12 OS=Oryza sativa subsp. indica GN=SPL12 PE=2 SV=1	NA	NA
miR156_2	ofr.gene57283	3	2	gi|747057704|ref|XP_011075166.1|/7.1391e-80/PREDICTED: squamosa promoter-binding-like protein 9 [Sesamum indicum]	A3C057/5e-30/SPL17_ORYSJ Squamosa promoter-binding-like protein 17 OS=Oryza sativa subsp. japonica GN=SPL17 PE=2 SV=2	NA	NA
miR156_2	ofr.gene6904	2	1	gi|747079231|ref|XP_011086805.1|/3.00552e-160/PREDICTED: squamosa promoter-binding-like protein 12 [Sesamum indicum] &gt;gi|747079233|ref|XP_011086806.1| PREDICTED: squamosa promoter-binding-like protein 12 [Sesamum indicum] &gt;gi|747079235|ref|XP_011086807.1| PREDICTED: squamosa promoter-binding-like protein 12 [Sesamum indicum] &gt;gi|747079237|ref|XP_011086808.1| PREDICTED: squamosa promoter-…	A2YGR5/1e-78/SPL12_ORYSI Squamosa promoter-binding-like protein 12 OS=Oryza sativa subsp. indica GN=SPL12 PE=2 SV=1	mdm:103401427/1e-21/uncharacterized LOC103401427; K13415 protein brassinosteroid insensitive 1 [EC:2.7.10.1 2.7.11.1]	NA
miR156_2	ofr.gene7099	NA	2.5	gi|747096840|ref|XP_011096357.1|/0/PREDICTED: uncharacterized protein LOC105175572 isoform X1 [Sesamum indicum]	F4HY56/0.0/RLT1_ARATH Homeobox-DDT domain protein RLT1 OS=Arabidopsis thaliana GN=RLT1 PE=1 SV=1	egr:104423668/2e-16/bifunctional ATP-dependent dihydroxyacetone kinase/FAD-AMP lyase (cyclizing)-like; K00863 dihydroxyacetone kinase [EC:2.7.1.29]	NA
miR156a	ofr.gene11312	4	2.5	gi|747105318|ref|XP_011100933.1|/7.20826e-59/PREDICTED: fasciclin-like arabinogalactan protein 19 [Sesamum indicum]	Q5Q0H2/2e-23/FLA19_ARATH Fasciclin-like arabinogalactan protein 19 OS=Arabidopsis thaliana GN=FLA19 PE=2 SV=2	NA	NA
miR156a	ofr.gene11469	4	2.5	gi|747105318|ref|XP_011100933.1|/1.60265e-58/PREDICTED: fasciclin-like arabinogalactan protein 19 [Sesamum indicum]	Q5Q0H2/4e-23/FLA19_ARATH Fasciclin-like arabinogalactan protein 19 OS=Arabidopsis thaliana GN=FLA19 PE=2 SV=2	NA	NA
miR156a	ofr.gene1453	NA	2.5	gi|661877587|emb|CDP18576.1|/4.81959e-108/unnamed protein product [Coffea canephora]	NA	NA	NA
miR156a	ofr.gene194	2	1.5	gi|661883154|emb|CDP13362.1|/7.40205e-137/unnamed protein product [Coffea canephora]	Q6YZE8/3e-55/SPL16_ORYSJ Squamosa promoter-binding-like protein 16 OS=Oryza sativa subsp. japonica GN=SPL16 PE=2 SV=1	mdm:103401427/3e-17/uncharacterized LOC103401427; K13415 protein brassinosteroid insensitive 1 [EC:2.7.10.1 2.7.11.1]	NA
miR156a	ofr.gene201	1	1	gi|747079231|ref|XP_011086805.1|/1.07575e-163/PREDICTED: squamosa promoter-binding-like protein 12 [Sesamum indicum] &gt;gi|747079233|ref|XP_011086806.1| PREDICTED: squamosa promoter-binding-like protein 12 [Sesamum indicum] &gt;gi|747079235|ref|XP_011086807.1| PREDICTED: squamosa promoter-binding-like protein 12 [Sesamum indicum] &gt;gi|747079237|ref|XP_011086808.1| PREDICTED: squamosa promoter-…	A2YGR5/3e-77/SPL12_ORYSI Squamosa promoter-binding-like protein 12 OS=Oryza sativa subsp. indica GN=SPL12 PE=2 SV=1	mdm:103401427/9e-20/uncharacterized LOC103401427; K13415 protein brassinosteroid insensitive 1 [EC:2.7.10.1 2.7.11.1]	NA
miR156a	ofr.gene21448	1.5	1.2	gi|747049720|ref|XP_011070914.1|/1.28779e-104/PREDICTED: squamosa promoter-binding-like protein 6, partial [Sesamum indicum]	Q94JW8/3e-56/SPL6_ARATH Squamosa promoter-binding-like protein 6 OS=Arabidopsis thaliana GN=SPL6 PE=2 SV=2	mdm:103401427/2e-17/uncharacterized LOC103401427; K13415 protein brassinosteroid insensitive 1 [EC:2.7.10.1 2.7.11.1]	NA
miR156a	ofr.gene22130	1	1	gi|747050330|ref|XP_011071232.1|/2.69614e-31/PREDICTED: squamosa promoter-binding-like protein 3 [Sesamum indicum]	NA	NA	NA
miR156a	ofr.gene22138	2	1.5	gi|661883154|emb|CDP13362.1|/1.49037e-86/unnamed protein product [Coffea canephora]	Q6YZE8/2e-23/SPL16_ORYSJ Squamosa promoter-binding-like protein 16 OS=Oryza sativa subsp. japonica GN=SPL16 PE=2 SV=1	NA	NA
miR156a	ofr.gene250	2	1.5	gi|698535844|ref|XP_009764314.1|/2.09207e-128/PREDICTED: squamosa promoter-binding-like protein 16 [Nicotiana sylvestris] &gt;gi|698535847|ref|XP_009764315.1| PREDICTED: squamosa promoter-binding-like protein 16 [Nicotiana sylvestris] &gt;gi|698535850|ref|XP_009764316.1| PREDICTED: squamosa promoter-binding-like protein 16 [Nicotiana sylvestris] &gt;gi|698535853|ref|XP_009764317.1| PREDICTED: squ…	Q6YZE8/4e-46/SPL16_ORYSJ Squamosa promoter-binding-like protein 16 OS=Oryza sativa subsp. japonica GN=SPL16 PE=2 SV=1	mdm:103401427/2e-11/uncharacterized LOC103401427; K13415 protein brassinosteroid insensitive 1 [EC:2.7.10.1 2.7.11.1]	NA
miR156a	ofr.gene256	1	1	gi|747079231|ref|XP_011086805.1|/0/PREDICTED: squamosa promoter-binding-like protein 12 [Sesamum indicum] &gt;gi|747079233|ref|XP_011086806.1| PREDICTED: squamosa promoter-binding-like protein 12 [Sesamum indicum] &gt;gi|747079235|ref|XP_011086807.1| PREDICTED: squamosa promoter-binding-like protein 12 [Sesamum indicum] &gt;gi|747079237|ref|XP_011086808.1| PREDICTED: squamosa promoter-binding-lik…	A2YGR5/8e-80/SPL12_ORYSI Squamosa promoter-binding-like protein 12 OS=Oryza sativa subsp. indica GN=SPL12 PE=2 SV=1	mdm:103401427/1e-19/uncharacterized LOC103401427; K13415 protein brassinosteroid insensitive 1 [EC:2.7.10.1 2.7.11.1]	NA
miR156a	ofr.gene33354	1	1	gi|297739854|emb|CBI30036.3|/9.60028e-56/unnamed protein product [Vitis vinifera]	Q700W2/7e-06/SPL9_ARATH Squamosa promoter-binding-like protein 9 OS=Arabidopsis thaliana GN=SPL9 PE=2 SV=2	NA	NA
miR156a	ofr.gene34436	1	1	gi|747050330|ref|XP_011071232.1|/1.20952e-16/PREDICTED: squamosa promoter-binding-like protein 3 [Sesamum indicum]	NA	NA	NA
miR156a	ofr.gene34457	2	1.5	gi|661883154|emb|CDP13362.1|/5.84707e-132/unnamed protein product [Coffea canephora]	Q6YZE8/1e-52/SPL16_ORYSJ Squamosa promoter-binding-like protein 16 OS=Oryza sativa subsp. japonica GN=SPL16 PE=2 SV=1	mdm:103401427/8e-19/uncharacterized LOC103401427; K13415 protein brassinosteroid insensitive 1 [EC:2.7.10.1 2.7.11.1]	NA
miR156a	ofr.gene3768	2	1.5	gi|747057704|ref|XP_011075166.1|/3.97887e-64/PREDICTED: squamosa promoter-binding-like protein 9 [Sesamum indicum]	A3C057/7e-08/SPL17_ORYSJ Squamosa promoter-binding-like protein 17 OS=Oryza sativa subsp. japonica GN=SPL17 PE=2 SV=2	NA	NA
miR156a	ofr.gene4193	4	2	gi|596259930|ref|XP_007224899.1|/1.01228e-179/hypothetical protein PRUPE_ppa022137mg [Prunus persica] &gt;gi|462421835|gb|EMJ26098.1| hypothetical protein PRUPE_ppa022137mg [Prunus persica]	Q9ASW1/3e-07/B3GTG_ARATH Probable beta-1,3-galactosyltransferase 16 OS=Arabidopsis thaliana GN=B3GALT16 PE=2 SV=1	cam:101489015/3e-07/probable beta-1,3-galactosyltransferase 16; K14413 beta-1,3-galactosyltransferase [EC:2.4.1.-]	biological_process:GO:0006486//protein glycosylation;cellular_component:GO:0016021//integral component of membrane;GO:0000139//Golgi membrane;molecular_function:GO:0008378//galactosyltransferase activity;
miR156a	ofr.gene42297	3.5	2.2	gi|147802676|emb|CAN62053.1|/1.1128e-86/hypothetical protein VITISV_016643 [Vitis vinifera]	Q9FDZ9/9e-39/RL212_ARATH 60S ribosomal protein L21-2 OS=Arabidopsis thaliana GN=RPL21E PE=2 SV=1	egu:105035023/7e-39/60S ribosomal protein L21-1; K02889 large subunit ribosomal protein L21e	NA
miR156a	ofr.gene42391	3	NA	gi|659079345|ref|XP_008440208.1|/7.72378e-15/PREDICTED: uncharacterized protein LOC103484737 isoform X2 [Cucumis melo]	NA	NA	NA
miR156a	ofr.gene43732	NA	2.5	gi|697135536|ref|XP_009621825.1|/5.94786e-119/PREDICTED: uncharacterized protein LOC104113383 isoform X1 [Nicotiana tomentosiformis]	P0CH30/1e-14/RING1_GOSHI E3 ubiquitin-protein ligase RING1 OS=Gossypium hirsutum GN=RING1 PE=1 SV=1	atr:18425195/4e-29/E3 ubiquitin-protein ligase RING1; K11982 E3 ubiquitin-protein ligase RNF115/126 [EC:2.3.2.27]	NA
miR156a	ofr.gene51165	1	1	gi|747044631|ref|XP_011090056.1|/1.37881e-97/PREDICTED: squamosa promoter-binding-like protein 7 isoform X1 [Sesamum indicum]	Q7XT42/7e-50/SPL7_ORYSJ Squamosa promoter-binding-like protein 7 OS=Oryza sativa subsp. japonica GN=SPL7 PE=2 SV=2	mdm:103401427/2e-20/uncharacterized LOC103401427; K13415 protein brassinosteroid insensitive 1 [EC:2.7.10.1 2.7.11.1]	NA
miR156a	ofr.gene54041	3.5	2.2	gi|147792973|emb|CAN73102.1|/0/hypothetical protein VITISV_042891 [Vitis vinifera]	P10978/0.0/POLX_TOBAC Retrovirus-related Pol polyprotein from transposon TNT 1-94 OS=Nicotiana tabacum PE=2 SV=1	bvg:104884951/7e-110/uncharacterized LOC104884951; K03549 KUP system potassium uptake protein	NA
miR156a	ofr.gene56917	2.5	2	gi|743805236|ref|XP_011017579.1|/1.51678e-63/PREDICTED: squamosa promoter-binding-like protein 12 isoform X2 [Populus euphratica] &gt;gi|743940250|ref|XP_011014590.1| PREDICTED: squamosa promoter-binding-like protein 12 isoform X2 [Populus euphratica]	A2YGR5/3e-28/SPL12_ORYSI Squamosa promoter-binding-like protein 12 OS=Oryza sativa subsp. indica GN=SPL12 PE=2 SV=1	NA	NA
miR156a	ofr.gene57283	1	0.5	gi|747057704|ref|XP_011075166.1|/7.1391e-80/PREDICTED: squamosa promoter-binding-like protein 9 [Sesamum indicum]	A3C057/5e-30/SPL17_ORYSJ Squamosa promoter-binding-like protein 17 OS=Oryza sativa subsp. japonica GN=SPL17 PE=2 SV=2	NA	NA
miR156a	ofr.gene6904	1	1	gi|747079231|ref|XP_011086805.1|/3.00552e-160/PREDICTED: squamosa promoter-binding-like protein 12 [Sesamum indicum] &gt;gi|747079233|ref|XP_011086806.1| PREDICTED: squamosa promoter-binding-like protein 12 [Sesamum indicum] &gt;gi|747079235|ref|XP_011086807.1| PREDICTED: squamosa promoter-binding-like protein 12 [Sesamum indicum] &gt;gi|747079237|ref|XP_011086808.1| PREDICTED: squamosa promoter-…	A2YGR5/1e-78/SPL12_ORYSI Squamosa promoter-binding-like protein 12 OS=Oryza sativa subsp. indica GN=SPL12 PE=2 SV=1	mdm:103401427/1e-21/uncharacterized LOC103401427; K13415 protein brassinosteroid insensitive 1 [EC:2.7.10.1 2.7.11.1]	NA
miR156a-5p	ofr.gene11312	3	2	gi|747105318|ref|XP_011100933.1|/7.20826e-59/PREDICTED: fasciclin-like arabinogalactan protein 19 [Sesamum indicum]	Q5Q0H2/2e-23/FLA19_ARATH Fasciclin-like arabinogalactan protein 19 OS=Arabidopsis thaliana GN=FLA19 PE=2 SV=2	NA	NA
miR156a-5p	ofr.gene11469	3	2	gi|747105318|ref|XP_011100933.1|/1.60265e-58/PREDICTED: fasciclin-like arabinogalactan protein 19 [Sesamum indicum]	Q5Q0H2/4e-23/FLA19_ARATH Fasciclin-like arabinogalactan protein 19 OS=Arabidopsis thaliana GN=FLA19 PE=2 SV=2	NA	NA
miR156a-5p	ofr.gene1453	NA	2.5	gi|661877587|emb|CDP18576.1|/4.81959e-108/unnamed protein product [Coffea canephora]	NA	NA	NA
miR156a-5p	ofr.gene17111	NA	2.5	gi|697188322|ref|XP_009603199.1|/0/PREDICTED: uncharacterized protein LOC104098231 [Nicotiana tomentosiformis]	Q8VXZ5/0.0/XG113_ARATH Arabinosyltransferase XEG113 OS=Arabidopsis thaliana GN=XEG113 PE=2 SV=1	csl:COCSUDRAFT_63537/4e-07/hypothetical protein; K11714 rhamnogalacturonan II specific xylosyltransferase [EC:2.4.2.-]	NA
miR156a-5p	ofr.gene17583	NA	2.5	gi|73624747|gb|AAZ79231.1|/0/cellulose synthase-like protein CslG [Nicotiana tabacum]	Q0WVN5/0.0/CSLG3_ARATH Cellulose synthase-like protein G3 OS=Arabidopsis thaliana GN=CSLG3 PE=2 SV=2	mus:103992281/5e-118/cellulose synthase A catalytic subunit 9 [UDP-forming]; K10999 cellulose synthase A [EC:2.4.1.12]	NA
miR156a-5p	ofr.gene194	1	1	gi|661883154|emb|CDP13362.1|/7.40205e-137/unnamed protein product [Coffea canephora]	Q6YZE8/3e-55/SPL16_ORYSJ Squamosa promoter-binding-like protein 16 OS=Oryza sativa subsp. japonica GN=SPL16 PE=2 SV=1	mdm:103401427/3e-17/uncharacterized LOC103401427; K13415 protein brassinosteroid insensitive 1 [EC:2.7.10.1 2.7.11.1]	NA
miR156a-5p	ofr.gene201	1	1	gi|747079231|ref|XP_011086805.1|/1.07575e-163/PREDICTED: squamosa promoter-binding-like protein 12 [Sesamum indicum] &gt;gi|747079233|ref|XP_011086806.1| PREDICTED: squamosa promoter-binding-like protein 12 [Sesamum indicum] &gt;gi|747079235|ref|XP_011086807.1| PREDICTED: squamosa promoter-binding-like protein 12 [Sesamum indicum] &gt;gi|747079237|ref|XP_011086808.1| PREDICTED: squamosa promoter-…	A2YGR5/3e-77/SPL12_ORYSI Squamosa promoter-binding-like protein 12 OS=Oryza sativa subsp. indica GN=SPL12 PE=2 SV=1	mdm:103401427/9e-20/uncharacterized LOC103401427; K13415 protein brassinosteroid insensitive 1 [EC:2.7.10.1 2.7.11.1]	NA
miR156a-5p	ofr.gene20149	4	NA	gi|747042774|ref|XP_011080246.1|/0/PREDICTED: serine/threonine protein phosphatase 2A 55 kDa regulatory subunit B beta isoform-like isoform X2 [Sesamum indicum]	Q39247/0.0/2ABB_ARATH Serine/threonine protein phosphatase 2A 55 kDa regulatory subunit B beta isoform OS=Arabidopsis thaliana GN=PP2AB2 PE=1 SV=1	cam:101503556/0.0/serine/threonine protein phosphatase 2A 55 kDa regulatory subunit B beta isoform-like; K04354 serine/threonine-protein phosphatase 2A regulatory subunit B	NA
miR156a-5p	ofr.gene21448	1.5	1.2	gi|747049720|ref|XP_011070914.1|/1.28779e-104/PREDICTED: squamosa promoter-binding-like protein 6, partial [Sesamum indicum]	Q94JW8/3e-56/SPL6_ARATH Squamosa promoter-binding-like protein 6 OS=Arabidopsis thaliana GN=SPL6 PE=2 SV=2	mdm:103401427/2e-17/uncharacterized LOC103401427; K13415 protein brassinosteroid insensitive 1 [EC:2.7.10.1 2.7.11.1]	NA
miR156a-5p	ofr.gene217	NA	2.5	gi|658032396|ref|XP_008351704.1|/2.21921e-54/PREDICTED: serine carboxypeptidase-like 45 [Malus domestica]	Q93Y09/2e-46/SCP45_ARATH Serine carboxypeptidase-like 45 OS=Arabidopsis thaliana GN=SCPL45 PE=2 SV=1	pmum:103338139/1e-54/serine carboxypeptidase-like 45; K16297 serine carboxypeptidase-like clade II [EC:3.4.16.-]	biological_process:GO:0051603//proteolysis involved in cellular protein catabolic process;GO:0019748//secondary metabolic process;molecular_function:GO:0004185//serine-type carboxypeptidase activity;GO:0016747//transferase activity, transferring acyl groups other than amino-acyl groups;
miR156a-5p	ofr.gene22130	1	1	gi|747050330|ref|XP_011071232.1|/2.69614e-31/PREDICTED: squamosa promoter-binding-like protein 3 [Sesamum indicum]	NA	NA	NA
miR156a-5p	ofr.gene22138	1	1	gi|661883154|emb|CDP13362.1|/1.49037e-86/unnamed protein product [Coffea canephora]	Q6YZE8/2e-23/SPL16_ORYSJ Squamosa promoter-binding-like protein 16 OS=Oryza sativa subsp. japonica GN=SPL16 PE=2 SV=1	NA	NA
miR156a-5p	ofr.gene250	1	1	gi|698535844|ref|XP_009764314.1|/2.09207e-128/PREDICTED: squamosa promoter-binding-like protein 16 [Nicotiana sylvestris] &gt;gi|698535847|ref|XP_009764315.1| PREDICTED: squamosa promoter-binding-like protein 16 [Nicotiana sylvestris] &gt;gi|698535850|ref|XP_009764316.1| PREDICTED: squamosa promoter-binding-like protein 16 [Nicotiana sylvestris] &gt;gi|698535853|ref|XP_009764317.1| PREDICTED: squ…	Q6YZE8/4e-46/SPL16_ORYSJ Squamosa promoter-binding-like protein 16 OS=Oryza sativa subsp. japonica GN=SPL16 PE=2 SV=1	mdm:103401427/2e-11/uncharacterized LOC103401427; K13415 protein brassinosteroid insensitive 1 [EC:2.7.10.1 2.7.11.1]	NA
miR156a-5p	ofr.gene256	1	1	gi|747079231|ref|XP_011086805.1|/0/PREDICTED: squamosa promoter-binding-like protein 12 [Sesamum indicum] &gt;gi|747079233|ref|XP_011086806.1| PREDICTED: squamosa promoter-binding-like protein 12 [Sesamum indicum] &gt;gi|747079235|ref|XP_011086807.1| PREDICTED: squamosa promoter-binding-like protein 12 [Sesamum indicum] &gt;gi|747079237|ref|XP_011086808.1| PREDICTED: squamosa promoter-binding-lik…	A2YGR5/8e-80/SPL12_ORYSI Squamosa promoter-binding-like protein 12 OS=Oryza sativa subsp. indica GN=SPL12 PE=2 SV=1	mdm:103401427/1e-19/uncharacterized LOC103401427; K13415 protein brassinosteroid insensitive 1 [EC:2.7.10.1 2.7.11.1]	NA
miR156a-5p	ofr.gene287	NA	2.5	gi|719978521|ref|XP_010249188.1|/1.05037e-35/PREDICTED: serine carboxypeptidase-like 45 [Nelumbo nucifera]	Q93Y09/3e-28/SCP45_ARATH Serine carboxypeptidase-like 45 OS=Arabidopsis thaliana GN=SCPL45 PE=2 SV=1	pmum:103338139/6e-36/serine carboxypeptidase-like 45; K16297 serine carboxypeptidase-like clade II [EC:3.4.16.-]	biological_process:GO:0051603//proteolysis involved in cellular protein catabolic process;GO:0019748//secondary metabolic process;molecular_function:GO:0004185//serine-type carboxypeptidase activity;GO:0016747//transferase activity, transferring acyl groups other than amino-acyl groups;
miR156a-5p	ofr.gene33354	1	1	gi|297739854|emb|CBI30036.3|/9.60028e-56/unnamed protein product [Vitis vinifera]	Q700W2/7e-06/SPL9_ARATH Squamosa promoter-binding-like protein 9 OS=Arabidopsis thaliana GN=SPL9 PE=2 SV=2	NA	NA
miR156a-5p	ofr.gene34436	1	1	gi|747050330|ref|XP_011071232.1|/1.20952e-16/PREDICTED: squamosa promoter-binding-like protein 3 [Sesamum indicum]	NA	NA	NA
miR156a-5p	ofr.gene34457	1	1	gi|661883154|emb|CDP13362.1|/5.84707e-132/unnamed protein product [Coffea canephora]	Q6YZE8/1e-52/SPL16_ORYSJ Squamosa promoter-binding-like protein 16 OS=Oryza sativa subsp. japonica GN=SPL16 PE=2 SV=1	mdm:103401427/8e-19/uncharacterized LOC103401427; K13415 protein brassinosteroid insensitive 1 [EC:2.7.10.1 2.7.11.1]	NA
miR156a-5p	ofr.gene3768	1	1	gi|747057704|ref|XP_011075166.1|/3.97887e-64/PREDICTED: squamosa promoter-binding-like protein 9 [Sesamum indicum]	A3C057/7e-08/SPL17_ORYSJ Squamosa promoter-binding-like protein 17 OS=Oryza sativa subsp. japonica GN=SPL17 PE=2 SV=2	NA	NA
miR156a-5p	ofr.gene4193	4	2	gi|596259930|ref|XP_007224899.1|/1.01228e-179/hypothetical protein PRUPE_ppa022137mg [Prunus persica] &gt;gi|462421835|gb|EMJ26098.1| hypothetical protein PRUPE_ppa022137mg [Prunus persica]	Q9ASW1/3e-07/B3GTG_ARATH Probable beta-1,3-galactosyltransferase 16 OS=Arabidopsis thaliana GN=B3GALT16 PE=2 SV=1	cam:101489015/3e-07/probable beta-1,3-galactosyltransferase 16; K14413 beta-1,3-galactosyltransferase [EC:2.4.1.-]	biological_process:GO:0006486//protein glycosylation;cellular_component:GO:0016021//integral component of membrane;GO:0000139//Golgi membrane;molecular_function:GO:0008378//galactosyltransferase activity;
miR156a-5p	ofr.gene42297	NA	2.2	gi|147802676|emb|CAN62053.1|/1.1128e-86/hypothetical protein VITISV_016643 [Vitis vinifera]	Q9FDZ9/9e-39/RL212_ARATH 60S ribosomal protein L21-2 OS=Arabidopsis thaliana GN=RPL21E PE=2 SV=1	egu:105035023/7e-39/60S ribosomal protein L21-1; K02889 large subunit ribosomal protein L21e	NA
miR156a-5p	ofr.gene42391	3	NA	gi|659079345|ref|XP_008440208.1|/7.72378e-15/PREDICTED: uncharacterized protein LOC103484737 isoform X2 [Cucumis melo]	NA	NA	NA
miR156a-5p	ofr.gene43732	NA	2.5	gi|697135536|ref|XP_009621825.1|/5.94786e-119/PREDICTED: uncharacterized protein LOC104113383 isoform X1 [Nicotiana tomentosiformis]	P0CH30/1e-14/RING1_GOSHI E3 ubiquitin-protein ligase RING1 OS=Gossypium hirsutum GN=RING1 PE=1 SV=1	atr:18425195/4e-29/E3 ubiquitin-protein ligase RING1; K11982 E3 ubiquitin-protein ligase RNF115/126 [EC:2.3.2.27]	NA
miR156a-5p	ofr.gene51165	1	1	gi|747044631|ref|XP_011090056.1|/1.37881e-97/PREDICTED: squamosa promoter-binding-like protein 7 isoform X1 [Sesamum indicum]	Q7XT42/7e-50/SPL7_ORYSJ Squamosa promoter-binding-like protein 7 OS=Oryza sativa subsp. japonica GN=SPL7 PE=2 SV=2	mdm:103401427/2e-20/uncharacterized LOC103401427; K13415 protein brassinosteroid insensitive 1 [EC:2.7.10.1 2.7.11.1]	NA
miR156a-5p	ofr.gene54041	NA	2.2	gi|147792973|emb|CAN73102.1|/0/hypothetical protein VITISV_042891 [Vitis vinifera]	P10978/0.0/POLX_TOBAC Retrovirus-related Pol polyprotein from transposon TNT 1-94 OS=Nicotiana tabacum PE=2 SV=1	bvg:104884951/7e-110/uncharacterized LOC104884951; K03549 KUP system potassium uptake protein	NA
miR156a-5p	ofr.gene56917	1.5	1.5	gi|743805236|ref|XP_011017579.1|/1.51678e-63/PREDICTED: squamosa promoter-binding-like protein 12 isoform X2 [Populus euphratica] &gt;gi|743940250|ref|XP_011014590.1| PREDICTED: squamosa promoter-binding-like protein 12 isoform X2 [Populus euphratica]	A2YGR5/3e-28/SPL12_ORYSI Squamosa promoter-binding-like protein 12 OS=Oryza sativa subsp. indica GN=SPL12 PE=2 SV=1	NA	NA
miR156a-5p	ofr.gene57283	0	0	gi|747057704|ref|XP_011075166.1|/7.1391e-80/PREDICTED: squamosa promoter-binding-like protein 9 [Sesamum indicum]	A3C057/5e-30/SPL17_ORYSJ Squamosa promoter-binding-like protein 17 OS=Oryza sativa subsp. japonica GN=SPL17 PE=2 SV=2	NA	NA
miR156a-5p	ofr.gene6904	1	1	gi|747079231|ref|XP_011086805.1|/3.00552e-160/PREDICTED: squamosa promoter-binding-like protein 12 [Sesamum indicum] &gt;gi|747079233|ref|XP_011086806.1| PREDICTED: squamosa promoter-binding-like protein 12 [Sesamum indicum] &gt;gi|747079235|ref|XP_011086807.1| PREDICTED: squamosa promoter-binding-like protein 12 [Sesamum indicum] &gt;gi|747079237|ref|XP_011086808.1| PREDICTED: squamosa promoter-…	A2YGR5/1e-78/SPL12_ORYSI Squamosa promoter-binding-like protein 12 OS=Oryza sativa subsp. indica GN=SPL12 PE=2 SV=1	mdm:103401427/1e-21/uncharacterized LOC103401427; K13415 protein brassinosteroid insensitive 1 [EC:2.7.10.1 2.7.11.1]	NA
miR156a_2	ofr.gene10212	4	NA	gi|747062368|ref|XP_011077691.1|/3.31398e-157/PREDICTED: U3 small nucleolar RNA-associated protein 25 [Sesamum indicum]	Q5ZLG3/7e-19/DIEXF_CHICK Digestive organ expansion factor homolog OS=Gallus gallus GN=DIEXF PE=2 SV=1	vvi:100254023/6e-147/U3 small nucleolar RNA-associated protein 25; K14774 U3 small nucleolar RNA-associated protein 25	biological_process:GO:0000462//maturation of SSU-rRNA from tricistronic rRNA transcript (SSU-rRNA, 5.8S rRNA, LSU-rRNA);GO:0007275//multicellular organismal development;cellular_component:GO:0032040//small-subunit processome;GO:0005730//nucleolus;molecular_function:GO:0034511//U3 snoRNA binding;GO:0019843//rRNA binding;
miR156a_2	ofr.gene15943	NA	2.5	gi|747096945|ref|XP_011096413.1|/0/PREDICTED: magnesium-chelatase subunit ChlI, chloroplastic-like [Sesamum indicum]	O22436/0.0/CHLI_TOBAC Magnesium-chelatase subunit ChlI, chloroplastic OS=Nicotiana tabacum GN=CHLI PE=2 SV=1	egr:104440941/0.0/magnesium-chelatase subunit ChlI, chloroplastic; K03405 magnesium chelatase subunit I [EC:6.6.1.1]	NA
miR156a_2	ofr.gene17008	NA	2.5	gi|731385821|ref|XP_010648646.1|/2.23424e-33/PREDICTED: uncharacterized protein LOC100249120 isoform X2 [Vitis vinifera]	NA	NA	cellular_component:GO:0016021//integral component of membrane;
miR156a_2	ofr.gene17053	NA	2.5	gi|747090093|ref|XP_011092718.1|/0/PREDICTED: LOW QUALITY PROTEIN: G-type lectin S-receptor-like serine/threonine-protein kinase CES101 [Sesamum indicum]	Q9SXB8/2e-154/Y1133_ARATH G-type lectin S-receptor-like serine/threonine-protein kinase At1g11330 OS=Arabidopsis thaliana GN=At1g11330 PE=2 SV=3	mdm:103425679/1e-153/G-type lectin S-receptor-like serine/threonine-protein kinase SD1-13; K04730 interleukin-1 receptor-associated kinase 1 [EC:2.7.11.1]	NA
miR156a_2	ofr.gene17111	NA	2.5	gi|697188322|ref|XP_009603199.1|/0/PREDICTED: uncharacterized protein LOC104098231 [Nicotiana tomentosiformis]	Q8VXZ5/0.0/XG113_ARATH Arabinosyltransferase XEG113 OS=Arabidopsis thaliana GN=XEG113 PE=2 SV=1	csl:COCSUDRAFT_63537/4e-07/hypothetical protein; K11714 rhamnogalacturonan II specific xylosyltransferase [EC:2.4.2.-]	NA
miR156a_2	ofr.gene194	0	0	gi|661883154|emb|CDP13362.1|/7.40205e-137/unnamed protein product [Coffea canephora]	Q6YZE8/3e-55/SPL16_ORYSJ Squamosa promoter-binding-like protein 16 OS=Oryza sativa subsp. japonica GN=SPL16 PE=2 SV=1	mdm:103401427/3e-17/uncharacterized LOC103401427; K13415 protein brassinosteroid insensitive 1 [EC:2.7.10.1 2.7.11.1]	NA
miR156a_2	ofr.gene201	0	0	gi|747079231|ref|XP_011086805.1|/1.07575e-163/PREDICTED: squamosa promoter-binding-like protein 12 [Sesamum indicum] &gt;gi|747079233|ref|XP_011086806.1| PREDICTED: squamosa promoter-binding-like protein 12 [Sesamum indicum] &gt;gi|747079235|ref|XP_011086807.1| PREDICTED: squamosa promoter-binding-like protein 12 [Sesamum indicum] &gt;gi|747079237|ref|XP_011086808.1| PREDICTED: squamosa promoter-…	A2YGR5/3e-77/SPL12_ORYSI Squamosa promoter-binding-like protein 12 OS=Oryza sativa subsp. indica GN=SPL12 PE=2 SV=1	mdm:103401427/9e-20/uncharacterized LOC103401427; K13415 protein brassinosteroid insensitive 1 [EC:2.7.10.1 2.7.11.1]	NA
miR156a_2	ofr.gene20149	3	2	gi|747042774|ref|XP_011080246.1|/0/PREDICTED: serine/threonine protein phosphatase 2A 55 kDa regulatory subunit B beta isoform-like isoform X2 [Sesamum indicum]	Q39247/0.0/2ABB_ARATH Serine/threonine protein phosphatase 2A 55 kDa regulatory subunit B beta isoform OS=Arabidopsis thaliana GN=PP2AB2 PE=1 SV=1	cam:101503556/0.0/serine/threonine protein phosphatase 2A 55 kDa regulatory subunit B beta isoform-like; K04354 serine/threonine-protein phosphatase 2A regulatory subunit B	NA
miR156a_2	ofr.gene21448	0.5	0.2	gi|747049720|ref|XP_011070914.1|/1.28779e-104/PREDICTED: squamosa promoter-binding-like protein 6, partial [Sesamum indicum]	Q94JW8/3e-56/SPL6_ARATH Squamosa promoter-binding-like protein 6 OS=Arabidopsis thaliana GN=SPL6 PE=2 SV=2	mdm:103401427/2e-17/uncharacterized LOC103401427; K13415 protein brassinosteroid insensitive 1 [EC:2.7.10.1 2.7.11.1]	NA
miR156a_2	ofr.gene22130	0	0	gi|747050330|ref|XP_011071232.1|/2.69614e-31/PREDICTED: squamosa promoter-binding-like protein 3 [Sesamum indicum]	NA	NA	NA
miR156a_2	ofr.gene22138	0	0	gi|661883154|emb|CDP13362.1|/1.49037e-86/unnamed protein product [Coffea canephora]	Q6YZE8/2e-23/SPL16_ORYSJ Squamosa promoter-binding-like protein 16 OS=Oryza sativa subsp. japonica GN=SPL16 PE=2 SV=1	NA	NA
miR156a_2	ofr.gene250	0	0	gi|698535844|ref|XP_009764314.1|/2.09207e-128/PREDICTED: squamosa promoter-binding-like protein 16 [Nicotiana sylvestris] &gt;gi|698535847|ref|XP_009764315.1| PREDICTED: squamosa promoter-binding-like protein 16 [Nicotiana sylvestris] &gt;gi|698535850|ref|XP_009764316.1| PREDICTED: squamosa promoter-binding-like protein 16 [Nicotiana sylvestris] &gt;gi|698535853|ref|XP_009764317.1| PREDICTED: squ…	Q6YZE8/4e-46/SPL16_ORYSJ Squamosa promoter-binding-like protein 16 OS=Oryza sativa subsp. japonica GN=SPL16 PE=2 SV=1	mdm:103401427/2e-11/uncharacterized LOC103401427; K13415 protein brassinosteroid insensitive 1 [EC:2.7.10.1 2.7.11.1]	NA
miR156a_2	ofr.gene256	0	0	gi|747079231|ref|XP_011086805.1|/0/PREDICTED: squamosa promoter-binding-like protein 12 [Sesamum indicum] &gt;gi|747079233|ref|XP_011086806.1| PREDICTED: squamosa promoter-binding-like protein 12 [Sesamum indicum] &gt;gi|747079235|ref|XP_011086807.1| PREDICTED: squamosa promoter-binding-like protein 12 [Sesamum indicum] &gt;gi|747079237|ref|XP_011086808.1| PREDICTED: squamosa promoter-binding-lik…	A2YGR5/8e-80/SPL12_ORYSI Squamosa promoter-binding-like protein 12 OS=Oryza sativa subsp. indica GN=SPL12 PE=2 SV=1	mdm:103401427/1e-19/uncharacterized LOC103401427; K13415 protein brassinosteroid insensitive 1 [EC:2.7.10.1 2.7.11.1]	NA
miR156a_2	ofr.gene25857	NA	2.5	gi|731385821|ref|XP_010648646.1|/6.15758e-49/PREDICTED: uncharacterized protein LOC100249120 isoform X2 [Vitis vinifera]	NA	NA	cellular_component:GO:0016021//integral component of membrane;
miR156a_2	ofr.gene33354	0	0	gi|297739854|emb|CBI30036.3|/9.60028e-56/unnamed protein product [Vitis vinifera]	Q700W2/7e-06/SPL9_ARATH Squamosa promoter-binding-like protein 9 OS=Arabidopsis thaliana GN=SPL9 PE=2 SV=2	NA	NA
miR156a_2	ofr.gene34436	0	0	gi|747050330|ref|XP_011071232.1|/1.20952e-16/PREDICTED: squamosa promoter-binding-like protein 3 [Sesamum indicum]	NA	NA	NA
miR156a_2	ofr.gene34457	0	0	gi|661883154|emb|CDP13362.1|/5.84707e-132/unnamed protein product [Coffea canephora]	Q6YZE8/1e-52/SPL16_ORYSJ Squamosa promoter-binding-like protein 16 OS=Oryza sativa subsp. japonica GN=SPL16 PE=2 SV=1	mdm:103401427/8e-19/uncharacterized LOC103401427; K13415 protein brassinosteroid insensitive 1 [EC:2.7.10.1 2.7.11.1]	NA
miR156a_2	ofr.gene34749	NA	2.5	gi|225430234|ref|XP_002285027.1|/2.76156e-104/PREDICTED: uncharacterized protein LOC100249120 isoform X1 [Vitis vinifera] &gt;gi|296082011|emb|CBI21016.3| unnamed protein product [Vitis vinifera]	NA	pxb:103956389/2e-14/replication protein A 32 kDa subunit A-like; K10739 replication factor A2	NA
miR156a_2	ofr.gene37168	4	2	gi|747064537|ref|XP_011078854.1|/0/PREDICTED: polygalacturonase inhibitor-like [Sesamum indicum]	A7PW81/1e-153/PGIP_VITVI Polygalacturonase inhibitor OS=Vitis vinifera GN=pgip PE=1 SV=1	zma:103648573/3e-56/uncharacterized LOC103648573; K01188 beta-glucosidase [EC:3.2.1.21]	NA
miR156a_2	ofr.gene3768	0	0	gi|747057704|ref|XP_011075166.1|/3.97887e-64/PREDICTED: squamosa promoter-binding-like protein 9 [Sesamum indicum]	A3C057/7e-08/SPL17_ORYSJ Squamosa promoter-binding-like protein 17 OS=Oryza sativa subsp. japonica GN=SPL17 PE=2 SV=2	NA	NA
miR156a_2	ofr.gene42384	4	2	gi|225445180|ref|XP_002284145.1|/2.66359e-146/PREDICTED: transcription factor bHLH68 [Vitis vinifera] &gt;gi|297738793|emb|CBI28038.3| unnamed protein product [Vitis vinifera]	Q8S3D1/4e-87/BH068_ARATH Transcription factor bHLH68 OS=Arabidopsis thaliana GN=BHLH68 PE=2 SV=2	fve:101301142/1e-11/uncharacterized LOC101301142; K05765 cofilin	biological_process:GO:0006366//transcription from RNA polymerase II promoter;cellular_component:GO:0005634//nucleus;molecular_function:GO:0001228//RNA polymerase II transcription regulatory region sequence-specific DNA binding transcription factor activity involved in positive regulation of transcription;GO:0001046//core promoter sequence-specific DNA binding;
miR156a_2	ofr.gene42391	4	NA	gi|659079345|ref|XP_008440208.1|/7.72378e-15/PREDICTED: uncharacterized protein LOC103484737 isoform X2 [Cucumis melo]	NA	NA	NA
miR156a_2	ofr.gene44970	4	NA	gi|747054373|ref|XP_011073390.1|/0/PREDICTED: clustered mitochondria protein [Sesamum indicum]	F4JKH6/0.0/TSS_ARATH Protein TSS OS=Arabidopsis thaliana GN=TSS PE=1 SV=1	sly:101261719/0.0/clustered mitochondria protein; K03255 protein TIF31	NA
miR156a_2	ofr.gene4746	4	NA	gi|1717755|sp|P50165.1|TRNH_DATST/1.07356e-132/RecName: Full=Tropinone reductase homolog; AltName: Full=P29X &gt;gi|424158|gb|AAA33280.1| 29kDa protein; high homology to aa sequence of tropinone reductases [Datura stramonium]	P50165/5e-134/TRNH_DATST Tropinone reductase homolog OS=Datura stramonium PE=2 SV=1	vvi:100252918/9e-133/tropinone reductase homolog; K08081 tropinone reductase I [EC:1.1.1.206]	biological_process:GO:0055114//oxidation-reduction process;molecular_function:GO:0016491//oxidoreductase activity;
miR156a_2	ofr.gene50535	NA	2.5	gi|823146917|ref|XP_012473364.1|/6.5371e-173/PREDICTED: uncharacterized protein LOC105790348 [Gossypium raimondii] &gt;gi|763755003|gb|KJB22334.1| hypothetical protein B456_004G042000 [Gossypium raimondii]	NA	NA	cellular_component:GO:0009570//chloroplast stroma;
miR156a_2	ofr.gene51165	0	0	gi|747044631|ref|XP_011090056.1|/1.37881e-97/PREDICTED: squamosa promoter-binding-like protein 7 isoform X1 [Sesamum indicum]	Q7XT42/7e-50/SPL7_ORYSJ Squamosa promoter-binding-like protein 7 OS=Oryza sativa subsp. japonica GN=SPL7 PE=2 SV=2	mdm:103401427/2e-20/uncharacterized LOC103401427; K13415 protein brassinosteroid insensitive 1 [EC:2.7.10.1 2.7.11.1]	NA
miR156a_2	ofr.gene5501	NA	2.5	gi|731385821|ref|XP_010648646.1|/2.35812e-100/PREDICTED: uncharacterized protein LOC100249120 isoform X2 [Vitis vinifera]	NA	pxb:103956389/3e-10/replication protein A 32 kDa subunit A-like; K10739 replication factor A2	NA
miR156a_2	ofr.gene56917	1.5	1.5	gi|743805236|ref|XP_011017579.1|/1.51678e-63/PREDICTED: squamosa promoter-binding-like protein 12 isoform X2 [Populus euphratica] &gt;gi|743940250|ref|XP_011014590.1| PREDICTED: squamosa promoter-binding-like protein 12 isoform X2 [Populus euphratica]	A2YGR5/3e-28/SPL12_ORYSI Squamosa promoter-binding-like protein 12 OS=Oryza sativa subsp. indica GN=SPL12 PE=2 SV=1	NA	NA
miR156a_2	ofr.gene57283	1	1	gi|747057704|ref|XP_011075166.1|/7.1391e-80/PREDICTED: squamosa promoter-binding-like protein 9 [Sesamum indicum]	A3C057/5e-30/SPL17_ORYSJ Squamosa promoter-binding-like protein 17 OS=Oryza sativa subsp. japonica GN=SPL17 PE=2 SV=2	NA	NA
miR156a_2	ofr.gene6310	NA	2.5	gi|747049196|ref|XP_011070635.1|/3.98297e-27/PREDICTED: stress response protein NST1-like [Sesamum indicum]	NA	NA	NA
miR156a_2	ofr.gene6904	0	0	gi|747079231|ref|XP_011086805.1|/3.00552e-160/PREDICTED: squamosa promoter-binding-like protein 12 [Sesamum indicum] &gt;gi|747079233|ref|XP_011086806.1| PREDICTED: squamosa promoter-binding-like protein 12 [Sesamum indicum] &gt;gi|747079235|ref|XP_011086807.1| PREDICTED: squamosa promoter-binding-like protein 12 [Sesamum indicum] &gt;gi|747079237|ref|XP_011086808.1| PREDICTED: squamosa promoter-…	A2YGR5/1e-78/SPL12_ORYSI Squamosa promoter-binding-like protein 12 OS=Oryza sativa subsp. indica GN=SPL12 PE=2 SV=1	mdm:103401427/1e-21/uncharacterized LOC103401427; K13415 protein brassinosteroid insensitive 1 [EC:2.7.10.1 2.7.11.1]	NA
miR156a_2	ofr.gene9556	4	NA	gi|747062368|ref|XP_011077691.1|/2.08273e-142/PREDICTED: U3 small nucleolar RNA-associated protein 25 [Sesamum indicum]	Q5ZLG3/3e-13/DIEXF_CHICK Digestive organ expansion factor homolog OS=Gallus gallus GN=DIEXF PE=2 SV=1	vvi:100254023/7e-124/U3 small nucleolar RNA-associated protein 25; K14774 U3 small nucleolar RNA-associated protein 25	cellular_component:GO:0044424//intracellular part;
miR156b_1	ofr.gene14698	3	NA	gi|747081126|ref|XP_011087837.1|/0/PREDICTED: 15-cis-phytoene desaturase, chloroplastic/chromoplastic [Sesamum indicum]	Q9LYT1/6e-07/PAO3_ARATH Polyamine oxidase 3 OS=Arabidopsis thaliana GN=PAO3 PE=1 SV=1	zma:541866/2e-11/prpo2; protoporphyrinogen IX oxidase (mitochondrial)2; K00231 oxygen-dependent protoporphyrinogen oxidase [EC:1.3.3.4]	NA
miR156b_1	ofr.gene17713	4	2	gi|747059178|ref|XP_011075956.1|/0/PREDICTED: importin subunit beta-1-like [Sesamum indicum]	Q9FJD4/0.0/IMB1_ARATH Importin subunit beta-1 OS=Arabidopsis thaliana GN=KPNB1 PE=1 SV=1	sot:102595228/0.0/importin subunit beta-1-like; K14293 importin subunit beta-1	biological_process:GO:0006886//intracellular protein transport;GO:0006913//nucleocytoplasmic transport;cellular_component:GO:0005622//intracellular;molecular_function:GO:0008536//Ran GTPase binding;GO:0008565//protein transporter activity;
miR156b_1	ofr.gene194	4	2	gi|661883154|emb|CDP13362.1|/7.40205e-137/unnamed protein product [Coffea canephora]	Q6YZE8/3e-55/SPL16_ORYSJ Squamosa promoter-binding-like protein 16 OS=Oryza sativa subsp. japonica GN=SPL16 PE=2 SV=1	mdm:103401427/3e-17/uncharacterized LOC103401427; K13415 protein brassinosteroid insensitive 1 [EC:2.7.10.1 2.7.11.1]	NA
miR156b_1	ofr.gene201	2	1	gi|747079231|ref|XP_011086805.1|/1.07575e-163/PREDICTED: squamosa promoter-binding-like protein 12 [Sesamum indicum] &gt;gi|747079233|ref|XP_011086806.1| PREDICTED: squamosa promoter-binding-like protein 12 [Sesamum indicum] &gt;gi|747079235|ref|XP_011086807.1| PREDICTED: squamosa promoter-binding-like protein 12 [Sesamum indicum] &gt;gi|747079237|ref|XP_011086808.1| PREDICTED: squamosa promoter-…	A2YGR5/3e-77/SPL12_ORYSI Squamosa promoter-binding-like protein 12 OS=Oryza sativa subsp. indica GN=SPL12 PE=2 SV=1	mdm:103401427/9e-20/uncharacterized LOC103401427; K13415 protein brassinosteroid insensitive 1 [EC:2.7.10.1 2.7.11.1]	NA
miR156b_1	ofr.gene21448	2	1	gi|747049720|ref|XP_011070914.1|/1.28779e-104/PREDICTED: squamosa promoter-binding-like protein 6, partial [Sesamum indicum]	Q94JW8/3e-56/SPL6_ARATH Squamosa promoter-binding-like protein 6 OS=Arabidopsis thaliana GN=SPL6 PE=2 SV=2	mdm:103401427/2e-17/uncharacterized LOC103401427; K13415 protein brassinosteroid insensitive 1 [EC:2.7.10.1 2.7.11.1]	NA
miR156b_1	ofr.gene22130	2	1	gi|747050330|ref|XP_011071232.1|/2.69614e-31/PREDICTED: squamosa promoter-binding-like protein 3 [Sesamum indicum]	NA	NA	NA
miR156b_1	ofr.gene22138	4	2	gi|661883154|emb|CDP13362.1|/1.49037e-86/unnamed protein product [Coffea canephora]	Q6YZE8/2e-23/SPL16_ORYSJ Squamosa promoter-binding-like protein 16 OS=Oryza sativa subsp. japonica GN=SPL16 PE=2 SV=1	NA	NA
miR156b_1	ofr.gene250	4	2	gi|698535844|ref|XP_009764314.1|/2.09207e-128/PREDICTED: squamosa promoter-binding-like protein 16 [Nicotiana sylvestris] &gt;gi|698535847|ref|XP_009764315.1| PREDICTED: squamosa promoter-binding-like protein 16 [Nicotiana sylvestris] &gt;gi|698535850|ref|XP_009764316.1| PREDICTED: squamosa promoter-binding-like protein 16 [Nicotiana sylvestris] &gt;gi|698535853|ref|XP_009764317.1| PREDICTED: squ…	Q6YZE8/4e-46/SPL16_ORYSJ Squamosa promoter-binding-like protein 16 OS=Oryza sativa subsp. japonica GN=SPL16 PE=2 SV=1	mdm:103401427/2e-11/uncharacterized LOC103401427; K13415 protein brassinosteroid insensitive 1 [EC:2.7.10.1 2.7.11.1]	NA
miR156b_1	ofr.gene256	2	1	gi|747079231|ref|XP_011086805.1|/0/PREDICTED: squamosa promoter-binding-like protein 12 [Sesamum indicum] &gt;gi|747079233|ref|XP_011086806.1| PREDICTED: squamosa promoter-binding-like protein 12 [Sesamum indicum] &gt;gi|747079235|ref|XP_011086807.1| PREDICTED: squamosa promoter-binding-like protein 12 [Sesamum indicum] &gt;gi|747079237|ref|XP_011086808.1| PREDICTED: squamosa promoter-binding-lik…	A2YGR5/8e-80/SPL12_ORYSI Squamosa promoter-binding-like protein 12 OS=Oryza sativa subsp. indica GN=SPL12 PE=2 SV=1	mdm:103401427/1e-19/uncharacterized LOC103401427; K13415 protein brassinosteroid insensitive 1 [EC:2.7.10.1 2.7.11.1]	NA
miR156b_1	ofr.gene2790	2.5	2	gi|747042572|ref|XP_011079214.1|/1.69093e-97/PREDICTED: RING-H2 finger protein ATL60-like [Sesamum indicum]	Q9XF63/5e-45/ATL3_ARATH RING-H2 finger protein ATL3 OS=Arabidopsis thaliana GN=ATL3 PE=2 SV=1	sita:101757601/1e-31/E3 ubiquitin-protein ligase EL5-like; K16286 E3 ubiquitin-protein ligase EL5 [EC:2.3.2.27]	NA
miR156b_1	ofr.gene30165	NA	2.5	gi|747105536|ref|XP_011101044.1|/8.71887e-163/PREDICTED: putative RING-H2 finger protein ATL21B [Sesamum indicum]	Q9SKK8/8e-67/ATL22_ARATH RING-H2 finger protein ATL22 OS=Arabidopsis thaliana GN=ATL22 PE=2 SV=2	mtr:MTR_5g009200/7e-48/RING finger protein; K19041 E3 ubiquitin-protein ligase RNF38/44 [EC:2.3.2.27]	NA
miR156b_1	ofr.gene30542	NA	2.5	gi|747105536|ref|XP_011101044.1|/6.86486e-163/PREDICTED: putative RING-H2 finger protein ATL21B [Sesamum indicum]	Q9SKK8/1e-66/ATL22_ARATH RING-H2 finger protein ATL22 OS=Arabidopsis thaliana GN=ATL22 PE=2 SV=2	mtr:MTR_5g009200/7e-48/RING finger protein; K19041 E3 ubiquitin-protein ligase RNF38/44 [EC:2.3.2.27]	NA
miR156b_1	ofr.gene31294	NA	2.5	gi|747102803|ref|XP_011099576.1|/0/PREDICTED: protein spinster homolog 3 [Sesamum indicum] &gt;gi|747102805|ref|XP_011099578.1| PREDICTED: protein spinster homolog 3 [Sesamum indicum]	NA	NA	NA
miR156b_1	ofr.gene33354	3	1.5	gi|297739854|emb|CBI30036.3|/9.60028e-56/unnamed protein product [Vitis vinifera]	Q700W2/7e-06/SPL9_ARATH Squamosa promoter-binding-like protein 9 OS=Arabidopsis thaliana GN=SPL9 PE=2 SV=2	NA	NA
miR156b_1	ofr.gene34436	2	1	gi|747050330|ref|XP_011071232.1|/1.20952e-16/PREDICTED: squamosa promoter-binding-like protein 3 [Sesamum indicum]	NA	NA	NA
miR156b_1	ofr.gene34457	4	2	gi|661883154|emb|CDP13362.1|/5.84707e-132/unnamed protein product [Coffea canephora]	Q6YZE8/1e-52/SPL16_ORYSJ Squamosa promoter-binding-like protein 16 OS=Oryza sativa subsp. japonica GN=SPL16 PE=2 SV=1	mdm:103401427/8e-19/uncharacterized LOC103401427; K13415 protein brassinosteroid insensitive 1 [EC:2.7.10.1 2.7.11.1]	NA
miR156b_1	ofr.gene3768	4	2	gi|747057704|ref|XP_011075166.1|/3.97887e-64/PREDICTED: squamosa promoter-binding-like protein 9 [Sesamum indicum]	A3C057/7e-08/SPL17_ORYSJ Squamosa promoter-binding-like protein 17 OS=Oryza sativa subsp. japonica GN=SPL17 PE=2 SV=2	NA	NA
miR156b_1	ofr.gene38256	4	2.5	gi|147785835|emb|CAN73071.1|/0/hypothetical protein VITISV_032383 [Vitis vinifera]	P92519/9e-75/M810_ARATH Uncharacterized mitochondrial protein AtMg00810 OS=Arabidopsis thaliana GN=AtMg00810 PE=4 SV=1	mdm:103424335/8e-95/uncharacterized LOC103424335; K01623 fructose-bisphosphate aldolase, class I [EC:4.1.2.13]	NA
miR156b_1	ofr.gene44970	3	1.5	gi|747054373|ref|XP_011073390.1|/0/PREDICTED: clustered mitochondria protein [Sesamum indicum]	F4JKH6/0.0/TSS_ARATH Protein TSS OS=Arabidopsis thaliana GN=TSS PE=1 SV=1	sly:101261719/0.0/clustered mitochondria protein; K03255 protein TIF31	NA
miR156b_1	ofr.gene51165	4	1.5	gi|747044631|ref|XP_011090056.1|/1.37881e-97/PREDICTED: squamosa promoter-binding-like protein 7 isoform X1 [Sesamum indicum]	Q7XT42/7e-50/SPL7_ORYSJ Squamosa promoter-binding-like protein 7 OS=Oryza sativa subsp. japonica GN=SPL7 PE=2 SV=2	mdm:103401427/2e-20/uncharacterized LOC103401427; K13415 protein brassinosteroid insensitive 1 [EC:2.7.10.1 2.7.11.1]	NA
miR156b_1	ofr.gene51459	4	2.5	gi|697098150|ref|XP_009625187.1|/2.50114e-103/PREDICTED: LOB domain-containing protein 37-like [Nicotiana tomentosiformis]	Q9SZE8/2e-67/LBD39_ARATH LOB domain-containing protein 39 OS=Arabidopsis thaliana GN=LBD39 PE=2 SV=1	NA	NA
miR156b_1	ofr.gene51864	4	NA	NA	NA	NA	NA
miR156b_1	ofr.gene56957	3	1.5	gi|747059178|ref|XP_011075956.1|/0/PREDICTED: importin subunit beta-1-like [Sesamum indicum]	Q9FJD4/0.0/IMB1_ARATH Importin subunit beta-1 OS=Arabidopsis thaliana GN=KPNB1 PE=1 SV=1	sot:102595228/0.0/importin subunit beta-1-like; K14293 importin subunit beta-1	NA
miR156b_1	ofr.gene58912	4	2.5	gi|747059178|ref|XP_011075956.1|/0/PREDICTED: importin subunit beta-1-like [Sesamum indicum]	Q9FJD4/0.0/IMB1_ARATH Importin subunit beta-1 OS=Arabidopsis thaliana GN=KPNB1 PE=1 SV=1	sot:102595228/0.0/importin subunit beta-1-like; K14293 importin subunit beta-1	biological_process:GO:0006607//NLS-bearing protein import into nucleus;GO:0000060//protein import into nucleus, translocation;GO:0006610//ribosomal protein import into nucleus;cellular_component:GO:0031965//nuclear membrane;GO:0005737//cytoplasm;GO:0034399//nuclear periphery;molecular_function:GO:0008565//protein transporter activity;GO:0008139//nuclear localization sequence binding;GO:0008536//R…
miR156b_1	ofr.gene613	3	1.5	gi|747059178|ref|XP_011075956.1|/0/PREDICTED: importin subunit beta-1-like [Sesamum indicum]	Q9FJD4/0.0/IMB1_ARATH Importin subunit beta-1 OS=Arabidopsis thaliana GN=KPNB1 PE=1 SV=1	sot:102595228/0.0/importin subunit beta-1-like; K14293 importin subunit beta-1	biological_process:GO:0006886//intracellular protein transport;GO:0006913//nucleocytoplasmic transport;cellular_component:GO:0005622//intracellular;molecular_function:GO:0008536//Ran GTPase binding;GO:0008565//protein transporter activity;
miR156b_1	ofr.gene6904	2	1	gi|747079231|ref|XP_011086805.1|/3.00552e-160/PREDICTED: squamosa promoter-binding-like protein 12 [Sesamum indicum] &gt;gi|747079233|ref|XP_011086806.1| PREDICTED: squamosa promoter-binding-like protein 12 [Sesamum indicum] &gt;gi|747079235|ref|XP_011086807.1| PREDICTED: squamosa promoter-binding-like protein 12 [Sesamum indicum] &gt;gi|747079237|ref|XP_011086808.1| PREDICTED: squamosa promoter-…	A2YGR5/1e-78/SPL12_ORYSI Squamosa promoter-binding-like protein 12 OS=Oryza sativa subsp. indica GN=SPL12 PE=2 SV=1	mdm:103401427/1e-21/uncharacterized LOC103401427; K13415 protein brassinosteroid insensitive 1 [EC:2.7.10.1 2.7.11.1]	NA
miR156b_2	ofr.gene11312	NA	2.5	gi|747105318|ref|XP_011100933.1|/7.20826e-59/PREDICTED: fasciclin-like arabinogalactan protein 19 [Sesamum indicum]	Q5Q0H2/2e-23/FLA19_ARATH Fasciclin-like arabinogalactan protein 19 OS=Arabidopsis thaliana GN=FLA19 PE=2 SV=2	NA	NA
miR156b_2	ofr.gene11469	NA	2.5	gi|747105318|ref|XP_011100933.1|/1.60265e-58/PREDICTED: fasciclin-like arabinogalactan protein 19 [Sesamum indicum]	Q5Q0H2/4e-23/FLA19_ARATH Fasciclin-like arabinogalactan protein 19 OS=Arabidopsis thaliana GN=FLA19 PE=2 SV=2	NA	NA
miR156b_2	ofr.gene194	2.5	1.8	gi|661883154|emb|CDP13362.1|/7.40205e-137/unnamed protein product [Coffea canephora]	Q6YZE8/3e-55/SPL16_ORYSJ Squamosa promoter-binding-like protein 16 OS=Oryza sativa subsp. japonica GN=SPL16 PE=2 SV=1	mdm:103401427/3e-17/uncharacterized LOC103401427; K13415 protein brassinosteroid insensitive 1 [EC:2.7.10.1 2.7.11.1]	NA
miR156b_2	ofr.gene201	1.5	1.2	gi|747079231|ref|XP_011086805.1|/1.07575e-163/PREDICTED: squamosa promoter-binding-like protein 12 [Sesamum indicum] &gt;gi|747079233|ref|XP_011086806.1| PREDICTED: squamosa promoter-binding-like protein 12 [Sesamum indicum] &gt;gi|747079235|ref|XP_011086807.1| PREDICTED: squamosa promoter-binding-like protein 12 [Sesamum indicum] &gt;gi|747079237|ref|XP_011086808.1| PREDICTED: squamosa promoter-…	A2YGR5/3e-77/SPL12_ORYSI Squamosa promoter-binding-like protein 12 OS=Oryza sativa subsp. indica GN=SPL12 PE=2 SV=1	mdm:103401427/9e-20/uncharacterized LOC103401427; K13415 protein brassinosteroid insensitive 1 [EC:2.7.10.1 2.7.11.1]	NA
miR156b_2	ofr.gene21448	2	1.5	gi|747049720|ref|XP_011070914.1|/1.28779e-104/PREDICTED: squamosa promoter-binding-like protein 6, partial [Sesamum indicum]	Q94JW8/3e-56/SPL6_ARATH Squamosa promoter-binding-like protein 6 OS=Arabidopsis thaliana GN=SPL6 PE=2 SV=2	mdm:103401427/2e-17/uncharacterized LOC103401427; K13415 protein brassinosteroid insensitive 1 [EC:2.7.10.1 2.7.11.1]	NA
miR156b_2	ofr.gene22130	1.5	1.2	gi|747050330|ref|XP_011071232.1|/2.69614e-31/PREDICTED: squamosa promoter-binding-like protein 3 [Sesamum indicum]	NA	NA	NA
miR156b_2	ofr.gene22138	2.5	1.8	gi|661883154|emb|CDP13362.1|/1.49037e-86/unnamed protein product [Coffea canephora]	Q6YZE8/2e-23/SPL16_ORYSJ Squamosa promoter-binding-like protein 16 OS=Oryza sativa subsp. japonica GN=SPL16 PE=2 SV=1	NA	NA
miR156b_2	ofr.gene250	2.5	1.8	gi|698535844|ref|XP_009764314.1|/2.09207e-128/PREDICTED: squamosa promoter-binding-like protein 16 [Nicotiana sylvestris] &gt;gi|698535847|ref|XP_009764315.1| PREDICTED: squamosa promoter-binding-like protein 16 [Nicotiana sylvestris] &gt;gi|698535850|ref|XP_009764316.1| PREDICTED: squamosa promoter-binding-like protein 16 [Nicotiana sylvestris] &gt;gi|698535853|ref|XP_009764317.1| PREDICTED: squ…	Q6YZE8/4e-46/SPL16_ORYSJ Squamosa promoter-binding-like protein 16 OS=Oryza sativa subsp. japonica GN=SPL16 PE=2 SV=1	mdm:103401427/2e-11/uncharacterized LOC103401427; K13415 protein brassinosteroid insensitive 1 [EC:2.7.10.1 2.7.11.1]	NA
miR156b_2	ofr.gene256	1.5	1.2	gi|747079231|ref|XP_011086805.1|/0/PREDICTED: squamosa promoter-binding-like protein 12 [Sesamum indicum] &gt;gi|747079233|ref|XP_011086806.1| PREDICTED: squamosa promoter-binding-like protein 12 [Sesamum indicum] &gt;gi|747079235|ref|XP_011086807.1| PREDICTED: squamosa promoter-binding-like protein 12 [Sesamum indicum] &gt;gi|747079237|ref|XP_011086808.1| PREDICTED: squamosa promoter-binding-lik…	A2YGR5/8e-80/SPL12_ORYSI Squamosa promoter-binding-like protein 12 OS=Oryza sativa subsp. indica GN=SPL12 PE=2 SV=1	mdm:103401427/1e-19/uncharacterized LOC103401427; K13415 protein brassinosteroid insensitive 1 [EC:2.7.10.1 2.7.11.1]	NA
miR156b_2	ofr.gene33354	1.5	1.2	gi|297739854|emb|CBI30036.3|/9.60028e-56/unnamed protein product [Vitis vinifera]	Q700W2/7e-06/SPL9_ARATH Squamosa promoter-binding-like protein 9 OS=Arabidopsis thaliana GN=SPL9 PE=2 SV=2	NA	NA
miR156b_2	ofr.gene34436	1.5	1.2	gi|747050330|ref|XP_011071232.1|/1.20952e-16/PREDICTED: squamosa promoter-binding-like protein 3 [Sesamum indicum]	NA	NA	NA
miR156b_2	ofr.gene34457	2.5	1.8	gi|661883154|emb|CDP13362.1|/5.84707e-132/unnamed protein product [Coffea canephora]	Q6YZE8/1e-52/SPL16_ORYSJ Squamosa promoter-binding-like protein 16 OS=Oryza sativa subsp. japonica GN=SPL16 PE=2 SV=1	mdm:103401427/8e-19/uncharacterized LOC103401427; K13415 protein brassinosteroid insensitive 1 [EC:2.7.10.1 2.7.11.1]	NA
miR156b_2	ofr.gene3768	2.5	1.8	gi|747057704|ref|XP_011075166.1|/3.97887e-64/PREDICTED: squamosa promoter-binding-like protein 9 [Sesamum indicum]	A3C057/7e-08/SPL17_ORYSJ Squamosa promoter-binding-like protein 17 OS=Oryza sativa subsp. japonica GN=SPL17 PE=2 SV=2	NA	NA
miR156b_2	ofr.gene40428	4	NA	gi|747095649|ref|XP_011095707.1|/0/PREDICTED: nucleolar complex protein 3 homolog [Sesamum indicum]	Q91Y26/3e-29/NOC3L_CRIGR Nucleolar complex protein 3 homolog OS=Cricetulus griseus GN=NOC3L PE=2 SV=1	sot:102606180/1e-171/nucleolar complex protein 3 homolog; K14834 nucleolar complex protein 3	NA
miR156b_2	ofr.gene4193	NA	2.2	gi|596259930|ref|XP_007224899.1|/1.01228e-179/hypothetical protein PRUPE_ppa022137mg [Prunus persica] &gt;gi|462421835|gb|EMJ26098.1| hypothetical protein PRUPE_ppa022137mg [Prunus persica]	Q9ASW1/3e-07/B3GTG_ARATH Probable beta-1,3-galactosyltransferase 16 OS=Arabidopsis thaliana GN=B3GALT16 PE=2 SV=1	cam:101489015/3e-07/probable beta-1,3-galactosyltransferase 16; K14413 beta-1,3-galactosyltransferase [EC:2.4.1.-]	biological_process:GO:0006486//protein glycosylation;cellular_component:GO:0016021//integral component of membrane;GO:0000139//Golgi membrane;molecular_function:GO:0008378//galactosyltransferase activity;
miR156b_2	ofr.gene42297	NA	2.5	gi|147802676|emb|CAN62053.1|/1.1128e-86/hypothetical protein VITISV_016643 [Vitis vinifera]	Q9FDZ9/9e-39/RL212_ARATH 60S ribosomal protein L21-2 OS=Arabidopsis thaliana GN=RPL21E PE=2 SV=1	egu:105035023/7e-39/60S ribosomal protein L21-1; K02889 large subunit ribosomal protein L21e	NA
miR156b_2	ofr.gene42391	3.5	NA	gi|659079345|ref|XP_008440208.1|/7.72378e-15/PREDICTED: uncharacterized protein LOC103484737 isoform X2 [Cucumis melo]	NA	NA	NA
miR156b_2	ofr.gene47358	3.5	NA	gi|661879590|emb|CDP16663.1|/3.68701e-125/unnamed protein product [Coffea canephora]	NA	NA	cellular_component:GO:0016021//integral component of membrane;
miR156b_2	ofr.gene51165	1.5	1.2	gi|747044631|ref|XP_011090056.1|/1.37881e-97/PREDICTED: squamosa promoter-binding-like protein 7 isoform X1 [Sesamum indicum]	Q7XT42/7e-50/SPL7_ORYSJ Squamosa promoter-binding-like protein 7 OS=Oryza sativa subsp. japonica GN=SPL7 PE=2 SV=2	mdm:103401427/2e-20/uncharacterized LOC103401427; K13415 protein brassinosteroid insensitive 1 [EC:2.7.10.1 2.7.11.1]	NA
miR156b_2	ofr.gene54041	NA	2.5	gi|147792973|emb|CAN73102.1|/0/hypothetical protein VITISV_042891 [Vitis vinifera]	P10978/0.0/POLX_TOBAC Retrovirus-related Pol polyprotein from transposon TNT 1-94 OS=Nicotiana tabacum PE=2 SV=1	bvg:104884951/7e-110/uncharacterized LOC104884951; K03549 KUP system potassium uptake protein	NA
miR156b_2	ofr.gene56917	3	2.2	gi|743805236|ref|XP_011017579.1|/1.51678e-63/PREDICTED: squamosa promoter-binding-like protein 12 isoform X2 [Populus euphratica] &gt;gi|743940250|ref|XP_011014590.1| PREDICTED: squamosa promoter-binding-like protein 12 isoform X2 [Populus euphratica]	A2YGR5/3e-28/SPL12_ORYSI Squamosa promoter-binding-like protein 12 OS=Oryza sativa subsp. indica GN=SPL12 PE=2 SV=1	NA	NA
miR156b_2	ofr.gene57283	1.5	0.8	gi|747057704|ref|XP_011075166.1|/7.1391e-80/PREDICTED: squamosa promoter-binding-like protein 9 [Sesamum indicum]	A3C057/5e-30/SPL17_ORYSJ Squamosa promoter-binding-like protein 17 OS=Oryza sativa subsp. japonica GN=SPL17 PE=2 SV=2	NA	NA
miR156b_2	ofr.gene6904	1.5	1.2	gi|747079231|ref|XP_011086805.1|/3.00552e-160/PREDICTED: squamosa promoter-binding-like protein 12 [Sesamum indicum] &gt;gi|747079233|ref|XP_011086806.1| PREDICTED: squamosa promoter-binding-like protein 12 [Sesamum indicum] &gt;gi|747079235|ref|XP_011086807.1| PREDICTED: squamosa promoter-binding-like protein 12 [Sesamum indicum] &gt;gi|747079237|ref|XP_011086808.1| PREDICTED: squamosa promoter-…	A2YGR5/1e-78/SPL12_ORYSI Squamosa promoter-binding-like protein 12 OS=Oryza sativa subsp. indica GN=SPL12 PE=2 SV=1	mdm:103401427/1e-21/uncharacterized LOC103401427; K13415 protein brassinosteroid insensitive 1 [EC:2.7.10.1 2.7.11.1]	NA
miR156c	ofr.gene17008	NA	2.2	gi|731385821|ref|XP_010648646.1|/2.23424e-33/PREDICTED: uncharacterized protein LOC100249120 isoform X2 [Vitis vinifera]	NA	NA	cellular_component:GO:0016021//integral component of membrane;
miR156c	ofr.gene194	1	0.5	gi|661883154|emb|CDP13362.1|/7.40205e-137/unnamed protein product [Coffea canephora]	Q6YZE8/3e-55/SPL16_ORYSJ Squamosa promoter-binding-like protein 16 OS=Oryza sativa subsp. japonica GN=SPL16 PE=2 SV=1	mdm:103401427/3e-17/uncharacterized LOC103401427; K13415 protein brassinosteroid insensitive 1 [EC:2.7.10.1 2.7.11.1]	NA
miR156c	ofr.gene201	0	0	gi|747079231|ref|XP_011086805.1|/1.07575e-163/PREDICTED: squamosa promoter-binding-like protein 12 [Sesamum indicum] &gt;gi|747079233|ref|XP_011086806.1| PREDICTED: squamosa promoter-binding-like protein 12 [Sesamum indicum] &gt;gi|747079235|ref|XP_011086807.1| PREDICTED: squamosa promoter-binding-like protein 12 [Sesamum indicum] &gt;gi|747079237|ref|XP_011086808.1| PREDICTED: squamosa promoter-…	A2YGR5/3e-77/SPL12_ORYSI Squamosa promoter-binding-like protein 12 OS=Oryza sativa subsp. indica GN=SPL12 PE=2 SV=1	mdm:103401427/9e-20/uncharacterized LOC103401427; K13415 protein brassinosteroid insensitive 1 [EC:2.7.10.1 2.7.11.1]	NA
miR156c	ofr.gene20149	4	2.5	gi|747042774|ref|XP_011080246.1|/0/PREDICTED: serine/threonine protein phosphatase 2A 55 kDa regulatory subunit B beta isoform-like isoform X2 [Sesamum indicum]	Q39247/0.0/2ABB_ARATH Serine/threonine protein phosphatase 2A 55 kDa regulatory subunit B beta isoform OS=Arabidopsis thaliana GN=PP2AB2 PE=1 SV=1	cam:101503556/0.0/serine/threonine protein phosphatase 2A 55 kDa regulatory subunit B beta isoform-like; K04354 serine/threonine-protein phosphatase 2A regulatory subunit B	NA
miR156c	ofr.gene21448	1	0.5	gi|747049720|ref|XP_011070914.1|/1.28779e-104/PREDICTED: squamosa promoter-binding-like protein 6, partial [Sesamum indicum]	Q94JW8/3e-56/SPL6_ARATH Squamosa promoter-binding-like protein 6 OS=Arabidopsis thaliana GN=SPL6 PE=2 SV=2	mdm:103401427/2e-17/uncharacterized LOC103401427; K13415 protein brassinosteroid insensitive 1 [EC:2.7.10.1 2.7.11.1]	NA
miR156c	ofr.gene22130	0	0	gi|747050330|ref|XP_011071232.1|/2.69614e-31/PREDICTED: squamosa promoter-binding-like protein 3 [Sesamum indicum]	NA	NA	NA
miR156c	ofr.gene22138	1	0.5	gi|661883154|emb|CDP13362.1|/1.49037e-86/unnamed protein product [Coffea canephora]	Q6YZE8/2e-23/SPL16_ORYSJ Squamosa promoter-binding-like protein 16 OS=Oryza sativa subsp. japonica GN=SPL16 PE=2 SV=1	NA	NA
miR156c	ofr.gene250	1	0.5	gi|698535844|ref|XP_009764314.1|/2.09207e-128/PREDICTED: squamosa promoter-binding-like protein 16 [Nicotiana sylvestris] &gt;gi|698535847|ref|XP_009764315.1| PREDICTED: squamosa promoter-binding-like protein 16 [Nicotiana sylvestris] &gt;gi|698535850|ref|XP_009764316.1| PREDICTED: squamosa promoter-binding-like protein 16 [Nicotiana sylvestris] &gt;gi|698535853|ref|XP_009764317.1| PREDICTED: squ…	Q6YZE8/4e-46/SPL16_ORYSJ Squamosa promoter-binding-like protein 16 OS=Oryza sativa subsp. japonica GN=SPL16 PE=2 SV=1	mdm:103401427/2e-11/uncharacterized LOC103401427; K13415 protein brassinosteroid insensitive 1 [EC:2.7.10.1 2.7.11.1]	NA
miR156c	ofr.gene256	0	0	gi|747079231|ref|XP_011086805.1|/0/PREDICTED: squamosa promoter-binding-like protein 12 [Sesamum indicum] &gt;gi|747079233|ref|XP_011086806.1| PREDICTED: squamosa promoter-binding-like protein 12 [Sesamum indicum] &gt;gi|747079235|ref|XP_011086807.1| PREDICTED: squamosa promoter-binding-like protein 12 [Sesamum indicum] &gt;gi|747079237|ref|XP_011086808.1| PREDICTED: squamosa promoter-binding-lik…	A2YGR5/8e-80/SPL12_ORYSI Squamosa promoter-binding-like protein 12 OS=Oryza sativa subsp. indica GN=SPL12 PE=2 SV=1	mdm:103401427/1e-19/uncharacterized LOC103401427; K13415 protein brassinosteroid insensitive 1 [EC:2.7.10.1 2.7.11.1]	NA
miR156c	ofr.gene25857	NA	2.2	gi|731385821|ref|XP_010648646.1|/6.15758e-49/PREDICTED: uncharacterized protein LOC100249120 isoform X2 [Vitis vinifera]	NA	NA	cellular_component:GO:0016021//integral component of membrane;
miR156c	ofr.gene33354	0	0	gi|297739854|emb|CBI30036.3|/9.60028e-56/unnamed protein product [Vitis vinifera]	Q700W2/7e-06/SPL9_ARATH Squamosa promoter-binding-like protein 9 OS=Arabidopsis thaliana GN=SPL9 PE=2 SV=2	NA	NA
miR156c	ofr.gene34436	0	0	gi|747050330|ref|XP_011071232.1|/1.20952e-16/PREDICTED: squamosa promoter-binding-like protein 3 [Sesamum indicum]	NA	NA	NA
miR156c	ofr.gene34457	1	0.5	gi|661883154|emb|CDP13362.1|/5.84707e-132/unnamed protein product [Coffea canephora]	Q6YZE8/1e-52/SPL16_ORYSJ Squamosa promoter-binding-like protein 16 OS=Oryza sativa subsp. japonica GN=SPL16 PE=2 SV=1	mdm:103401427/8e-19/uncharacterized LOC103401427; K13415 protein brassinosteroid insensitive 1 [EC:2.7.10.1 2.7.11.1]	NA
miR156c	ofr.gene34749	NA	2.2	gi|225430234|ref|XP_002285027.1|/2.76156e-104/PREDICTED: uncharacterized protein LOC100249120 isoform X1 [Vitis vinifera] &gt;gi|296082011|emb|CBI21016.3| unnamed protein product [Vitis vinifera]	NA	pxb:103956389/2e-14/replication protein A 32 kDa subunit A-like; K10739 replication factor A2	NA
miR156c	ofr.gene3768	0	0	gi|747057704|ref|XP_011075166.1|/3.97887e-64/PREDICTED: squamosa promoter-binding-like protein 9 [Sesamum indicum]	A3C057/7e-08/SPL17_ORYSJ Squamosa promoter-binding-like protein 17 OS=Oryza sativa subsp. japonica GN=SPL17 PE=2 SV=2	NA	NA
miR156c	ofr.gene42384	4	2	gi|225445180|ref|XP_002284145.1|/2.66359e-146/PREDICTED: transcription factor bHLH68 [Vitis vinifera] &gt;gi|297738793|emb|CBI28038.3| unnamed protein product [Vitis vinifera]	Q8S3D1/4e-87/BH068_ARATH Transcription factor bHLH68 OS=Arabidopsis thaliana GN=BHLH68 PE=2 SV=2	fve:101301142/1e-11/uncharacterized LOC101301142; K05765 cofilin	biological_process:GO:0006366//transcription from RNA polymerase II promoter;cellular_component:GO:0005634//nucleus;molecular_function:GO:0001228//RNA polymerase II transcription regulatory region sequence-specific DNA binding transcription factor activity involved in positive regulation of transcription;GO:0001046//core promoter sequence-specific DNA binding;
miR156c	ofr.gene50535	NA	2.5	gi|823146917|ref|XP_012473364.1|/6.5371e-173/PREDICTED: uncharacterized protein LOC105790348 [Gossypium raimondii] &gt;gi|763755003|gb|KJB22334.1| hypothetical protein B456_004G042000 [Gossypium raimondii]	NA	NA	cellular_component:GO:0009570//chloroplast stroma;
miR156c	ofr.gene51165	1	0.5	gi|747044631|ref|XP_011090056.1|/1.37881e-97/PREDICTED: squamosa promoter-binding-like protein 7 isoform X1 [Sesamum indicum]	Q7XT42/7e-50/SPL7_ORYSJ Squamosa promoter-binding-like protein 7 OS=Oryza sativa subsp. japonica GN=SPL7 PE=2 SV=2	mdm:103401427/2e-20/uncharacterized LOC103401427; K13415 protein brassinosteroid insensitive 1 [EC:2.7.10.1 2.7.11.1]	NA
miR156c	ofr.gene5501	NA	2.2	gi|731385821|ref|XP_010648646.1|/2.35812e-100/PREDICTED: uncharacterized protein LOC100249120 isoform X2 [Vitis vinifera]	NA	pxb:103956389/3e-10/replication protein A 32 kDa subunit A-like; K10739 replication factor A2	NA
miR156c	ofr.gene56917	2	1.8	gi|743805236|ref|XP_011017579.1|/1.51678e-63/PREDICTED: squamosa promoter-binding-like protein 12 isoform X2 [Populus euphratica] &gt;gi|743940250|ref|XP_011014590.1| PREDICTED: squamosa promoter-binding-like protein 12 isoform X2 [Populus euphratica]	A2YGR5/3e-28/SPL12_ORYSI Squamosa promoter-binding-like protein 12 OS=Oryza sativa subsp. indica GN=SPL12 PE=2 SV=1	NA	NA
miR156c	ofr.gene57283	1	1	gi|747057704|ref|XP_011075166.1|/7.1391e-80/PREDICTED: squamosa promoter-binding-like protein 9 [Sesamum indicum]	A3C057/5e-30/SPL17_ORYSJ Squamosa promoter-binding-like protein 17 OS=Oryza sativa subsp. japonica GN=SPL17 PE=2 SV=2	NA	NA
miR156c	ofr.gene6904	0	0	gi|747079231|ref|XP_011086805.1|/3.00552e-160/PREDICTED: squamosa promoter-binding-like protein 12 [Sesamum indicum] &gt;gi|747079233|ref|XP_011086806.1| PREDICTED: squamosa promoter-binding-like protein 12 [Sesamum indicum] &gt;gi|747079235|ref|XP_011086807.1| PREDICTED: squamosa promoter-binding-like protein 12 [Sesamum indicum] &gt;gi|747079237|ref|XP_011086808.1| PREDICTED: squamosa promoter-…	A2YGR5/1e-78/SPL12_ORYSI Squamosa promoter-binding-like protein 12 OS=Oryza sativa subsp. indica GN=SPL12 PE=2 SV=1	mdm:103401427/1e-21/uncharacterized LOC103401427; K13415 protein brassinosteroid insensitive 1 [EC:2.7.10.1 2.7.11.1]	NA
miR156c-3p_1	ofr.gene29268	3	2	gi|697190115|ref|XP_009604112.1|/0/PREDICTED: ABC transporter G family member 25 [Nicotiana tomentosiformis]	Q84TH5/0.0/AB25G_ARATH ABC transporter G family member 25 OS=Arabidopsis thaliana GN=ABCG25 PE=2 SV=1	cme:CYME_CMS467C/6e-98/ATP-binding cassette, sub-family G, member 2; K05681 ATP-binding cassette, subfamily G (WHITE), member 2	NA
miR156c-3p_1	ofr.gene44482	3	2	gi|698551613|ref|XP_009769371.1|/0/PREDICTED: ABC transporter G family member 25 [Nicotiana sylvestris]	Q84TH5/0.0/AB25G_ARATH ABC transporter G family member 25 OS=Arabidopsis thaliana GN=ABCG25 PE=2 SV=1	cme:CYME_CMS467C/2e-101/ATP-binding cassette, sub-family G, member 2; K05681 ATP-binding cassette, subfamily G (WHITE), member 2	NA
miR156c_1	ofr.gene11312	4	NA	gi|747105318|ref|XP_011100933.1|/7.20826e-59/PREDICTED: fasciclin-like arabinogalactan protein 19 [Sesamum indicum]	Q5Q0H2/2e-23/FLA19_ARATH Fasciclin-like arabinogalactan protein 19 OS=Arabidopsis thaliana GN=FLA19 PE=2 SV=2	NA	NA
miR156c_1	ofr.gene11469	4	NA	gi|747105318|ref|XP_011100933.1|/1.60265e-58/PREDICTED: fasciclin-like arabinogalactan protein 19 [Sesamum indicum]	Q5Q0H2/4e-23/FLA19_ARATH Fasciclin-like arabinogalactan protein 19 OS=Arabidopsis thaliana GN=FLA19 PE=2 SV=2	NA	NA
miR156c_1	ofr.gene13106	NA	2.5	gi|460391863|ref|XP_004241538.1|/2.11589e-84/PREDICTED: bidirectional sugar transporter SWEET5 [Solanum lycopersicum] &gt;gi|37050896|emb|CAE47557.1| seven-transmembrane-domain protein 1 [Solanum lycopersicum]	Q9FM10/2e-77/SWET5_ARATH Bidirectional sugar transporter SWEET5 OS=Arabidopsis thaliana GN=SWEET5 PE=1 SV=2	sly:101266340/2e-85/std1; bidirectional sugar transporter SWEET5; K15382 solute carrier family 50 (sugar transporter)	NA
miR156c_1	ofr.gene14079	NA	2.5	gi|747083042|ref|XP_011088873.1|/0/PREDICTED: protein HIRA isoform X1 [Sesamum indicum]	Q652L2/0.0/HIRA_ORYSJ Protein HIRA OS=Oryza sativa subsp. japonica GN=Os09g0567700 PE=2 SV=1	cit:102617233/0.0/protein HIRA-like; K11293 protein HIRA/HIR1	biological_process:GO:0006355//regulation of transcription, DNA-templated;cellular_component:GO:0005634//nucleus;
miR156c_1	ofr.gene16359	NA	2.5	gi|566213743|ref|XP_002324869.2|/4.14849e-54/hypothetical protein POPTR_0018s01890g [Populus trichocarpa] &gt;gi|118488240|gb|ABK95939.1| unknown [Populus trichocarpa] &gt;gi|550317829|gb|EEF03434.2| hypothetical protein POPTR_0018s01890g [Populus trichocarpa]	P14009/2e-31/14KD_DAUCA 14 kDa proline-rich protein DC2.15 OS=Daucus carota PE=2 SV=1	zma:103646289/1e-28/uncharacterized LOC103646289; K02883 large subunit ribosomal protein L18e	NA
miR156c_1	ofr.gene17008	4	2.5	gi|731385821|ref|XP_010648646.1|/2.23424e-33/PREDICTED: uncharacterized protein LOC100249120 isoform X2 [Vitis vinifera]	NA	NA	cellular_component:GO:0016021//integral component of membrane;
miR156c_1	ofr.gene17111	2.5	1.5	gi|697188322|ref|XP_009603199.1|/0/PREDICTED: uncharacterized protein LOC104098231 [Nicotiana tomentosiformis]	Q8VXZ5/0.0/XG113_ARATH Arabinosyltransferase XEG113 OS=Arabidopsis thaliana GN=XEG113 PE=2 SV=1	csl:COCSUDRAFT_63537/4e-07/hypothetical protein; K11714 rhamnogalacturonan II specific xylosyltransferase [EC:2.4.2.-]	NA
miR156c_1	ofr.gene18480	NA	2.2	gi|747098244|ref|XP_011097122.1|/5.58361e-142/PREDICTED: late blight resistance protein R1-A-like [Sesamum indicum]	Q8W1E0/1e-78/R1A_SOLDE Late blight resistance protein R1-A OS=Solanum demissum GN=R1A PE=3 SV=1	vvi:100258927/2e-75/probable disease resistance protein RF9; K13457 disease resistance protein RPM1	NA
miR156c_1	ofr.gene194	0.5	0.5	gi|661883154|emb|CDP13362.1|/7.40205e-137/unnamed protein product [Coffea canephora]	Q6YZE8/3e-55/SPL16_ORYSJ Squamosa promoter-binding-like protein 16 OS=Oryza sativa subsp. japonica GN=SPL16 PE=2 SV=1	mdm:103401427/3e-17/uncharacterized LOC103401427; K13415 protein brassinosteroid insensitive 1 [EC:2.7.10.1 2.7.11.1]	NA
miR156c_1	ofr.gene201	0.5	0.5	gi|747079231|ref|XP_011086805.1|/1.07575e-163/PREDICTED: squamosa promoter-binding-like protein 12 [Sesamum indicum] &gt;gi|747079233|ref|XP_011086806.1| PREDICTED: squamosa promoter-binding-like protein 12 [Sesamum indicum] &gt;gi|747079235|ref|XP_011086807.1| PREDICTED: squamosa promoter-binding-like protein 12 [Sesamum indicum] &gt;gi|747079237|ref|XP_011086808.1| PREDICTED: squamosa promoter-…	A2YGR5/3e-77/SPL12_ORYSI Squamosa promoter-binding-like protein 12 OS=Oryza sativa subsp. indica GN=SPL12 PE=2 SV=1	mdm:103401427/9e-20/uncharacterized LOC103401427; K13415 protein brassinosteroid insensitive 1 [EC:2.7.10.1 2.7.11.1]	NA
miR156c_1	ofr.gene20149	3.5	2.5	gi|747042774|ref|XP_011080246.1|/0/PREDICTED: serine/threonine protein phosphatase 2A 55 kDa regulatory subunit B beta isoform-like isoform X2 [Sesamum indicum]	Q39247/0.0/2ABB_ARATH Serine/threonine protein phosphatase 2A 55 kDa regulatory subunit B beta isoform OS=Arabidopsis thaliana GN=PP2AB2 PE=1 SV=1	cam:101503556/0.0/serine/threonine protein phosphatase 2A 55 kDa regulatory subunit B beta isoform-like; K04354 serine/threonine-protein phosphatase 2A regulatory subunit B	NA
miR156c_1	ofr.gene20242	NA	2.5	gi|697147482|ref|XP_009627901.1|/8.1528e-98/PREDICTED: phosphatidyl-N-methylethanolamine N-methyltransferase [Nicotiana tomentosiformis]	Q9SAH5/1e-85/PLMT_ARATH Phosphatidyl-N-methylethanolamine N-methyltransferase OS=Arabidopsis thaliana GN=PLMT PE=2 SV=1	sot:102581223/1e-96/uncharacterized LOC102581223; K00550 methylene-fatty-acyl-phospholipid synthase [EC:2.1.1.16]	NA
miR156c_1	ofr.gene21448	1	0.8	gi|747049720|ref|XP_011070914.1|/1.28779e-104/PREDICTED: squamosa promoter-binding-like protein 6, partial [Sesamum indicum]	Q94JW8/3e-56/SPL6_ARATH Squamosa promoter-binding-like protein 6 OS=Arabidopsis thaliana GN=SPL6 PE=2 SV=2	mdm:103401427/2e-17/uncharacterized LOC103401427; K13415 protein brassinosteroid insensitive 1 [EC:2.7.10.1 2.7.11.1]	NA
miR156c_1	ofr.gene22130	0.5	0.5	gi|747050330|ref|XP_011071232.1|/2.69614e-31/PREDICTED: squamosa promoter-binding-like protein 3 [Sesamum indicum]	NA	NA	NA
miR156c_1	ofr.gene22138	0.5	0.5	gi|661883154|emb|CDP13362.1|/1.49037e-86/unnamed protein product [Coffea canephora]	Q6YZE8/2e-23/SPL16_ORYSJ Squamosa promoter-binding-like protein 16 OS=Oryza sativa subsp. japonica GN=SPL16 PE=2 SV=1	NA	NA
miR156c_1	ofr.gene24994	4	2	NA	NA	NA	NA
miR156c_1	ofr.gene250	0.5	0.5	gi|698535844|ref|XP_009764314.1|/2.09207e-128/PREDICTED: squamosa promoter-binding-like protein 16 [Nicotiana sylvestris] &gt;gi|698535847|ref|XP_009764315.1| PREDICTED: squamosa promoter-binding-like protein 16 [Nicotiana sylvestris] &gt;gi|698535850|ref|XP_009764316.1| PREDICTED: squamosa promoter-binding-like protein 16 [Nicotiana sylvestris] &gt;gi|698535853|ref|XP_009764317.1| PREDICTED: squ…	Q6YZE8/4e-46/SPL16_ORYSJ Squamosa promoter-binding-like protein 16 OS=Oryza sativa subsp. japonica GN=SPL16 PE=2 SV=1	mdm:103401427/2e-11/uncharacterized LOC103401427; K13415 protein brassinosteroid insensitive 1 [EC:2.7.10.1 2.7.11.1]	NA
miR156c_1	ofr.gene25404	4	NA	gi|567130064|ref|XP_006392436.1|/0/hypothetical protein EUTSA_v10023481mg [Eutrema salsugineum] &gt;gi|557088942|gb|ESQ29722.1| hypothetical protein EUTSA_v10023481mg [Eutrema salsugineum]	O81919/0.0/CALR_BETVU Calreticulin OS=Beta vulgaris PE=2 SV=1	pop:POPTR_0013s01090g/0.0/POPTRDRAFT_729432; calreticulin family protein; K08057 calreticulin	biological_process:GO:0006457//protein folding;cellular_component:GO:0005783//endoplasmic reticulum;molecular_function:GO:0005509//calcium ion binding;GO:0051082//unfolded protein binding;
miR156c_1	ofr.gene25422	NA	2.5	gi|802700467|ref|XP_012083723.1|/1.76587e-113/PREDICTED: cyclin-U4-1 [Jatropha curcas] &gt;gi|643717255|gb|KDP28881.1| hypothetical protein JCGZ_14652 [Jatropha curcas]	O80513/8e-99/CCU41_ARATH Cyclin-U4-1 OS=Arabidopsis thaliana GN=CYCU4-1 PE=1 SV=1	NA	biological_process:GO:0000079//regulation of cyclin-dependent protein serine/threonine kinase activity;molecular_function:GO:0019901//protein kinase binding;
miR156c_1	ofr.gene256	0.5	0.5	gi|747079231|ref|XP_011086805.1|/0/PREDICTED: squamosa promoter-binding-like protein 12 [Sesamum indicum] &gt;gi|747079233|ref|XP_011086806.1| PREDICTED: squamosa promoter-binding-like protein 12 [Sesamum indicum] &gt;gi|747079235|ref|XP_011086807.1| PREDICTED: squamosa promoter-binding-like protein 12 [Sesamum indicum] &gt;gi|747079237|ref|XP_011086808.1| PREDICTED: squamosa promoter-binding-lik…	A2YGR5/8e-80/SPL12_ORYSI Squamosa promoter-binding-like protein 12 OS=Oryza sativa subsp. indica GN=SPL12 PE=2 SV=1	mdm:103401427/1e-19/uncharacterized LOC103401427; K13415 protein brassinosteroid insensitive 1 [EC:2.7.10.1 2.7.11.1]	NA
miR156c_1	ofr.gene25857	4	2.5	gi|731385821|ref|XP_010648646.1|/6.15758e-49/PREDICTED: uncharacterized protein LOC100249120 isoform X2 [Vitis vinifera]	NA	NA	cellular_component:GO:0016021//integral component of membrane;
miR156c_1	ofr.gene29969	4	NA	gi|747079291|ref|XP_011086840.1|/1.485e-15/PREDICTED: peptidyl-prolyl cis-trans isomerase CYP20-2, chloroplastic [Sesamum indicum]	Q9ASS6/4e-06/PNSL5_ARATH Photosynthetic NDH subunit of lumenal location 5, chloroplastic OS=Arabidopsis thaliana GN=PNSL5 PE=1 SV=1	mdm:103452427/5e-12/peptidyl-prolyl cis-trans isomerase CYP20-2, chloroplastic-like; K03768 peptidyl-prolyl cis-trans isomerase B (cyclophilin B) [EC:5.2.1.8]	NA
miR156c_1	ofr.gene33354	0.5	0.5	gi|297739854|emb|CBI30036.3|/9.60028e-56/unnamed protein product [Vitis vinifera]	Q700W2/7e-06/SPL9_ARATH Squamosa promoter-binding-like protein 9 OS=Arabidopsis thaliana GN=SPL9 PE=2 SV=2	NA	NA
miR156c_1	ofr.gene33936	4	2	gi|747042254|ref|XP_011077492.1|/0/PREDICTED: proline-rich receptor-like protein kinase PERK9 isoform X1 [Sesamum indicum]	Q9SX31/0.0/PERK9_ARATH Proline-rich receptor-like protein kinase PERK9 OS=Arabidopsis thaliana GN=PERK9 PE=2 SV=1	egr:104420720/0.0/proline-rich receptor-like protein kinase PERK8; K04733 interleukin-1 receptor-associated kinase 4 [EC:2.7.11.1]	NA
miR156c_1	ofr.gene34436	0.5	0.5	gi|747050330|ref|XP_011071232.1|/1.20952e-16/PREDICTED: squamosa promoter-binding-like protein 3 [Sesamum indicum]	NA	NA	NA
miR156c_1	ofr.gene34457	0.5	0.5	gi|661883154|emb|CDP13362.1|/5.84707e-132/unnamed protein product [Coffea canephora]	Q6YZE8/1e-52/SPL16_ORYSJ Squamosa promoter-binding-like protein 16 OS=Oryza sativa subsp. japonica GN=SPL16 PE=2 SV=1	mdm:103401427/8e-19/uncharacterized LOC103401427; K13415 protein brassinosteroid insensitive 1 [EC:2.7.10.1 2.7.11.1]	NA
miR156c_1	ofr.gene34749	4	2.5	gi|225430234|ref|XP_002285027.1|/2.76156e-104/PREDICTED: uncharacterized protein LOC100249120 isoform X1 [Vitis vinifera] &gt;gi|296082011|emb|CBI21016.3| unnamed protein product [Vitis vinifera]	NA	pxb:103956389/2e-14/replication protein A 32 kDa subunit A-like; K10739 replication factor A2	NA
miR156c_1	ofr.gene37168	3.5	2	gi|747064537|ref|XP_011078854.1|/0/PREDICTED: polygalacturonase inhibitor-like [Sesamum indicum]	A7PW81/1e-153/PGIP_VITVI Polygalacturonase inhibitor OS=Vitis vinifera GN=pgip PE=1 SV=1	zma:103648573/3e-56/uncharacterized LOC103648573; K01188 beta-glucosidase [EC:3.2.1.21]	NA
miR156c_1	ofr.gene37558	4	NA	gi|747096325|ref|XP_011096078.1|/0/PREDICTED: UPF0051 protein ABCI8, chloroplastic [Sesamum indicum]	Q9ZS97/0.0/AB8I_ARATH UPF0051 protein ABCI8, chloroplastic OS=Arabidopsis thaliana GN=ABCI8 PE=2 SV=1	ath:AT4G04770/0.0/ABC1; ATP binding cassette protein 1; K07033 uncharacterized protein	NA
miR156c_1	ofr.gene3768	0.5	0.5	gi|747057704|ref|XP_011075166.1|/3.97887e-64/PREDICTED: squamosa promoter-binding-like protein 9 [Sesamum indicum]	A3C057/7e-08/SPL17_ORYSJ Squamosa promoter-binding-like protein 17 OS=Oryza sativa subsp. japonica GN=SPL17 PE=2 SV=2	NA	NA
miR156c_1	ofr.gene39704	4	NA	gi|747100156|ref|XP_011098156.1|/3.14697e-124/PREDICTED: fatty-acid-binding protein 3 [Sesamum indicum]	Q9C8L2/3e-97/FAP3_ARATH Fatty-acid-binding protein 3, chloroplastic OS=Arabidopsis thaliana GN=FAP3 PE=1 SV=1	atr:18440411/3e-17/chalcone--flavonone isomerase; K01859 chalcone isomerase [EC:5.5.1.6]	NA
miR156c_1	ofr.gene39713	NA	2	gi|225459168|ref|XP_002285717.1|/0/PREDICTED: purine permease 1 [Vitis vinifera] &gt;gi|147816930|emb|CAN64392.1| hypothetical protein VITISV_015235 [Vitis vinifera]	Q9FZ95/2e-155/PUP3_ARATH Purine permease 3 OS=Arabidopsis thaliana GN=PUP3 PE=2 SV=1	obr:102705034/2e-09/anthocyanidin reductase-like; K08695 anthocyanidin reductase [EC:1.3.1.77]	biological_process:GO:0006810//transport;cellular_component:GO:0016021//integral component of membrane;molecular_function:GO:0005215//transporter activity;
miR156c_1	ofr.gene42384	NA	2.5	gi|225445180|ref|XP_002284145.1|/2.66359e-146/PREDICTED: transcription factor bHLH68 [Vitis vinifera] &gt;gi|297738793|emb|CBI28038.3| unnamed protein product [Vitis vinifera]	Q8S3D1/4e-87/BH068_ARATH Transcription factor bHLH68 OS=Arabidopsis thaliana GN=BHLH68 PE=2 SV=2	fve:101301142/1e-11/uncharacterized LOC101301142; K05765 cofilin	biological_process:GO:0006366//transcription from RNA polymerase II promoter;cellular_component:GO:0005634//nucleus;molecular_function:GO:0001228//RNA polymerase II transcription regulatory region sequence-specific DNA binding transcription factor activity involved in positive regulation of transcription;GO:0001046//core promoter sequence-specific DNA binding;
miR156c_1	ofr.gene42487	NA	2.5	gi|747063713|ref|XP_011078416.1|/0/PREDICTED: probable sucrose-phosphate synthase 1 isoform X2 [Sesamum indicum]	O04932/0.0/SPSA1_CRAPL Probable sucrose-phosphate synthase 1 OS=Craterostigma plantagineum GN=SPS1 PE=2 SV=1	sly:543516/0.0/sps; sucrose-phosphate synthase (EC:2.4.1.14); K00696 sucrose-phosphate synthase [EC:2.4.1.14]	biological_process:GO:0005985//sucrose metabolic process;molecular_function:GO:0016157//sucrose synthase activity;GO:0046524//sucrose-phosphate synthase activity;
miR156c_1	ofr.gene42666	NA	2.5	gi|747063713|ref|XP_011078416.1|/0/PREDICTED: probable sucrose-phosphate synthase 1 isoform X2 [Sesamum indicum]	O04932/0.0/SPSA1_CRAPL Probable sucrose-phosphate synthase 1 OS=Craterostigma plantagineum GN=SPS1 PE=2 SV=1	sly:543516/0.0/sps; sucrose-phosphate synthase (EC:2.4.1.14); K00696 sucrose-phosphate synthase [EC:2.4.1.14]	biological_process:GO:0005985//sucrose metabolic process;molecular_function:GO:0016157//sucrose synthase activity;GO:0046524//sucrose-phosphate synthase activity;
miR156c_1	ofr.gene42811	NA	2.5	gi|661896504|emb|CDO99693.1|/0/unnamed protein product [Coffea canephora]	NA	NA	NA
miR156c_1	ofr.gene42999	NA	2.5	gi|747096421|ref|XP_011096131.1|/0/PREDICTED: uncharacterized protein LOC105175394 [Sesamum indicum]	NA	NA	NA
miR156c_1	ofr.gene43127	NA	2.5	gi|747096421|ref|XP_011096131.1|/0/PREDICTED: uncharacterized protein LOC105175394 [Sesamum indicum]	NA	NA	NA
miR156c_1	ofr.gene46674	3	2.5	NA	NA	NA	NA
miR156c_1	ofr.gene46962	3	2.5	NA	NA	NA	NA
miR156c_1	ofr.gene51165	0.5	0.5	gi|747044631|ref|XP_011090056.1|/1.37881e-97/PREDICTED: squamosa promoter-binding-like protein 7 isoform X1 [Sesamum indicum]	Q7XT42/7e-50/SPL7_ORYSJ Squamosa promoter-binding-like protein 7 OS=Oryza sativa subsp. japonica GN=SPL7 PE=2 SV=2	mdm:103401427/2e-20/uncharacterized LOC103401427; K13415 protein brassinosteroid insensitive 1 [EC:2.7.10.1 2.7.11.1]	NA
miR156c_1	ofr.gene54836	NA	2.5	gi|697186387|ref|XP_009602233.1|/3.75833e-71/PREDICTED: cysteine proteinase RD19a-like [Nicotiana tomentosiformis]	P25804/7e-55/CYSP_PEA Cysteine proteinase 15A OS=Pisum sativum PE=2 SV=1	sly:101258107/1e-70/cysteine proteinase RD19a; K01373 cathepsin F [EC:3.4.22.41]	NA
miR156c_1	ofr.gene5501	4	2.5	gi|731385821|ref|XP_010648646.1|/2.35812e-100/PREDICTED: uncharacterized protein LOC100249120 isoform X2 [Vitis vinifera]	NA	pxb:103956389/3e-10/replication protein A 32 kDa subunit A-like; K10739 replication factor A2	NA
miR156c_1	ofr.gene56023	NA	2.5	gi|460403680|ref|XP_004247316.1|/2.98166e-36/PREDICTED: uncharacterized protein LOC101258484 [Solanum lycopersicum]	NA	NA	NA
miR156c_1	ofr.gene56917	0.5	0.5	gi|743805236|ref|XP_011017579.1|/1.51678e-63/PREDICTED: squamosa promoter-binding-like protein 12 isoform X2 [Populus euphratica] &gt;gi|743940250|ref|XP_011014590.1| PREDICTED: squamosa promoter-binding-like protein 12 isoform X2 [Populus euphratica]	A2YGR5/3e-28/SPL12_ORYSI Squamosa promoter-binding-like protein 12 OS=Oryza sativa subsp. indica GN=SPL12 PE=2 SV=1	NA	NA
miR156c_1	ofr.gene57283	1	1	gi|747057704|ref|XP_011075166.1|/7.1391e-80/PREDICTED: squamosa promoter-binding-like protein 9 [Sesamum indicum]	A3C057/5e-30/SPL17_ORYSJ Squamosa promoter-binding-like protein 17 OS=Oryza sativa subsp. japonica GN=SPL17 PE=2 SV=2	NA	NA
miR156c_1	ofr.gene57912	4	NA	gi|747079291|ref|XP_011086840.1|/4.79328e-135/PREDICTED: peptidyl-prolyl cis-trans isomerase CYP20-2, chloroplastic [Sesamum indicum]	Q9ASS6/4e-114/PNSL5_ARATH Photosynthetic NDH subunit of lumenal location 5, chloroplastic OS=Arabidopsis thaliana GN=PNSL5 PE=1 SV=1	pxb:103961426/8e-127/peptidyl-prolyl cis-trans isomerase CYP20-2, chloroplastic; K03768 peptidyl-prolyl cis-trans isomerase B (cyclophilin B) [EC:5.2.1.8]	NA
miR156c_1	ofr.gene6904	0.5	0.5	gi|747079231|ref|XP_011086805.1|/3.00552e-160/PREDICTED: squamosa promoter-binding-like protein 12 [Sesamum indicum] &gt;gi|747079233|ref|XP_011086806.1| PREDICTED: squamosa promoter-binding-like protein 12 [Sesamum indicum] &gt;gi|747079235|ref|XP_011086807.1| PREDICTED: squamosa promoter-binding-like protein 12 [Sesamum indicum] &gt;gi|747079237|ref|XP_011086808.1| PREDICTED: squamosa promoter-…	A2YGR5/1e-78/SPL12_ORYSI Squamosa promoter-binding-like protein 12 OS=Oryza sativa subsp. indica GN=SPL12 PE=2 SV=1	mdm:103401427/1e-21/uncharacterized LOC103401427; K13415 protein brassinosteroid insensitive 1 [EC:2.7.10.1 2.7.11.1]	NA
miR156d-3p_4	ofr.gene1107	NA	2.5	gi|747094636|ref|XP_011095162.1|/1.50349e-49/PREDICTED: thioredoxin H-type isoform X2 [Sesamum indicum]	P85801/1e-45/TRXH_POPJC Thioredoxin H-type OS=Populus jackii PE=1 SV=1	vvi:100267093/1e-49/thioredoxin H-type; K03671 thioredoxin 1	NA
miR156d-3p_4	ofr.gene1138	NA	2.5	gi|747094636|ref|XP_011095162.1|/1.50349e-49/PREDICTED: thioredoxin H-type isoform X2 [Sesamum indicum]	P85801/1e-45/TRXH_POPJC Thioredoxin H-type OS=Populus jackii PE=1 SV=1	vvi:100267093/1e-49/thioredoxin H-type; K03671 thioredoxin 1	NA
miR156d-3p_4	ofr.gene41983	NA	2.5	gi|747094636|ref|XP_011095162.1|/1.50349e-49/PREDICTED: thioredoxin H-type isoform X2 [Sesamum indicum]	P85801/1e-45/TRXH_POPJC Thioredoxin H-type OS=Populus jackii PE=1 SV=1	vvi:100267093/1e-49/thioredoxin H-type; K03671 thioredoxin 1	NA
miR156d-3p_4	ofr.gene47731	NA	2.5	gi|747094630|ref|XP_011095159.1|/9.41849e-74/PREDICTED: thioredoxin H9 isoform X1 [Sesamum indicum] &gt;gi|747094632|ref|XP_011095160.1| PREDICTED: thioredoxin H9 isoform X1 [Sesamum indicum] &gt;gi|747094634|ref|XP_011095161.1| PREDICTED: thioredoxin H9 isoform X1 [Sesamum indicum]	Q9C9Y6/2e-68/TRXH9_ARATH Thioredoxin H9 OS=Arabidopsis thaliana GN=TRX9 PE=1 SV=1	sot:102588747/6e-71/thioredoxin H9-like; K03671 thioredoxin 1	NA
miR156e_1	ofr.gene194	3	1.5	gi|661883154|emb|CDP13362.1|/7.40205e-137/unnamed protein product [Coffea canephora]	Q6YZE8/3e-55/SPL16_ORYSJ Squamosa promoter-binding-like protein 16 OS=Oryza sativa subsp. japonica GN=SPL16 PE=2 SV=1	mdm:103401427/3e-17/uncharacterized LOC103401427; K13415 protein brassinosteroid insensitive 1 [EC:2.7.10.1 2.7.11.1]	NA
miR156e_1	ofr.gene201	3	1.5	gi|747079231|ref|XP_011086805.1|/1.07575e-163/PREDICTED: squamosa promoter-binding-like protein 12 [Sesamum indicum] &gt;gi|747079233|ref|XP_011086806.1| PREDICTED: squamosa promoter-binding-like protein 12 [Sesamum indicum] &gt;gi|747079235|ref|XP_011086807.1| PREDICTED: squamosa promoter-binding-like protein 12 [Sesamum indicum] &gt;gi|747079237|ref|XP_011086808.1| PREDICTED: squamosa promoter-…	A2YGR5/3e-77/SPL12_ORYSI Squamosa promoter-binding-like protein 12 OS=Oryza sativa subsp. indica GN=SPL12 PE=2 SV=1	mdm:103401427/9e-20/uncharacterized LOC103401427; K13415 protein brassinosteroid insensitive 1 [EC:2.7.10.1 2.7.11.1]	NA
miR156e_1	ofr.gene21448	4	2	gi|747049720|ref|XP_011070914.1|/1.28779e-104/PREDICTED: squamosa promoter-binding-like protein 6, partial [Sesamum indicum]	Q94JW8/3e-56/SPL6_ARATH Squamosa promoter-binding-like protein 6 OS=Arabidopsis thaliana GN=SPL6 PE=2 SV=2	mdm:103401427/2e-17/uncharacterized LOC103401427; K13415 protein brassinosteroid insensitive 1 [EC:2.7.10.1 2.7.11.1]	NA
miR156e_1	ofr.gene22130	3	1.5	gi|747050330|ref|XP_011071232.1|/2.69614e-31/PREDICTED: squamosa promoter-binding-like protein 3 [Sesamum indicum]	NA	NA	NA
miR156e_1	ofr.gene22138	3	1.5	gi|661883154|emb|CDP13362.1|/1.49037e-86/unnamed protein product [Coffea canephora]	Q6YZE8/2e-23/SPL16_ORYSJ Squamosa promoter-binding-like protein 16 OS=Oryza sativa subsp. japonica GN=SPL16 PE=2 SV=1	NA	NA
miR156e_1	ofr.gene250	3	1.5	gi|698535844|ref|XP_009764314.1|/2.09207e-128/PREDICTED: squamosa promoter-binding-like protein 16 [Nicotiana sylvestris] &gt;gi|698535847|ref|XP_009764315.1| PREDICTED: squamosa promoter-binding-like protein 16 [Nicotiana sylvestris] &gt;gi|698535850|ref|XP_009764316.1| PREDICTED: squamosa promoter-binding-like protein 16 [Nicotiana sylvestris] &gt;gi|698535853|ref|XP_009764317.1| PREDICTED: squ…	Q6YZE8/4e-46/SPL16_ORYSJ Squamosa promoter-binding-like protein 16 OS=Oryza sativa subsp. japonica GN=SPL16 PE=2 SV=1	mdm:103401427/2e-11/uncharacterized LOC103401427; K13415 protein brassinosteroid insensitive 1 [EC:2.7.10.1 2.7.11.1]	NA
miR156e_1	ofr.gene256	3	1.5	gi|747079231|ref|XP_011086805.1|/0/PREDICTED: squamosa promoter-binding-like protein 12 [Sesamum indicum] &gt;gi|747079233|ref|XP_011086806.1| PREDICTED: squamosa promoter-binding-like protein 12 [Sesamum indicum] &gt;gi|747079235|ref|XP_011086807.1| PREDICTED: squamosa promoter-binding-like protein 12 [Sesamum indicum] &gt;gi|747079237|ref|XP_011086808.1| PREDICTED: squamosa promoter-binding-lik…	A2YGR5/8e-80/SPL12_ORYSI Squamosa promoter-binding-like protein 12 OS=Oryza sativa subsp. indica GN=SPL12 PE=2 SV=1	mdm:103401427/1e-19/uncharacterized LOC103401427; K13415 protein brassinosteroid insensitive 1 [EC:2.7.10.1 2.7.11.1]	NA
miR156e_1	ofr.gene33354	3	1.5	gi|297739854|emb|CBI30036.3|/9.60028e-56/unnamed protein product [Vitis vinifera]	Q700W2/7e-06/SPL9_ARATH Squamosa promoter-binding-like protein 9 OS=Arabidopsis thaliana GN=SPL9 PE=2 SV=2	NA	NA
miR156e_1	ofr.gene34436	3	1.5	gi|747050330|ref|XP_011071232.1|/1.20952e-16/PREDICTED: squamosa promoter-binding-like protein 3 [Sesamum indicum]	NA	NA	NA
miR156e_1	ofr.gene34457	3	1.5	gi|661883154|emb|CDP13362.1|/5.84707e-132/unnamed protein product [Coffea canephora]	Q6YZE8/1e-52/SPL16_ORYSJ Squamosa promoter-binding-like protein 16 OS=Oryza sativa subsp. japonica GN=SPL16 PE=2 SV=1	mdm:103401427/8e-19/uncharacterized LOC103401427; K13415 protein brassinosteroid insensitive 1 [EC:2.7.10.1 2.7.11.1]	NA
miR156e_1	ofr.gene34683	NA	2	NA	NA	NA	NA
miR156e_1	ofr.gene3768	3	1.5	gi|747057704|ref|XP_011075166.1|/3.97887e-64/PREDICTED: squamosa promoter-binding-like protein 9 [Sesamum indicum]	A3C057/7e-08/SPL17_ORYSJ Squamosa promoter-binding-like protein 17 OS=Oryza sativa subsp. japonica GN=SPL17 PE=2 SV=2	NA	NA
miR156e_1	ofr.gene41499	NA	2.5	gi|747041632|ref|XP_011074267.1|/7.94583e-152/PREDICTED: putative leucine-rich repeat-containing protein DDB_G0290503 [Sesamum indicum]	NA	mdm:103454626/8e-74/intracellular protein transport protein USO1; K10352 myosin heavy chain	NA
miR156e_1	ofr.gene44970	3	NA	gi|747054373|ref|XP_011073390.1|/0/PREDICTED: clustered mitochondria protein [Sesamum indicum]	F4JKH6/0.0/TSS_ARATH Protein TSS OS=Arabidopsis thaliana GN=TSS PE=1 SV=1	sly:101261719/0.0/clustered mitochondria protein; K03255 protein TIF31	NA
miR156e_1	ofr.gene51165	3	1.5	gi|747044631|ref|XP_011090056.1|/1.37881e-97/PREDICTED: squamosa promoter-binding-like protein 7 isoform X1 [Sesamum indicum]	Q7XT42/7e-50/SPL7_ORYSJ Squamosa promoter-binding-like protein 7 OS=Oryza sativa subsp. japonica GN=SPL7 PE=2 SV=2	mdm:103401427/2e-20/uncharacterized LOC103401427; K13415 protein brassinosteroid insensitive 1 [EC:2.7.10.1 2.7.11.1]	NA
miR156e_1	ofr.gene55687	NA	2.5	gi|747102338|ref|XP_011099331.1|/0/PREDICTED: LOW QUALITY PROTEIN: uncharacterized protein LOC105177780 [Sesamum indicum]	Q6N075/7e-06/MFSD5_HUMAN Molybdate-anion transporter OS=Homo sapiens GN=MFSD5 PE=1 SV=2	NA	NA
miR156e_1	ofr.gene56917	3.5	2.5	gi|743805236|ref|XP_011017579.1|/1.51678e-63/PREDICTED: squamosa promoter-binding-like protein 12 isoform X2 [Populus euphratica] &gt;gi|743940250|ref|XP_011014590.1| PREDICTED: squamosa promoter-binding-like protein 12 isoform X2 [Populus euphratica]	A2YGR5/3e-28/SPL12_ORYSI Squamosa promoter-binding-like protein 12 OS=Oryza sativa subsp. indica GN=SPL12 PE=2 SV=1	NA	NA
miR156e_1	ofr.gene57283	4	2.5	gi|747057704|ref|XP_011075166.1|/7.1391e-80/PREDICTED: squamosa promoter-binding-like protein 9 [Sesamum indicum]	A3C057/5e-30/SPL17_ORYSJ Squamosa promoter-binding-like protein 17 OS=Oryza sativa subsp. japonica GN=SPL17 PE=2 SV=2	NA	NA
miR156e_1	ofr.gene6904	3	1.5	gi|747079231|ref|XP_011086805.1|/3.00552e-160/PREDICTED: squamosa promoter-binding-like protein 12 [Sesamum indicum] &gt;gi|747079233|ref|XP_011086806.1| PREDICTED: squamosa promoter-binding-like protein 12 [Sesamum indicum] &gt;gi|747079235|ref|XP_011086807.1| PREDICTED: squamosa promoter-binding-like protein 12 [Sesamum indicum] &gt;gi|747079237|ref|XP_011086808.1| PREDICTED: squamosa promoter-…	A2YGR5/1e-78/SPL12_ORYSI Squamosa promoter-binding-like protein 12 OS=Oryza sativa subsp. indica GN=SPL12 PE=2 SV=1	mdm:103401427/1e-21/uncharacterized LOC103401427; K13415 protein brassinosteroid insensitive 1 [EC:2.7.10.1 2.7.11.1]	NA
miR156f	ofr.gene17008	NA	2.2	gi|731385821|ref|XP_010648646.1|/2.23424e-33/PREDICTED: uncharacterized protein LOC100249120 isoform X2 [Vitis vinifera]	NA	NA	cellular_component:GO:0016021//integral component of membrane;
miR156f	ofr.gene194	2	1	gi|661883154|emb|CDP13362.1|/7.40205e-137/unnamed protein product [Coffea canephora]	Q6YZE8/3e-55/SPL16_ORYSJ Squamosa promoter-binding-like protein 16 OS=Oryza sativa subsp. japonica GN=SPL16 PE=2 SV=1	mdm:103401427/3e-17/uncharacterized LOC103401427; K13415 protein brassinosteroid insensitive 1 [EC:2.7.10.1 2.7.11.1]	NA
miR156f	ofr.gene201	0	0	gi|747079231|ref|XP_011086805.1|/1.07575e-163/PREDICTED: squamosa promoter-binding-like protein 12 [Sesamum indicum] &gt;gi|747079233|ref|XP_011086806.1| PREDICTED: squamosa promoter-binding-like protein 12 [Sesamum indicum] &gt;gi|747079235|ref|XP_011086807.1| PREDICTED: squamosa promoter-binding-like protein 12 [Sesamum indicum] &gt;gi|747079237|ref|XP_011086808.1| PREDICTED: squamosa promoter-…	A2YGR5/3e-77/SPL12_ORYSI Squamosa promoter-binding-like protein 12 OS=Oryza sativa subsp. indica GN=SPL12 PE=2 SV=1	mdm:103401427/9e-20/uncharacterized LOC103401427; K13415 protein brassinosteroid insensitive 1 [EC:2.7.10.1 2.7.11.1]	NA
miR156f	ofr.gene21448	1	0.5	gi|747049720|ref|XP_011070914.1|/1.28779e-104/PREDICTED: squamosa promoter-binding-like protein 6, partial [Sesamum indicum]	Q94JW8/3e-56/SPL6_ARATH Squamosa promoter-binding-like protein 6 OS=Arabidopsis thaliana GN=SPL6 PE=2 SV=2	mdm:103401427/2e-17/uncharacterized LOC103401427; K13415 protein brassinosteroid insensitive 1 [EC:2.7.10.1 2.7.11.1]	NA
miR156f	ofr.gene22130	0	0	gi|747050330|ref|XP_011071232.1|/2.69614e-31/PREDICTED: squamosa promoter-binding-like protein 3 [Sesamum indicum]	NA	NA	NA
miR156f	ofr.gene22138	2	1	gi|661883154|emb|CDP13362.1|/1.49037e-86/unnamed protein product [Coffea canephora]	Q6YZE8/2e-23/SPL16_ORYSJ Squamosa promoter-binding-like protein 16 OS=Oryza sativa subsp. japonica GN=SPL16 PE=2 SV=1	NA	NA
miR156f	ofr.gene250	2	1	gi|698535844|ref|XP_009764314.1|/2.09207e-128/PREDICTED: squamosa promoter-binding-like protein 16 [Nicotiana sylvestris] &gt;gi|698535847|ref|XP_009764315.1| PREDICTED: squamosa promoter-binding-like protein 16 [Nicotiana sylvestris] &gt;gi|698535850|ref|XP_009764316.1| PREDICTED: squamosa promoter-binding-like protein 16 [Nicotiana sylvestris] &gt;gi|698535853|ref|XP_009764317.1| PREDICTED: squ…	Q6YZE8/4e-46/SPL16_ORYSJ Squamosa promoter-binding-like protein 16 OS=Oryza sativa subsp. japonica GN=SPL16 PE=2 SV=1	mdm:103401427/2e-11/uncharacterized LOC103401427; K13415 protein brassinosteroid insensitive 1 [EC:2.7.10.1 2.7.11.1]	NA
miR156f	ofr.gene256	0	0	gi|747079231|ref|XP_011086805.1|/0/PREDICTED: squamosa promoter-binding-like protein 12 [Sesamum indicum] &gt;gi|747079233|ref|XP_011086806.1| PREDICTED: squamosa promoter-binding-like protein 12 [Sesamum indicum] &gt;gi|747079235|ref|XP_011086807.1| PREDICTED: squamosa promoter-binding-like protein 12 [Sesamum indicum] &gt;gi|747079237|ref|XP_011086808.1| PREDICTED: squamosa promoter-binding-lik…	A2YGR5/8e-80/SPL12_ORYSI Squamosa promoter-binding-like protein 12 OS=Oryza sativa subsp. indica GN=SPL12 PE=2 SV=1	mdm:103401427/1e-19/uncharacterized LOC103401427; K13415 protein brassinosteroid insensitive 1 [EC:2.7.10.1 2.7.11.1]	NA
miR156f	ofr.gene25857	NA	2.2	gi|731385821|ref|XP_010648646.1|/6.15758e-49/PREDICTED: uncharacterized protein LOC100249120 isoform X2 [Vitis vinifera]	NA	NA	cellular_component:GO:0016021//integral component of membrane;
miR156f	ofr.gene33354	0	0	gi|297739854|emb|CBI30036.3|/9.60028e-56/unnamed protein product [Vitis vinifera]	Q700W2/7e-06/SPL9_ARATH Squamosa promoter-binding-like protein 9 OS=Arabidopsis thaliana GN=SPL9 PE=2 SV=2	NA	NA
miR156f	ofr.gene34436	0	0	gi|747050330|ref|XP_011071232.1|/1.20952e-16/PREDICTED: squamosa promoter-binding-like protein 3 [Sesamum indicum]	NA	NA	NA
miR156f	ofr.gene34457	2	1	gi|661883154|emb|CDP13362.1|/5.84707e-132/unnamed protein product [Coffea canephora]	Q6YZE8/1e-52/SPL16_ORYSJ Squamosa promoter-binding-like protein 16 OS=Oryza sativa subsp. japonica GN=SPL16 PE=2 SV=1	mdm:103401427/8e-19/uncharacterized LOC103401427; K13415 protein brassinosteroid insensitive 1 [EC:2.7.10.1 2.7.11.1]	NA
miR156f	ofr.gene34749	NA	2.2	gi|225430234|ref|XP_002285027.1|/2.76156e-104/PREDICTED: uncharacterized protein LOC100249120 isoform X1 [Vitis vinifera] &gt;gi|296082011|emb|CBI21016.3| unnamed protein product [Vitis vinifera]	NA	pxb:103956389/2e-14/replication protein A 32 kDa subunit A-like; K10739 replication factor A2	NA
miR156f	ofr.gene3768	1	0.5	gi|747057704|ref|XP_011075166.1|/3.97887e-64/PREDICTED: squamosa promoter-binding-like protein 9 [Sesamum indicum]	A3C057/7e-08/SPL17_ORYSJ Squamosa promoter-binding-like protein 17 OS=Oryza sativa subsp. japonica GN=SPL17 PE=2 SV=2	NA	NA
miR156f	ofr.gene42384	NA	2.5	gi|225445180|ref|XP_002284145.1|/2.66359e-146/PREDICTED: transcription factor bHLH68 [Vitis vinifera] &gt;gi|297738793|emb|CBI28038.3| unnamed protein product [Vitis vinifera]	Q8S3D1/4e-87/BH068_ARATH Transcription factor bHLH68 OS=Arabidopsis thaliana GN=BHLH68 PE=2 SV=2	fve:101301142/1e-11/uncharacterized LOC101301142; K05765 cofilin	biological_process:GO:0006366//transcription from RNA polymerase II promoter;cellular_component:GO:0005634//nucleus;molecular_function:GO:0001228//RNA polymerase II transcription regulatory region sequence-specific DNA binding transcription factor activity involved in positive regulation of transcription;GO:0001046//core promoter sequence-specific DNA binding;
miR156f	ofr.gene51165	1	0.5	gi|747044631|ref|XP_011090056.1|/1.37881e-97/PREDICTED: squamosa promoter-binding-like protein 7 isoform X1 [Sesamum indicum]	Q7XT42/7e-50/SPL7_ORYSJ Squamosa promoter-binding-like protein 7 OS=Oryza sativa subsp. japonica GN=SPL7 PE=2 SV=2	mdm:103401427/2e-20/uncharacterized LOC103401427; K13415 protein brassinosteroid insensitive 1 [EC:2.7.10.1 2.7.11.1]	NA
miR156f	ofr.gene5501	NA	2.2	gi|731385821|ref|XP_010648646.1|/2.35812e-100/PREDICTED: uncharacterized protein LOC100249120 isoform X2 [Vitis vinifera]	NA	pxb:103956389/3e-10/replication protein A 32 kDa subunit A-like; K10739 replication factor A2	NA
miR156f	ofr.gene56917	3	2.2	gi|743805236|ref|XP_011017579.1|/1.51678e-63/PREDICTED: squamosa promoter-binding-like protein 12 isoform X2 [Populus euphratica] &gt;gi|743940250|ref|XP_011014590.1| PREDICTED: squamosa promoter-binding-like protein 12 isoform X2 [Populus euphratica]	A2YGR5/3e-28/SPL12_ORYSI Squamosa promoter-binding-like protein 12 OS=Oryza sativa subsp. indica GN=SPL12 PE=2 SV=1	NA	NA
miR156f	ofr.gene57283	2	1.5	gi|747057704|ref|XP_011075166.1|/7.1391e-80/PREDICTED: squamosa promoter-binding-like protein 9 [Sesamum indicum]	A3C057/5e-30/SPL17_ORYSJ Squamosa promoter-binding-like protein 17 OS=Oryza sativa subsp. japonica GN=SPL17 PE=2 SV=2	NA	NA
miR156f	ofr.gene6904	0	0	gi|747079231|ref|XP_011086805.1|/3.00552e-160/PREDICTED: squamosa promoter-binding-like protein 12 [Sesamum indicum] &gt;gi|747079233|ref|XP_011086806.1| PREDICTED: squamosa promoter-binding-like protein 12 [Sesamum indicum] &gt;gi|747079235|ref|XP_011086807.1| PREDICTED: squamosa promoter-binding-like protein 12 [Sesamum indicum] &gt;gi|747079237|ref|XP_011086808.1| PREDICTED: squamosa promoter-…	A2YGR5/1e-78/SPL12_ORYSI Squamosa promoter-binding-like protein 12 OS=Oryza sativa subsp. indica GN=SPL12 PE=2 SV=1	mdm:103401427/1e-21/uncharacterized LOC103401427; K13415 protein brassinosteroid insensitive 1 [EC:2.7.10.1 2.7.11.1]	NA
miR156f-3p_1	ofr.gene17473	4	2.5	gi|658040176|ref|XP_008355683.1|/1.94096e-26/PREDICTED: uncharacterized protein LOC103419342 [Malus domestica]	NA	NA	NA
miR156f-3p_1	ofr.gene21645	4	2.5	gi|657947673|ref|XP_008391188.1|/5.27371e-75/PREDICTED: intracellular protein transport protein USO1-like [Malus domestica]	NA	mtr:MTR_1g044990/3e-24/Aspartyl-tRNA synthetase; K01876 aspartyl-tRNA synthetase [EC:6.1.1.12]	NA
miR156f-3p_1	ofr.gene30351	4	2.5	gi|147863092|emb|CAN82978.1|/6.08041e-79/hypothetical protein VITISV_023328 [Vitis vinifera]	NA	mdm:103451319/1e-58/DNA polymerase zeta catalytic subunit-like; K02350 DNA polymerase zeta [EC:2.7.7.7]	NA
miR156f-3p_1	ofr.gene35648	4	2.5	gi|147800639|emb|CAN75147.1|/1.59545e-63/hypothetical protein VITISV_014145 [Vitis vinifera]	NA	mtr:MTR_1g044990/2e-21/Aspartyl-tRNA synthetase; K01876 aspartyl-tRNA synthetase [EC:6.1.1.12]	NA
miR156f-3p_1	ofr.gene44844	3	1.5	NA	NA	NA	NA
miR156f-3p_4	ofr.gene8296	NA	2.2	gi|661880617|emb|CDP15696.1|/0/unnamed protein product [Coffea canephora]	Q0V7W6/0.0/ADHL5_ARATH Alcohol dehydrogenase-like 5 OS=Arabidopsis thaliana GN=At4g22110 PE=2 SV=1	sot:102583926/0.0/alcohol dehydrogenase-like 1-like; K00121 S-(hydroxymethyl)glutathione dehydrogenase / alcohol dehydrogenase [EC:1.1.1.284 1.1.1.1]	biological_process:GO:0055114//oxidation-reduction process;molecular_function:GO:0008270//zinc ion binding;GO:0016491//oxidoreductase activity;
miR156f-5p	ofr.gene16791	4	NA	gi|720077554|ref|XP_010241079.1|/3.84056e-17/PREDICTED: uncharacterized protein LOC104585789 isoform X2 [Nelumbo nucifera]	NA	NA	NA
miR156f-5p	ofr.gene17111	4	NA	gi|697188322|ref|XP_009603199.1|/0/PREDICTED: uncharacterized protein LOC104098231 [Nicotiana tomentosiformis]	Q8VXZ5/0.0/XG113_ARATH Arabinosyltransferase XEG113 OS=Arabidopsis thaliana GN=XEG113 PE=2 SV=1	csl:COCSUDRAFT_63537/4e-07/hypothetical protein; K11714 rhamnogalacturonan II specific xylosyltransferase [EC:2.4.2.-]	NA
miR156f-5p	ofr.gene194	2	1.5	gi|661883154|emb|CDP13362.1|/7.40205e-137/unnamed protein product [Coffea canephora]	Q6YZE8/3e-55/SPL16_ORYSJ Squamosa promoter-binding-like protein 16 OS=Oryza sativa subsp. japonica GN=SPL16 PE=2 SV=1	mdm:103401427/3e-17/uncharacterized LOC103401427; K13415 protein brassinosteroid insensitive 1 [EC:2.7.10.1 2.7.11.1]	NA
miR156f-5p	ofr.gene201	2	1.5	gi|747079231|ref|XP_011086805.1|/1.07575e-163/PREDICTED: squamosa promoter-binding-like protein 12 [Sesamum indicum] &gt;gi|747079233|ref|XP_011086806.1| PREDICTED: squamosa promoter-binding-like protein 12 [Sesamum indicum] &gt;gi|747079235|ref|XP_011086807.1| PREDICTED: squamosa promoter-binding-like protein 12 [Sesamum indicum] &gt;gi|747079237|ref|XP_011086808.1| PREDICTED: squamosa promoter-…	A2YGR5/3e-77/SPL12_ORYSI Squamosa promoter-binding-like protein 12 OS=Oryza sativa subsp. indica GN=SPL12 PE=2 SV=1	mdm:103401427/9e-20/uncharacterized LOC103401427; K13415 protein brassinosteroid insensitive 1 [EC:2.7.10.1 2.7.11.1]	NA
miR156f-5p	ofr.gene21448	3	2	gi|747049720|ref|XP_011070914.1|/1.28779e-104/PREDICTED: squamosa promoter-binding-like protein 6, partial [Sesamum indicum]	Q94JW8/3e-56/SPL6_ARATH Squamosa promoter-binding-like protein 6 OS=Arabidopsis thaliana GN=SPL6 PE=2 SV=2	mdm:103401427/2e-17/uncharacterized LOC103401427; K13415 protein brassinosteroid insensitive 1 [EC:2.7.10.1 2.7.11.1]	NA
miR156f-5p	ofr.gene22130	2	1.5	gi|747050330|ref|XP_011071232.1|/2.69614e-31/PREDICTED: squamosa promoter-binding-like protein 3 [Sesamum indicum]	NA	NA	NA
miR156f-5p	ofr.gene22138	2	1.5	gi|661883154|emb|CDP13362.1|/1.49037e-86/unnamed protein product [Coffea canephora]	Q6YZE8/2e-23/SPL16_ORYSJ Squamosa promoter-binding-like protein 16 OS=Oryza sativa subsp. japonica GN=SPL16 PE=2 SV=1	NA	NA
miR156f-5p	ofr.gene24100	4	NA	gi|747086473|ref|XP_011090738.1|/0/PREDICTED: sugar transport protein 13 [Sesamum indicum]	Q94AZ2/0.0/STP13_ARATH Sugar transport protein 13 OS=Arabidopsis thaliana GN=STP13 PE=1 SV=2	sot:102593131/4e-59/inositol transporter 1-like; K08150 MFS transporter, SP family, solute carrier family 2 (myo-inositol transporter), member 13	biological_process:GO:0046323//glucose import;GO:0015992//proton transport;cellular_component:GO:0009506//plasmodesma;GO:0005887//integral component of plasma membrane;molecular_function:GO:0005358//high-affinity hydrogen:glucose symporter activity;
miR156f-5p	ofr.gene250	2	1.5	gi|698535844|ref|XP_009764314.1|/2.09207e-128/PREDICTED: squamosa promoter-binding-like protein 16 [Nicotiana sylvestris] &gt;gi|698535847|ref|XP_009764315.1| PREDICTED: squamosa promoter-binding-like protein 16 [Nicotiana sylvestris] &gt;gi|698535850|ref|XP_009764316.1| PREDICTED: squamosa promoter-binding-like protein 16 [Nicotiana sylvestris] &gt;gi|698535853|ref|XP_009764317.1| PREDICTED: squ…	Q6YZE8/4e-46/SPL16_ORYSJ Squamosa promoter-binding-like protein 16 OS=Oryza sativa subsp. japonica GN=SPL16 PE=2 SV=1	mdm:103401427/2e-11/uncharacterized LOC103401427; K13415 protein brassinosteroid insensitive 1 [EC:2.7.10.1 2.7.11.1]	NA
miR156f-5p	ofr.gene256	2	1.5	gi|747079231|ref|XP_011086805.1|/0/PREDICTED: squamosa promoter-binding-like protein 12 [Sesamum indicum] &gt;gi|747079233|ref|XP_011086806.1| PREDICTED: squamosa promoter-binding-like protein 12 [Sesamum indicum] &gt;gi|747079235|ref|XP_011086807.1| PREDICTED: squamosa promoter-binding-like protein 12 [Sesamum indicum] &gt;gi|747079237|ref|XP_011086808.1| PREDICTED: squamosa promoter-binding-lik…	A2YGR5/8e-80/SPL12_ORYSI Squamosa promoter-binding-like protein 12 OS=Oryza sativa subsp. indica GN=SPL12 PE=2 SV=1	mdm:103401427/1e-19/uncharacterized LOC103401427; K13415 protein brassinosteroid insensitive 1 [EC:2.7.10.1 2.7.11.1]	NA
miR156f-5p	ofr.gene33354	2	1.5	gi|297739854|emb|CBI30036.3|/9.60028e-56/unnamed protein product [Vitis vinifera]	Q700W2/7e-06/SPL9_ARATH Squamosa promoter-binding-like protein 9 OS=Arabidopsis thaliana GN=SPL9 PE=2 SV=2	NA	NA
miR156f-5p	ofr.gene34436	2	1.5	gi|747050330|ref|XP_011071232.1|/1.20952e-16/PREDICTED: squamosa promoter-binding-like protein 3 [Sesamum indicum]	NA	NA	NA
miR156f-5p	ofr.gene34457	2	1.5	gi|661883154|emb|CDP13362.1|/5.84707e-132/unnamed protein product [Coffea canephora]	Q6YZE8/1e-52/SPL16_ORYSJ Squamosa promoter-binding-like protein 16 OS=Oryza sativa subsp. japonica GN=SPL16 PE=2 SV=1	mdm:103401427/8e-19/uncharacterized LOC103401427; K13415 protein brassinosteroid insensitive 1 [EC:2.7.10.1 2.7.11.1]	NA
miR156f-5p	ofr.gene3768	2	1.5	gi|747057704|ref|XP_011075166.1|/3.97887e-64/PREDICTED: squamosa promoter-binding-like protein 9 [Sesamum indicum]	A3C057/7e-08/SPL17_ORYSJ Squamosa promoter-binding-like protein 17 OS=Oryza sativa subsp. japonica GN=SPL17 PE=2 SV=2	NA	NA
miR156f-5p	ofr.gene42297	NA	2.5	gi|147802676|emb|CAN62053.1|/1.1128e-86/hypothetical protein VITISV_016643 [Vitis vinifera]	Q9FDZ9/9e-39/RL212_ARATH 60S ribosomal protein L21-2 OS=Arabidopsis thaliana GN=RPL21E PE=2 SV=1	egu:105035023/7e-39/60S ribosomal protein L21-1; K02889 large subunit ribosomal protein L21e	NA
miR156f-5p	ofr.gene50986	NA	2.5	gi|743778844|ref|XP_010919882.1|/3.84181e-114/PREDICTED: 3-hydroxyisobutyryl-CoA hydrolase 1 isoform X2 [Elaeis guineensis]	Q1PEY5/2e-74/HIBC2_ARATH Probable 3-hydroxyisobutyryl-CoA hydrolase 2 OS=Arabidopsis thaliana GN=At2g30650 PE=2 SV=1	sot:102602750/2e-93/3-hydroxyisobutyryl-CoA hydrolase 1-like; K05605 3-hydroxyisobutyryl-CoA hydrolase [EC:3.1.2.4]	NA
miR156f-5p	ofr.gene51165	2	1.5	gi|747044631|ref|XP_011090056.1|/1.37881e-97/PREDICTED: squamosa promoter-binding-like protein 7 isoform X1 [Sesamum indicum]	Q7XT42/7e-50/SPL7_ORYSJ Squamosa promoter-binding-like protein 7 OS=Oryza sativa subsp. japonica GN=SPL7 PE=2 SV=2	mdm:103401427/2e-20/uncharacterized LOC103401427; K13415 protein brassinosteroid insensitive 1 [EC:2.7.10.1 2.7.11.1]	NA
miR156f-5p	ofr.gene52400	NA	2.2	gi|359492526|ref|XP_002285467.2|/0/PREDICTED: AP2-like ethylene-responsive transcription factor ANT [Vitis vinifera]	Q38914/8e-146/ANT_ARATH AP2-like ethylene-responsive transcription factor ANT OS=Arabidopsis thaliana GN=ANT PE=1 SV=2	vvi:100252316/0.0/AP2-like ethylene-responsive transcription factor ANT; K09285 AP2-like factor, ANT lineage	biological_process:GO:0006351//transcription, DNA-templated;
miR156f-5p	ofr.gene54041	NA	2.5	gi|147792973|emb|CAN73102.1|/0/hypothetical protein VITISV_042891 [Vitis vinifera]	P10978/0.0/POLX_TOBAC Retrovirus-related Pol polyprotein from transposon TNT 1-94 OS=Nicotiana tabacum PE=2 SV=1	bvg:104884951/7e-110/uncharacterized LOC104884951; K03549 KUP system potassium uptake protein	NA
miR156f-5p	ofr.gene56917	1.5	1.5	gi|743805236|ref|XP_011017579.1|/1.51678e-63/PREDICTED: squamosa promoter-binding-like protein 12 isoform X2 [Populus euphratica] &gt;gi|743940250|ref|XP_011014590.1| PREDICTED: squamosa promoter-binding-like protein 12 isoform X2 [Populus euphratica]	A2YGR5/3e-28/SPL12_ORYSI Squamosa promoter-binding-like protein 12 OS=Oryza sativa subsp. indica GN=SPL12 PE=2 SV=1	NA	NA
miR156f-5p	ofr.gene57283	1	0.5	gi|747057704|ref|XP_011075166.1|/7.1391e-80/PREDICTED: squamosa promoter-binding-like protein 9 [Sesamum indicum]	A3C057/5e-30/SPL17_ORYSJ Squamosa promoter-binding-like protein 17 OS=Oryza sativa subsp. japonica GN=SPL17 PE=2 SV=2	NA	NA
miR156f-5p	ofr.gene6904	2	1.5	gi|747079231|ref|XP_011086805.1|/3.00552e-160/PREDICTED: squamosa promoter-binding-like protein 12 [Sesamum indicum] &gt;gi|747079233|ref|XP_011086806.1| PREDICTED: squamosa promoter-binding-like protein 12 [Sesamum indicum] &gt;gi|747079235|ref|XP_011086807.1| PREDICTED: squamosa promoter-binding-like protein 12 [Sesamum indicum] &gt;gi|747079237|ref|XP_011086808.1| PREDICTED: squamosa promoter-…	A2YGR5/1e-78/SPL12_ORYSI Squamosa promoter-binding-like protein 12 OS=Oryza sativa subsp. indica GN=SPL12 PE=2 SV=1	mdm:103401427/1e-21/uncharacterized LOC103401427; K13415 protein brassinosteroid insensitive 1 [EC:2.7.10.1 2.7.11.1]	NA
miR156f-5p	ofr.gene740	NA	2.5	gi|723679455|ref|XP_010317577.1|/3.14502e-124/PREDICTED: probable transcriptional regulator SLK2 [Solanum lycopersicum]	Q0WVM7/4e-30/SLK1_ARATH Probable transcriptional regulator SLK1 OS=Arabidopsis thaliana GN=SLK1 PE=1 SV=1	gmx:100799037/4e-19/peroxisomal (S)-2-hydroxy-acid oxidase GLO5-like; K11517 (S)-2-hydroxy-acid oxidase [EC:1.1.3.15]	NA
miR156g-3p	ofr.gene16571	NA	2.5	gi|747095598|ref|XP_011095679.1|/0/PREDICTED: uncharacterized protein LOC105175059 [Sesamum indicum] &gt;gi|747095600|ref|XP_011095681.1| PREDICTED: uncharacterized protein LOC105175059 [Sesamum indicum] &gt;gi|747095602|ref|XP_011095682.1| PREDICTED: uncharacterized protein LOC105175059 [Sesamum indicum]	NA	NA	NA
miR156g-3p	ofr.gene18782	3	NA	gi|747062804|ref|XP_011077930.1|/4.38441e-121/PREDICTED: LOW QUALITY PROTEIN: cell division protein FtsZ homolog 2-2, chloroplastic-like [Sesamum indicum]	Q9SJN0/4e-61/ABI5_ARATH Protein ABSCISIC ACID-INSENSITIVE 5 OS=Arabidopsis thaliana GN=ABI5 PE=1 SV=1	sot:102594056/4e-114/protein ABSCISIC ACID-INSENSITIVE 5-like; K14432 ABA responsive element binding factor	NA
miR156g-3p	ofr.gene23836	NA	2.5	gi|661894205|emb|CDP02646.1|/0/unnamed protein product [Coffea canephora]	Q9M401/0.0/BCAT3_ARATH Branched-chain-amino-acid aminotransferase 3, chloroplastic OS=Arabidopsis thaliana GN=BCAT3 PE=1 SV=1	sly:101245812/0.0/branched-chain-amino-acid aminotransferase 5, chloroplastic-like; K00826 branched-chain amino acid aminotransferase [EC:2.6.1.42]	NA
miR156g-3p	ofr.gene25256	NA	2.5	gi|747045012|ref|XP_011091944.1|/2.47401e-14/PREDICTED: remorin-like [Sesamum indicum]	P93788/3e-13/REMO_SOLTU Remorin OS=Solanum tuberosum PE=1 SV=1	NA	NA
miR156g-3p	ofr.gene26959	3.5	2	gi|747088934|ref|XP_011092082.1|/6.28096e-25/PREDICTED: rapid alkalinization factor-like [Sesamum indicum]	Q945T0/7e-21/RALF_TOBAC Rapid alkalinization factor OS=Nicotiana tabacum GN=RALF PE=1 SV=1	NA	NA
miR156g-3p	ofr.gene34903	NA	2.5	gi|747069864|ref|XP_011081741.1|/0/PREDICTED: uncharacterized protein LOC105164715 [Sesamum indicum]	Q9UTA6/1e-08/YL8C_SCHPO Uncharacterized hydrolase C25B8.12c OS=Schizosaccharomyces pombe (strain 972 / ATCC 24843) GN=SPAC25B8.12c PE=1 SV=1	pda:103718021/5e-88/uncharacterized LOC103718021; K07042 probable rRNA maturation factor	NA
miR156g-3p	ofr.gene36203	4	NA	gi|747076632|ref|XP_011085395.1|/0/PREDICTED: histidine kinase 2 isoform X1 [Sesamum indicum]	Q9C5U2/0.0/AHK2_ARATH Histidine kinase 2 OS=Arabidopsis thaliana GN=AHK2 PE=1 SV=1	sot:102591086/0.0/histidine kinase 2-like; K14489 arabidopsis histidine kinase 2/3/4 (cytokinin receptor) [EC:2.7.13.3]	NA
miR156g-3p	ofr.gene41229	NA	2.5	gi|720012056|ref|XP_010259755.1|/4.67515e-46/PREDICTED: protein GLUTAMINE DUMPER 5-like [Nelumbo nucifera]	Q9FHH5/1e-35/GDU3_ARATH Protein GLUTAMINE DUMPER 3 OS=Arabidopsis thaliana GN=GDU3 PE=2 SV=1	smo:SELMODRAFT_444691/2e-09/hypothetical protein; K13128 zinc finger CCHC domain-containing protein 8	NA
miR156g-3p	ofr.gene42859	4	2.5	gi|747097586|ref|XP_011096765.1|/6.49501e-66/PREDICTED: uncharacterized protein LOC105175848 isoform X3 [Sesamum indicum]	Q8VZ20/8e-12/ASR3_ARATH Trihelix transcription factor ASR3 OS=Arabidopsis thaliana GN=ASR3 PE=1 SV=1	NA	NA
miR156g-3p	ofr.gene45652	NA	2.5	gi|922485402|ref|XP_013583262.1|/9.40671e-78/PREDICTED: LOW QUALITY PROTEIN: copia protein [Brassica oleracea var. oleracea]	P04146/7e-34/COPIA_DROME Copia protein OS=Drosophila melanogaster GN=GIP PE=1 SV=3	egr:104427482/1e-44/uncharacterized LOC104427482; K14794 ribosomal RNA-processing protein 12	NA
miR156g-3p	ofr.gene50228	NA	2.5	gi|697103166|ref|XP_009604891.1|/3.38202e-86/PREDICTED: branched-chain-amino-acid aminotransferase-like protein 1 [Nicotiana tomentosiformis]	Q9ASR4/5e-69/BCAL2_ARATH Branched-chain-amino-acid aminotransferase-like protein 2 OS=Arabidopsis thaliana GN=At5g27410 PE=2 SV=1	mis:MICPUN_98139/3e-30/branched-chain amino acid aminotransferase; K00826 branched-chain amino acid aminotransferase [EC:2.6.1.42]	NA
miR156g-3p	ofr.gene51025	4	NA	NA	NA	NA	NA
miR156g-3p	ofr.gene51247	NA	2.5	gi|747045012|ref|XP_011091944.1|/1.14183e-68/PREDICTED: remorin-like [Sesamum indicum]	P93788/1e-58/REMO_SOLTU Remorin OS=Solanum tuberosum PE=1 SV=1	NA	NA
miR156g-3p	ofr.gene54844	3.5	NA	gi|747082837|ref|XP_011088759.1|/5.88421e-91/PREDICTED: plastid division protein PDV2-like [Sesamum indicum]	Q9XII1/3e-49/PDV2_ARATH Plastid division protein PDV2 OS=Arabidopsis thaliana GN=PDV2 PE=1 SV=1	NA	NA
miR156g-3p	ofr.gene55032	3.5	NA	gi|747082837|ref|XP_011088759.1|/1.27203e-116/PREDICTED: plastid division protein PDV2-like [Sesamum indicum]	Q9XII1/3e-73/PDV2_ARATH Plastid division protein PDV2 OS=Arabidopsis thaliana GN=PDV2 PE=1 SV=1	NA	NA
miR156g-3p	ofr.gene7763	NA	2.5	NA	NA	NA	NA
miR156g-3p_3	ofr.gene29268	3	2	gi|697190115|ref|XP_009604112.1|/0/PREDICTED: ABC transporter G family member 25 [Nicotiana tomentosiformis]	Q84TH5/0.0/AB25G_ARATH ABC transporter G family member 25 OS=Arabidopsis thaliana GN=ABCG25 PE=2 SV=1	cme:CYME_CMS467C/6e-98/ATP-binding cassette, sub-family G, member 2; K05681 ATP-binding cassette, subfamily G (WHITE), member 2	NA
miR156g-3p_3	ofr.gene44482	3	2	gi|698551613|ref|XP_009769371.1|/0/PREDICTED: ABC transporter G family member 25 [Nicotiana sylvestris]	Q84TH5/0.0/AB25G_ARATH ABC transporter G family member 25 OS=Arabidopsis thaliana GN=ABCG25 PE=2 SV=1	cme:CYME_CMS467C/2e-101/ATP-binding cassette, sub-family G, member 2; K05681 ATP-binding cassette, subfamily G (WHITE), member 2	NA
miR156g_1	ofr.gene14698	3	NA	gi|747081126|ref|XP_011087837.1|/0/PREDICTED: 15-cis-phytoene desaturase, chloroplastic/chromoplastic [Sesamum indicum]	Q9LYT1/6e-07/PAO3_ARATH Polyamine oxidase 3 OS=Arabidopsis thaliana GN=PAO3 PE=1 SV=1	zma:541866/2e-11/prpo2; protoporphyrinogen IX oxidase (mitochondrial)2; K00231 oxygen-dependent protoporphyrinogen oxidase [EC:1.3.3.4]	NA
miR156g_1	ofr.gene15867	NA	2.5	gi|747097410|ref|XP_011096668.1|/0/PREDICTED: cationic amino acid transporter 1-like isoform X2 [Sesamum indicum]	Q84MA5/0.0/CAAT1_ARATH Cationic amino acid transporter 1 OS=Arabidopsis thaliana GN=CAT1 PE=1 SV=1	vvi:100263534/0.0/cationic amino acid transporter 1; K03294 basic amino acid/polyamine antiporter, APA family	NA
miR156g_1	ofr.gene16586	NA	2.5	gi|720015137|ref|XP_010260734.1|/0/PREDICTED: cationic amino acid transporter 5-like [Nelumbo nucifera]	O64759/0.0/CAAT5_ARATH Cationic amino acid transporter 5 OS=Arabidopsis thaliana GN=CAT5 PE=1 SV=1	tcc:TCM_005985/0.0/Cationic amino acid transporter 5; K03294 basic amino acid/polyamine antiporter, APA family	biological_process:GO:0043091//L-arginine import;GO:0051938//L-glutamate import;cellular_component:GO:0005887//integral component of plasma membrane;molecular_function:GO:0005313//L-glutamate transmembrane transporter activity;GO:0015189//L-lysine transmembrane transporter activity;GO:0015297//antiporter activity;
miR156g_1	ofr.gene194	3.5	1.5	gi|661883154|emb|CDP13362.1|/7.40205e-137/unnamed protein product [Coffea canephora]	Q6YZE8/3e-55/SPL16_ORYSJ Squamosa promoter-binding-like protein 16 OS=Oryza sativa subsp. japonica GN=SPL16 PE=2 SV=1	mdm:103401427/3e-17/uncharacterized LOC103401427; K13415 protein brassinosteroid insensitive 1 [EC:2.7.10.1 2.7.11.1]	NA
miR156g_1	ofr.gene201	2.5	1.2	gi|747079231|ref|XP_011086805.1|/1.07575e-163/PREDICTED: squamosa promoter-binding-like protein 12 [Sesamum indicum] &gt;gi|747079233|ref|XP_011086806.1| PREDICTED: squamosa promoter-binding-like protein 12 [Sesamum indicum] &gt;gi|747079235|ref|XP_011086807.1| PREDICTED: squamosa promoter-binding-like protein 12 [Sesamum indicum] &gt;gi|747079237|ref|XP_011086808.1| PREDICTED: squamosa promoter-…	A2YGR5/3e-77/SPL12_ORYSI Squamosa promoter-binding-like protein 12 OS=Oryza sativa subsp. indica GN=SPL12 PE=2 SV=1	mdm:103401427/9e-20/uncharacterized LOC103401427; K13415 protein brassinosteroid insensitive 1 [EC:2.7.10.1 2.7.11.1]	NA
miR156g_1	ofr.gene21448	2.5	1.2	gi|747049720|ref|XP_011070914.1|/1.28779e-104/PREDICTED: squamosa promoter-binding-like protein 6, partial [Sesamum indicum]	Q94JW8/3e-56/SPL6_ARATH Squamosa promoter-binding-like protein 6 OS=Arabidopsis thaliana GN=SPL6 PE=2 SV=2	mdm:103401427/2e-17/uncharacterized LOC103401427; K13415 protein brassinosteroid insensitive 1 [EC:2.7.10.1 2.7.11.1]	NA
miR156g_1	ofr.gene22130	2.5	1.2	gi|747050330|ref|XP_011071232.1|/2.69614e-31/PREDICTED: squamosa promoter-binding-like protein 3 [Sesamum indicum]	NA	NA	NA
miR156g_1	ofr.gene22138	3.5	1.5	gi|661883154|emb|CDP13362.1|/1.49037e-86/unnamed protein product [Coffea canephora]	Q6YZE8/2e-23/SPL16_ORYSJ Squamosa promoter-binding-like protein 16 OS=Oryza sativa subsp. japonica GN=SPL16 PE=2 SV=1	NA	NA
miR156g_1	ofr.gene250	3.5	1.5	gi|698535844|ref|XP_009764314.1|/2.09207e-128/PREDICTED: squamosa promoter-binding-like protein 16 [Nicotiana sylvestris] &gt;gi|698535847|ref|XP_009764315.1| PREDICTED: squamosa promoter-binding-like protein 16 [Nicotiana sylvestris] &gt;gi|698535850|ref|XP_009764316.1| PREDICTED: squamosa promoter-binding-like protein 16 [Nicotiana sylvestris] &gt;gi|698535853|ref|XP_009764317.1| PREDICTED: squ…	Q6YZE8/4e-46/SPL16_ORYSJ Squamosa promoter-binding-like protein 16 OS=Oryza sativa subsp. japonica GN=SPL16 PE=2 SV=1	mdm:103401427/2e-11/uncharacterized LOC103401427; K13415 protein brassinosteroid insensitive 1 [EC:2.7.10.1 2.7.11.1]	NA
miR156g_1	ofr.gene256	2.5	1.2	gi|747079231|ref|XP_011086805.1|/0/PREDICTED: squamosa promoter-binding-like protein 12 [Sesamum indicum] &gt;gi|747079233|ref|XP_011086806.1| PREDICTED: squamosa promoter-binding-like protein 12 [Sesamum indicum] &gt;gi|747079235|ref|XP_011086807.1| PREDICTED: squamosa promoter-binding-like protein 12 [Sesamum indicum] &gt;gi|747079237|ref|XP_011086808.1| PREDICTED: squamosa promoter-binding-lik…	A2YGR5/8e-80/SPL12_ORYSI Squamosa promoter-binding-like protein 12 OS=Oryza sativa subsp. indica GN=SPL12 PE=2 SV=1	mdm:103401427/1e-19/uncharacterized LOC103401427; K13415 protein brassinosteroid insensitive 1 [EC:2.7.10.1 2.7.11.1]	NA
miR156g_1	ofr.gene26489	4	2.5	gi|747045119|ref|XP_011092453.1|/1.13666e-57/PREDICTED: U-box domain-containing protein 33 [Sesamum indicum]	Q8GUH1/2e-39/PUB33_ARATH U-box domain-containing protein 33 OS=Arabidopsis thaliana GN=PUB33 PE=2 SV=2	egr:104445899/2e-34/U-box domain-containing protein 33-like; K04730 interleukin-1 receptor-associated kinase 1 [EC:2.7.11.1]	NA
miR156g_1	ofr.gene2790	4	NA	gi|747042572|ref|XP_011079214.1|/1.69093e-97/PREDICTED: RING-H2 finger protein ATL60-like [Sesamum indicum]	Q9XF63/5e-45/ATL3_ARATH RING-H2 finger protein ATL3 OS=Arabidopsis thaliana GN=ATL3 PE=2 SV=1	sita:101757601/1e-31/E3 ubiquitin-protein ligase EL5-like; K16286 E3 ubiquitin-protein ligase EL5 [EC:2.3.2.27]	NA
miR156g_1	ofr.gene33328	NA	2.5	gi|661886887|emb|CDP09605.1|/9.52273e-98/unnamed protein product [Coffea canephora]	Q9T048/3e-42/DRL27_ARATH Disease resistance protein At4g27190 OS=Arabidopsis thaliana GN=At4g27190 PE=2 SV=1	tcc:TCM_046226/2e-70/NB-ARC domain-containing disease resistance protein; K13459 disease resistance protein RPS2	NA
miR156g_1	ofr.gene33354	2	1	gi|297739854|emb|CBI30036.3|/9.60028e-56/unnamed protein product [Vitis vinifera]	Q700W2/7e-06/SPL9_ARATH Squamosa promoter-binding-like protein 9 OS=Arabidopsis thaliana GN=SPL9 PE=2 SV=2	NA	NA
miR156g_1	ofr.gene34436	2.5	1.2	gi|747050330|ref|XP_011071232.1|/1.20952e-16/PREDICTED: squamosa promoter-binding-like protein 3 [Sesamum indicum]	NA	NA	NA
miR156g_1	ofr.gene34457	3.5	1.5	gi|661883154|emb|CDP13362.1|/5.84707e-132/unnamed protein product [Coffea canephora]	Q6YZE8/1e-52/SPL16_ORYSJ Squamosa promoter-binding-like protein 16 OS=Oryza sativa subsp. japonica GN=SPL16 PE=2 SV=1	mdm:103401427/8e-19/uncharacterized LOC103401427; K13415 protein brassinosteroid insensitive 1 [EC:2.7.10.1 2.7.11.1]	NA
miR156g_1	ofr.gene3768	3	1.5	gi|747057704|ref|XP_011075166.1|/3.97887e-64/PREDICTED: squamosa promoter-binding-like protein 9 [Sesamum indicum]	A3C057/7e-08/SPL17_ORYSJ Squamosa promoter-binding-like protein 17 OS=Oryza sativa subsp. japonica GN=SPL17 PE=2 SV=2	NA	NA
miR156g_1	ofr.gene38256	3.5	NA	gi|147785835|emb|CAN73071.1|/0/hypothetical protein VITISV_032383 [Vitis vinifera]	P92519/9e-75/M810_ARATH Uncharacterized mitochondrial protein AtMg00810 OS=Arabidopsis thaliana GN=AtMg00810 PE=4 SV=1	mdm:103424335/8e-95/uncharacterized LOC103424335; K01623 fructose-bisphosphate aldolase, class I [EC:4.1.2.13]	NA
miR156g_1	ofr.gene38469	NA	2.5	gi|514759135|ref|XP_004964213.1|/5.59444e-49/PREDICTED: cationic amino acid transporter 1-like [Setaria italica] &gt;gi|944253037|gb|KQL17300.1| hypothetical protein SETIT_025200mg [Setaria italica]	Q84MA5/2e-46/CAAT1_ARATH Cationic amino acid transporter 1 OS=Arabidopsis thaliana GN=CAT1 PE=1 SV=1	sita:101786838/7e-50/cationic amino acid transporter 1-like; K03294 basic amino acid/polyamine antiporter, APA family	biological_process:GO:0003333//amino acid transmembrane transport;cellular_component:GO:0016021//integral component of membrane;molecular_function:GO:0015171//amino acid transmembrane transporter activity;
miR156g_1	ofr.gene44970	NA	2	gi|747054373|ref|XP_011073390.1|/0/PREDICTED: clustered mitochondria protein [Sesamum indicum]	F4JKH6/0.0/TSS_ARATH Protein TSS OS=Arabidopsis thaliana GN=TSS PE=1 SV=1	sly:101261719/0.0/clustered mitochondria protein; K03255 protein TIF31	NA
miR156g_1	ofr.gene47427	NA	2.5	gi|747100686|ref|XP_011098445.1|/0/PREDICTED: cysteine-rich receptor-like protein kinase 42 [Sesamum indicum]	Q9FNE1/0.0/CRK42_ARATH Cysteine-rich receptor-like protein kinase 42 OS=Arabidopsis thaliana GN=CRK42 PE=2 SV=1	atr:18430845/3e-149/cysteine-rich receptor-like protein kinase 3; K04733 interleukin-1 receptor-associated kinase 4 [EC:2.7.11.1]	NA
miR156g_1	ofr.gene4971	4	NA	gi|747056198|ref|XP_011074355.1|/0/PREDICTED: U-box domain-containing protein 4-like [Sesamum indicum]	O22193/9e-80/PUB4_ARATH U-box domain-containing protein 4 OS=Arabidopsis thaliana GN=PUB4 PE=1 SV=3	cam:101501702/4e-167/U-box domain-containing protein 4-like; K08332 vacuolar protein 8	NA
miR156g_1	ofr.gene51165	3	1.5	gi|747044631|ref|XP_011090056.1|/1.37881e-97/PREDICTED: squamosa promoter-binding-like protein 7 isoform X1 [Sesamum indicum]	Q7XT42/7e-50/SPL7_ORYSJ Squamosa promoter-binding-like protein 7 OS=Oryza sativa subsp. japonica GN=SPL7 PE=2 SV=2	mdm:103401427/2e-20/uncharacterized LOC103401427; K13415 protein brassinosteroid insensitive 1 [EC:2.7.10.1 2.7.11.1]	NA
miR156g_1	ofr.gene51459	3	2	gi|697098150|ref|XP_009625187.1|/2.50114e-103/PREDICTED: LOB domain-containing protein 37-like [Nicotiana tomentosiformis]	Q9SZE8/2e-67/LBD39_ARATH LOB domain-containing protein 39 OS=Arabidopsis thaliana GN=LBD39 PE=2 SV=1	NA	NA
miR156g_1	ofr.gene51864	4	NA	NA	NA	NA	NA
miR156g_1	ofr.gene53197	NA	2.5	gi|747097946|ref|XP_011096959.1|/0/PREDICTED: uncharacterized calcium-binding protein C800.10c isoform X1 [Sesamum indicum]	Q9HGL2/6e-14/YHLA_SCHPO Uncharacterized calcium-binding protein C800.10c OS=Schizosaccharomyces pombe (strain 972 / ATCC 24843) GN=SPBC800.10c PE=3 SV=1	cmo:103493829/0.0/uncharacterized calcium-binding protein C800.10c; K12472 epidermal growth factor receptor substrate 15	NA
miR156g_1	ofr.gene53255	NA	2.5	gi|747097950|ref|XP_011096961.1|/0/PREDICTED: intersectin-1 isoform X3 [Sesamum indicum]	Q9HGL2/7e-14/YHLA_SCHPO Uncharacterized calcium-binding protein C800.10c OS=Schizosaccharomyces pombe (strain 972 / ATCC 24843) GN=SPBC800.10c PE=3 SV=1	cmo:103493829/0.0/uncharacterized calcium-binding protein C800.10c; K12472 epidermal growth factor receptor substrate 15	NA
miR156g_1	ofr.gene54485	NA	2.5	gi|747097412|ref|XP_011096669.1|/0/PREDICTED: cationic amino acid transporter 1-like isoform X3 [Sesamum indicum]	Q84MA5/0.0/CAAT1_ARATH Cationic amino acid transporter 1 OS=Arabidopsis thaliana GN=CAT1 PE=1 SV=1	sot:102590537/0.0/cationic amino acid transporter 1-like; K03294 basic amino acid/polyamine antiporter, APA family	biological_process:GO:0003333//amino acid transmembrane transport;cellular_component:GO:0016021//integral component of membrane;molecular_function:GO:0015171//amino acid transmembrane transporter activity;
miR156g_1	ofr.gene5511	4	NA	gi|747040212|ref|XP_011069870.1|/0/PREDICTED: EIN3-binding F-box protein 1 [Sesamum indicum]	Q9SKK0/0.0/EBF1_ARATH EIN3-binding F-box protein 1 OS=Arabidopsis thaliana GN=EBF1 PE=1 SV=1	sot:102605047/0.0/EIN3-binding F-box protein 1-like; K14515 EIN3-binding F-box protein	NA
miR156g_1	ofr.gene57283	NA	2.5	gi|747057704|ref|XP_011075166.1|/7.1391e-80/PREDICTED: squamosa promoter-binding-like protein 9 [Sesamum indicum]	A3C057/5e-30/SPL17_ORYSJ Squamosa promoter-binding-like protein 17 OS=Oryza sativa subsp. japonica GN=SPL17 PE=2 SV=2	NA	NA
miR156g_1	ofr.gene6354	4	NA	gi|747105269|ref|XP_011100907.1|/5.80452e-32/PREDICTED: pentatricopeptide repeat-containing protein At2g33680 [Sesamum indicum]	P93005/4e-15/PP181_ARATH Pentatricopeptide repeat-containing protein At2g33680 OS=Arabidopsis thaliana GN=PCMP-E19 PE=3 SV=1	rcu:RCOM_1590660/6e-09/pentatricopeptide repeat-containing protein, putative (EC:3.2.1.60); K01176 alpha-amylase [EC:3.2.1.1]	NA
miR156g_1	ofr.gene6904	2.5	1.2	gi|747079231|ref|XP_011086805.1|/3.00552e-160/PREDICTED: squamosa promoter-binding-like protein 12 [Sesamum indicum] &gt;gi|747079233|ref|XP_011086806.1| PREDICTED: squamosa promoter-binding-like protein 12 [Sesamum indicum] &gt;gi|747079235|ref|XP_011086807.1| PREDICTED: squamosa promoter-binding-like protein 12 [Sesamum indicum] &gt;gi|747079237|ref|XP_011086808.1| PREDICTED: squamosa promoter-…	A2YGR5/1e-78/SPL12_ORYSI Squamosa promoter-binding-like protein 12 OS=Oryza sativa subsp. indica GN=SPL12 PE=2 SV=1	mdm:103401427/1e-21/uncharacterized LOC103401427; K13415 protein brassinosteroid insensitive 1 [EC:2.7.10.1 2.7.11.1]	NA
miR156g_1	ofr.gene9248	NA	2.5	gi|747086509|ref|XP_011090758.1|/0/PREDICTED: probable ATP-dependent DNA helicase CHR12 [Sesamum indicum]	F4J9M5/0.0/CHR12_ARATH Probable ATP-dependent DNA helicase CHR12 OS=Arabidopsis thaliana GN=CHR12 PE=2 SV=1	sly:101248711/0.0/probable ATP-dependent DNA helicase CHR12; K11647 SWI/SNF-related matrix-associated actin-dependent regulator of chromatin subfamily A member 2/4 [EC:3.6.4.-]	NA
miR156g_1	ofr.gene9522	3.5	2.5	gi|567908513|ref|XP_006446570.1|/1.13707e-106/hypothetical protein CICLE_v10017517mg [Citrus clementina] &gt;gi|557549181|gb|ESR59810.1| hypothetical protein CICLE_v10017517mg [Citrus clementina]	Q7XZF5/1e-75/RST1_ARATH Protein RST1 OS=Arabidopsis thaliana GN=RST1 PE=2 SV=2	NA	NA
miR156h	ofr.gene15943	NA	2.5	gi|747096945|ref|XP_011096413.1|/0/PREDICTED: magnesium-chelatase subunit ChlI, chloroplastic-like [Sesamum indicum]	O22436/0.0/CHLI_TOBAC Magnesium-chelatase subunit ChlI, chloroplastic OS=Nicotiana tabacum GN=CHLI PE=2 SV=1	egr:104440941/0.0/magnesium-chelatase subunit ChlI, chloroplastic; K03405 magnesium chelatase subunit I [EC:6.6.1.1]	NA
miR156h	ofr.gene17008	NA	2.5	gi|731385821|ref|XP_010648646.1|/2.23424e-33/PREDICTED: uncharacterized protein LOC100249120 isoform X2 [Vitis vinifera]	NA	NA	cellular_component:GO:0016021//integral component of membrane;
miR156h	ofr.gene17053	NA	2.5	gi|747090093|ref|XP_011092718.1|/0/PREDICTED: LOW QUALITY PROTEIN: G-type lectin S-receptor-like serine/threonine-protein kinase CES101 [Sesamum indicum]	Q9SXB8/2e-154/Y1133_ARATH G-type lectin S-receptor-like serine/threonine-protein kinase At1g11330 OS=Arabidopsis thaliana GN=At1g11330 PE=2 SV=3	mdm:103425679/1e-153/G-type lectin S-receptor-like serine/threonine-protein kinase SD1-13; K04730 interleukin-1 receptor-associated kinase 1 [EC:2.7.11.1]	NA
miR156h	ofr.gene17653	4	NA	gi|747059061|ref|XP_011075893.1|/7.81815e-149/PREDICTED: ribosome-binding factor PSRP1, chloroplastic [Sesamum indicum]	P19954/2e-115/PRSP1_SPIOL Ribosome-binding factor PSRP1, chloroplastic OS=Spinacia oleracea GN=PSRP1 PE=1 SV=2	NA	biological_process:GO:0044238//primary metabolic process;cellular_component:GO:0005840//ribosome;GO:0009534//chloroplast thylakoid;GO:0009570//chloroplast stroma;
miR156h	ofr.gene18655	NA	2.5	gi|747092204|ref|XP_011093853.1|/0/PREDICTED: alpha-latrocrustotoxin-Lt1a-like isoform X1 [Sesamum indicum]	Q9C7A2/1e-11/Y3236_ARATH Ankyrin repeat-containing protein At3g12360 OS=Arabidopsis thaliana GN=At3g12360 PE=2 SV=1	NA	NA
miR156h	ofr.gene194	0.5	0.2	gi|661883154|emb|CDP13362.1|/7.40205e-137/unnamed protein product [Coffea canephora]	Q6YZE8/3e-55/SPL16_ORYSJ Squamosa promoter-binding-like protein 16 OS=Oryza sativa subsp. japonica GN=SPL16 PE=2 SV=1	mdm:103401427/3e-17/uncharacterized LOC103401427; K13415 protein brassinosteroid insensitive 1 [EC:2.7.10.1 2.7.11.1]	NA
miR156h	ofr.gene19438	4	NA	gi|747059464|ref|XP_011076115.1|/0/PREDICTED: probable receptor-like protein kinase At5g24010 [Sesamum indicum]	Q9FLW0/0.0/Y5241_ARATH Probable receptor-like protein kinase At5g24010 OS=Arabidopsis thaliana GN=At5g24010 PE=1 SV=1	egr:104420356/0.0/probable receptor-like protein kinase At5g24010; K04730 interleukin-1 receptor-associated kinase 1 [EC:2.7.11.1]	biological_process:GO:0006468//protein phosphorylation;cellular_component:GO:0016020//membrane;molecular_function:GO:0004672//protein kinase activity;
miR156h	ofr.gene201	0.5	0.2	gi|747079231|ref|XP_011086805.1|/1.07575e-163/PREDICTED: squamosa promoter-binding-like protein 12 [Sesamum indicum] &gt;gi|747079233|ref|XP_011086806.1| PREDICTED: squamosa promoter-binding-like protein 12 [Sesamum indicum] &gt;gi|747079235|ref|XP_011086807.1| PREDICTED: squamosa promoter-binding-like protein 12 [Sesamum indicum] &gt;gi|747079237|ref|XP_011086808.1| PREDICTED: squamosa promoter-…	A2YGR5/3e-77/SPL12_ORYSI Squamosa promoter-binding-like protein 12 OS=Oryza sativa subsp. indica GN=SPL12 PE=2 SV=1	mdm:103401427/9e-20/uncharacterized LOC103401427; K13415 protein brassinosteroid insensitive 1 [EC:2.7.10.1 2.7.11.1]	NA
miR156h	ofr.gene20149	3.5	2.2	gi|747042774|ref|XP_011080246.1|/0/PREDICTED: serine/threonine protein phosphatase 2A 55 kDa regulatory subunit B beta isoform-like isoform X2 [Sesamum indicum]	Q39247/0.0/2ABB_ARATH Serine/threonine protein phosphatase 2A 55 kDa regulatory subunit B beta isoform OS=Arabidopsis thaliana GN=PP2AB2 PE=1 SV=1	cam:101503556/0.0/serine/threonine protein phosphatase 2A 55 kDa regulatory subunit B beta isoform-like; K04354 serine/threonine-protein phosphatase 2A regulatory subunit B	NA
miR156h	ofr.gene21448	1	0.5	gi|747049720|ref|XP_011070914.1|/1.28779e-104/PREDICTED: squamosa promoter-binding-like protein 6, partial [Sesamum indicum]	Q94JW8/3e-56/SPL6_ARATH Squamosa promoter-binding-like protein 6 OS=Arabidopsis thaliana GN=SPL6 PE=2 SV=2	mdm:103401427/2e-17/uncharacterized LOC103401427; K13415 protein brassinosteroid insensitive 1 [EC:2.7.10.1 2.7.11.1]	NA
miR156h	ofr.gene22130	0.5	0.2	gi|747050330|ref|XP_011071232.1|/2.69614e-31/PREDICTED: squamosa promoter-binding-like protein 3 [Sesamum indicum]	NA	NA	NA
miR156h	ofr.gene22138	0.5	0.2	gi|661883154|emb|CDP13362.1|/1.49037e-86/unnamed protein product [Coffea canephora]	Q6YZE8/2e-23/SPL16_ORYSJ Squamosa promoter-binding-like protein 16 OS=Oryza sativa subsp. japonica GN=SPL16 PE=2 SV=1	NA	NA
miR156h	ofr.gene24063	NA	2.5	gi|747086534|ref|XP_011090771.1|/6.28957e-180/PREDICTED: 3-dehydrosphinganine reductase TSC10A [Sesamum indicum]	Q0WRJ2/2e-138/TC10A_ARATH 3-dehydrosphinganine reductase TSC10A OS=Arabidopsis thaliana GN=TSC10A PE=1 SV=1	sot:102603207/4e-178/3-ketodihydrosphingosine reductase-like; K04708 3-dehydrosphinganine reductase [EC:1.1.1.102]	NA
miR156h	ofr.gene250	0.5	0.2	gi|698535844|ref|XP_009764314.1|/2.09207e-128/PREDICTED: squamosa promoter-binding-like protein 16 [Nicotiana sylvestris] &gt;gi|698535847|ref|XP_009764315.1| PREDICTED: squamosa promoter-binding-like protein 16 [Nicotiana sylvestris] &gt;gi|698535850|ref|XP_009764316.1| PREDICTED: squamosa promoter-binding-like protein 16 [Nicotiana sylvestris] &gt;gi|698535853|ref|XP_009764317.1| PREDICTED: squ…	Q6YZE8/4e-46/SPL16_ORYSJ Squamosa promoter-binding-like protein 16 OS=Oryza sativa subsp. japonica GN=SPL16 PE=2 SV=1	mdm:103401427/2e-11/uncharacterized LOC103401427; K13415 protein brassinosteroid insensitive 1 [EC:2.7.10.1 2.7.11.1]	NA
miR156h	ofr.gene256	0.5	0.2	gi|747079231|ref|XP_011086805.1|/0/PREDICTED: squamosa promoter-binding-like protein 12 [Sesamum indicum] &gt;gi|747079233|ref|XP_011086806.1| PREDICTED: squamosa promoter-binding-like protein 12 [Sesamum indicum] &gt;gi|747079235|ref|XP_011086807.1| PREDICTED: squamosa promoter-binding-like protein 12 [Sesamum indicum] &gt;gi|747079237|ref|XP_011086808.1| PREDICTED: squamosa promoter-binding-lik…	A2YGR5/8e-80/SPL12_ORYSI Squamosa promoter-binding-like protein 12 OS=Oryza sativa subsp. indica GN=SPL12 PE=2 SV=1	mdm:103401427/1e-19/uncharacterized LOC103401427; K13415 protein brassinosteroid insensitive 1 [EC:2.7.10.1 2.7.11.1]	NA
miR156h	ofr.gene25857	NA	2.5	gi|731385821|ref|XP_010648646.1|/6.15758e-49/PREDICTED: uncharacterized protein LOC100249120 isoform X2 [Vitis vinifera]	NA	NA	cellular_component:GO:0016021//integral component of membrane;
miR156h	ofr.gene29885	NA	2.5	gi|147798869|emb|CAN61630.1|/3.51094e-67/hypothetical protein VITISV_003191 [Vitis vinifera]	P10978/5e-31/POLX_TOBAC Retrovirus-related Pol polyprotein from transposon TNT 1-94 OS=Nicotiana tabacum PE=2 SV=1	bvg:104905624/2e-37/uncharacterized LOC104905624; K05658 ATP-binding cassette, subfamily B (MDR/TAP), member 1 [EC:3.6.3.44]	NA
miR156h	ofr.gene30429	NA	2.5	gi|747086394|ref|XP_011090696.1|/2.11037e-59/PREDICTED: non-specific lipid transfer protein GPI-anchored 2 [Sesamum indicum]	NA	NA	NA
miR156h	ofr.gene33354	0.5	0.2	gi|297739854|emb|CBI30036.3|/9.60028e-56/unnamed protein product [Vitis vinifera]	Q700W2/7e-06/SPL9_ARATH Squamosa promoter-binding-like protein 9 OS=Arabidopsis thaliana GN=SPL9 PE=2 SV=2	NA	NA
miR156h	ofr.gene34436	0.5	0.2	gi|747050330|ref|XP_011071232.1|/1.20952e-16/PREDICTED: squamosa promoter-binding-like protein 3 [Sesamum indicum]	NA	NA	NA
miR156h	ofr.gene34457	0.5	0.2	gi|661883154|emb|CDP13362.1|/5.84707e-132/unnamed protein product [Coffea canephora]	Q6YZE8/1e-52/SPL16_ORYSJ Squamosa promoter-binding-like protein 16 OS=Oryza sativa subsp. japonica GN=SPL16 PE=2 SV=1	mdm:103401427/8e-19/uncharacterized LOC103401427; K13415 protein brassinosteroid insensitive 1 [EC:2.7.10.1 2.7.11.1]	NA
miR156h	ofr.gene34683	NA	2.5	NA	NA	NA	NA
miR156h	ofr.gene34749	NA	2.5	gi|225430234|ref|XP_002285027.1|/2.76156e-104/PREDICTED: uncharacterized protein LOC100249120 isoform X1 [Vitis vinifera] &gt;gi|296082011|emb|CBI21016.3| unnamed protein product [Vitis vinifera]	NA	pxb:103956389/2e-14/replication protein A 32 kDa subunit A-like; K10739 replication factor A2	NA
miR156h	ofr.gene37168	3	1.5	gi|747064537|ref|XP_011078854.1|/0/PREDICTED: polygalacturonase inhibitor-like [Sesamum indicum]	A7PW81/1e-153/PGIP_VITVI Polygalacturonase inhibitor OS=Vitis vinifera GN=pgip PE=1 SV=1	zma:103648573/3e-56/uncharacterized LOC103648573; K01188 beta-glucosidase [EC:3.2.1.21]	NA
miR156h	ofr.gene3768	0.5	0.2	gi|747057704|ref|XP_011075166.1|/3.97887e-64/PREDICTED: squamosa promoter-binding-like protein 9 [Sesamum indicum]	A3C057/7e-08/SPL17_ORYSJ Squamosa promoter-binding-like protein 17 OS=Oryza sativa subsp. japonica GN=SPL17 PE=2 SV=2	NA	NA
miR156h	ofr.gene42384	NA	2.2	gi|225445180|ref|XP_002284145.1|/2.66359e-146/PREDICTED: transcription factor bHLH68 [Vitis vinifera] &gt;gi|297738793|emb|CBI28038.3| unnamed protein product [Vitis vinifera]	Q8S3D1/4e-87/BH068_ARATH Transcription factor bHLH68 OS=Arabidopsis thaliana GN=BHLH68 PE=2 SV=2	fve:101301142/1e-11/uncharacterized LOC101301142; K05765 cofilin	biological_process:GO:0006366//transcription from RNA polymerase II promoter;cellular_component:GO:0005634//nucleus;molecular_function:GO:0001228//RNA polymerase II transcription regulatory region sequence-specific DNA binding transcription factor activity involved in positive regulation of transcription;GO:0001046//core promoter sequence-specific DNA binding;
miR156h	ofr.gene4911	4	NA	gi|747092692|ref|XP_011094123.1|/4.624e-37/PREDICTED: calcium-transporting ATPase 10, plasma membrane-type isoform X1 [Sesamum indicum] &gt;gi|747092694|ref|XP_011094124.1| PREDICTED: calcium-transporting ATPase 10, plasma membrane-type isoform X1 [Sesamum indicum] &gt;gi|747092696|ref|XP_011094125.1| PREDICTED: calcium-transporting ATPase 10, plasma membrane-type isoform X1 [Sesamum indicum] &gt…	Q9SZR1/6e-32/ACA10_ARATH Calcium-transporting ATPase 10, plasma membrane-type OS=Arabidopsis thaliana GN=ACA10 PE=1 SV=2	sot:102596981/1e-35/calcium-transporting ATPase 8, plasma membrane-type-like; K01537 Ca2+-transporting ATPase [EC:3.6.3.8]	NA
miR156h	ofr.gene50535	NA	2.5	gi|823146917|ref|XP_012473364.1|/6.5371e-173/PREDICTED: uncharacterized protein LOC105790348 [Gossypium raimondii] &gt;gi|763755003|gb|KJB22334.1| hypothetical protein B456_004G042000 [Gossypium raimondii]	NA	NA	cellular_component:GO:0009570//chloroplast stroma;
miR156h	ofr.gene51165	0.5	0.2	gi|747044631|ref|XP_011090056.1|/1.37881e-97/PREDICTED: squamosa promoter-binding-like protein 7 isoform X1 [Sesamum indicum]	Q7XT42/7e-50/SPL7_ORYSJ Squamosa promoter-binding-like protein 7 OS=Oryza sativa subsp. japonica GN=SPL7 PE=2 SV=2	mdm:103401427/2e-20/uncharacterized LOC103401427; K13415 protein brassinosteroid insensitive 1 [EC:2.7.10.1 2.7.11.1]	NA
miR156h	ofr.gene53129	NA	2.5	gi|460388765|ref|XP_004240035.1|/0/PREDICTED: aspartic proteinase PCS1-like [Solanum lycopersicum]	Q9LZL3/4e-68/PCS1L_ARATH Aspartic proteinase PCS1 OS=Arabidopsis thaliana GN=PCS1 PE=2 SV=1	ath:AT5G22850/1e-21/aspartyl protease family protein; K00924	molecular_function:GO:0008233//peptidase activity;
miR156h	ofr.gene5501	NA	2.5	gi|731385821|ref|XP_010648646.1|/2.35812e-100/PREDICTED: uncharacterized protein LOC100249120 isoform X2 [Vitis vinifera]	NA	pxb:103956389/3e-10/replication protein A 32 kDa subunit A-like; K10739 replication factor A2	NA
miR156h	ofr.gene56917	2	1.8	gi|743805236|ref|XP_011017579.1|/1.51678e-63/PREDICTED: squamosa promoter-binding-like protein 12 isoform X2 [Populus euphratica] &gt;gi|743940250|ref|XP_011014590.1| PREDICTED: squamosa promoter-binding-like protein 12 isoform X2 [Populus euphratica]	A2YGR5/3e-28/SPL12_ORYSI Squamosa promoter-binding-like protein 12 OS=Oryza sativa subsp. indica GN=SPL12 PE=2 SV=1	NA	NA
miR156h	ofr.gene57283	1.5	1.2	gi|747057704|ref|XP_011075166.1|/7.1391e-80/PREDICTED: squamosa promoter-binding-like protein 9 [Sesamum indicum]	A3C057/5e-30/SPL17_ORYSJ Squamosa promoter-binding-like protein 17 OS=Oryza sativa subsp. japonica GN=SPL17 PE=2 SV=2	NA	NA
miR156h	ofr.gene57448	4	NA	gi|747087773|ref|XP_011091440.1|/0/PREDICTED: uncharacterized protein LOC105171883 [Sesamum indicum]	NA	NA	NA
miR156h	ofr.gene6904	0.5	0.2	gi|747079231|ref|XP_011086805.1|/3.00552e-160/PREDICTED: squamosa promoter-binding-like protein 12 [Sesamum indicum] &gt;gi|747079233|ref|XP_011086806.1| PREDICTED: squamosa promoter-binding-like protein 12 [Sesamum indicum] &gt;gi|747079235|ref|XP_011086807.1| PREDICTED: squamosa promoter-binding-like protein 12 [Sesamum indicum] &gt;gi|747079237|ref|XP_011086808.1| PREDICTED: squamosa promoter-…	A2YGR5/1e-78/SPL12_ORYSI Squamosa promoter-binding-like protein 12 OS=Oryza sativa subsp. indica GN=SPL12 PE=2 SV=1	mdm:103401427/1e-21/uncharacterized LOC103401427; K13415 protein brassinosteroid insensitive 1 [EC:2.7.10.1 2.7.11.1]	NA
miR156h	ofr.gene7099	NA	2.5	gi|747096840|ref|XP_011096357.1|/0/PREDICTED: uncharacterized protein LOC105175572 isoform X1 [Sesamum indicum]	F4HY56/0.0/RLT1_ARATH Homeobox-DDT domain protein RLT1 OS=Arabidopsis thaliana GN=RLT1 PE=1 SV=1	egr:104423668/2e-16/bifunctional ATP-dependent dihydroxyacetone kinase/FAD-AMP lyase (cyclizing)-like; K00863 dihydroxyacetone kinase [EC:2.7.1.29]	NA
miR156h_1	ofr.gene11684	4	NA	gi|976916466|gb|KVI01976.1|/7.81772e-21/Organ specific protein [Cynara cardunculus var. scolymus]	NA	NA	NA
miR156h_1	ofr.gene12067	NA	2.5	gi|590593216|ref|XP_007017502.1|/6.44379e-15/Ovate family protein 8, putative [Theobroma cacao] &gt;gi|508722830|gb|EOY14727.1| Ovate family protein 8, putative [Theobroma cacao]	NA	NA	NA
miR156h_1	ofr.gene15244	NA	2.2	gi|672206101|ref|XP_008779341.1|/1.1513e-65/PREDICTED: uncharacterized protein LOC103699074, partial [Phoenix dactylifera]	NA	pda:103721627/4e-09/coatomer subunit beta'-1-like; K17302 coatomer, subunit beta'	NA
miR156h_1	ofr.gene194	2	1	gi|661883154|emb|CDP13362.1|/7.40205e-137/unnamed protein product [Coffea canephora]	Q6YZE8/3e-55/SPL16_ORYSJ Squamosa promoter-binding-like protein 16 OS=Oryza sativa subsp. japonica GN=SPL16 PE=2 SV=1	mdm:103401427/3e-17/uncharacterized LOC103401427; K13415 protein brassinosteroid insensitive 1 [EC:2.7.10.1 2.7.11.1]	NA
miR156h_1	ofr.gene201	2	1	gi|747079231|ref|XP_011086805.1|/1.07575e-163/PREDICTED: squamosa promoter-binding-like protein 12 [Sesamum indicum] &gt;gi|747079233|ref|XP_011086806.1| PREDICTED: squamosa promoter-binding-like protein 12 [Sesamum indicum] &gt;gi|747079235|ref|XP_011086807.1| PREDICTED: squamosa promoter-binding-like protein 12 [Sesamum indicum] &gt;gi|747079237|ref|XP_011086808.1| PREDICTED: squamosa promoter-…	A2YGR5/3e-77/SPL12_ORYSI Squamosa promoter-binding-like protein 12 OS=Oryza sativa subsp. indica GN=SPL12 PE=2 SV=1	mdm:103401427/9e-20/uncharacterized LOC103401427; K13415 protein brassinosteroid insensitive 1 [EC:2.7.10.1 2.7.11.1]	NA
miR156h_1	ofr.gene20149	2	1.5	gi|747042774|ref|XP_011080246.1|/0/PREDICTED: serine/threonine protein phosphatase 2A 55 kDa regulatory subunit B beta isoform-like isoform X2 [Sesamum indicum]	Q39247/0.0/2ABB_ARATH Serine/threonine protein phosphatase 2A 55 kDa regulatory subunit B beta isoform OS=Arabidopsis thaliana GN=PP2AB2 PE=1 SV=1	cam:101503556/0.0/serine/threonine protein phosphatase 2A 55 kDa regulatory subunit B beta isoform-like; K04354 serine/threonine-protein phosphatase 2A regulatory subunit B	NA
miR156h_1	ofr.gene21448	2.5	1.2	gi|747049720|ref|XP_011070914.1|/1.28779e-104/PREDICTED: squamosa promoter-binding-like protein 6, partial [Sesamum indicum]	Q94JW8/3e-56/SPL6_ARATH Squamosa promoter-binding-like protein 6 OS=Arabidopsis thaliana GN=SPL6 PE=2 SV=2	mdm:103401427/2e-17/uncharacterized LOC103401427; K13415 protein brassinosteroid insensitive 1 [EC:2.7.10.1 2.7.11.1]	NA
miR156h_1	ofr.gene22130	2	1	gi|747050330|ref|XP_011071232.1|/2.69614e-31/PREDICTED: squamosa promoter-binding-like protein 3 [Sesamum indicum]	NA	NA	NA
miR156h_1	ofr.gene22138	2	1	gi|661883154|emb|CDP13362.1|/1.49037e-86/unnamed protein product [Coffea canephora]	Q6YZE8/2e-23/SPL16_ORYSJ Squamosa promoter-binding-like protein 16 OS=Oryza sativa subsp. japonica GN=SPL16 PE=2 SV=1	NA	NA
miR156h_1	ofr.gene250	2	1	gi|698535844|ref|XP_009764314.1|/2.09207e-128/PREDICTED: squamosa promoter-binding-like protein 16 [Nicotiana sylvestris] &gt;gi|698535847|ref|XP_009764315.1| PREDICTED: squamosa promoter-binding-like protein 16 [Nicotiana sylvestris] &gt;gi|698535850|ref|XP_009764316.1| PREDICTED: squamosa promoter-binding-like protein 16 [Nicotiana sylvestris] &gt;gi|698535853|ref|XP_009764317.1| PREDICTED: squ…	Q6YZE8/4e-46/SPL16_ORYSJ Squamosa promoter-binding-like protein 16 OS=Oryza sativa subsp. japonica GN=SPL16 PE=2 SV=1	mdm:103401427/2e-11/uncharacterized LOC103401427; K13415 protein brassinosteroid insensitive 1 [EC:2.7.10.1 2.7.11.1]	NA
miR156h_1	ofr.gene256	2	1	gi|747079231|ref|XP_011086805.1|/0/PREDICTED: squamosa promoter-binding-like protein 12 [Sesamum indicum] &gt;gi|747079233|ref|XP_011086806.1| PREDICTED: squamosa promoter-binding-like protein 12 [Sesamum indicum] &gt;gi|747079235|ref|XP_011086807.1| PREDICTED: squamosa promoter-binding-like protein 12 [Sesamum indicum] &gt;gi|747079237|ref|XP_011086808.1| PREDICTED: squamosa promoter-binding-lik…	A2YGR5/8e-80/SPL12_ORYSI Squamosa promoter-binding-like protein 12 OS=Oryza sativa subsp. indica GN=SPL12 PE=2 SV=1	mdm:103401427/1e-19/uncharacterized LOC103401427; K13415 protein brassinosteroid insensitive 1 [EC:2.7.10.1 2.7.11.1]	NA
miR156h_1	ofr.gene26603	NA	2.5	gi|747044838|ref|XP_011091077.1|/0/PREDICTED: LOW QUALITY PROTEIN: uncharacterized protein LOC105171608 [Sesamum indicum]	F4IG73/0.0/BCHC2_ARATH BEACH domain-containing protein C2 OS=Arabidopsis thaliana GN=BCHC2 PE=1 SV=1	NA	NA
miR156h_1	ofr.gene27955	NA	2.2	gi|870767759|gb|KMS65353.1|/2.36928e-83/hypothetical protein BVRB_036850, partial [Beta vulgaris subsp. vulgaris]	Q54SE2/1e-72/PRDXL_DICDI Peroxiredoxin-like protein DDB_G0282517, mitochondrial OS=Dictyostelium discoideum GN=DDB_G0282517 PE=3 SV=1	mus:103971996/1e-67/1-Cys peroxiredoxin; K11188 peroxiredoxin 6, 1-Cys peroxiredoxin [EC:1.11.1.7 1.11.1.15 3.1.1.-]	NA
miR156h_1	ofr.gene32666	4	2.5	gi|747052705|ref|XP_011072480.1|/0/PREDICTED: serine/threonine protein phosphatase 2A 55 kDa regulatory subunit B beta isoform isoform X2 [Sesamum indicum]	Q39247/0.0/2ABB_ARATH Serine/threonine protein phosphatase 2A 55 kDa regulatory subunit B beta isoform OS=Arabidopsis thaliana GN=PP2AB2 PE=1 SV=1	cam:101503556/0.0/serine/threonine protein phosphatase 2A 55 kDa regulatory subunit B beta isoform-like; K04354 serine/threonine-protein phosphatase 2A regulatory subunit B	NA
miR156h_1	ofr.gene33354	2	1	gi|297739854|emb|CBI30036.3|/9.60028e-56/unnamed protein product [Vitis vinifera]	Q700W2/7e-06/SPL9_ARATH Squamosa promoter-binding-like protein 9 OS=Arabidopsis thaliana GN=SPL9 PE=2 SV=2	NA	NA
miR156h_1	ofr.gene33612	4	NA	gi|661880036|emb|CDP16284.1|/0/unnamed protein product [Coffea canephora]	Q9ZUA2/0.0/PP141_ARATH Pentatricopeptide repeat-containing protein At2g01740 OS=Arabidopsis thaliana GN=At2g01740 PE=3 SV=1	pmum:103321339/0.0/pentatricopeptide repeat-containing protein At2g01740; K17964 leucine-rich PPR motif-containing protein, mitochondrial	NA
miR156h_1	ofr.gene341	NA	2.5	NA	NA	NA	NA
miR156h_1	ofr.gene34436	2	1	gi|747050330|ref|XP_011071232.1|/1.20952e-16/PREDICTED: squamosa promoter-binding-like protein 3 [Sesamum indicum]	NA	NA	NA
miR156h_1	ofr.gene34457	2	1	gi|661883154|emb|CDP13362.1|/5.84707e-132/unnamed protein product [Coffea canephora]	Q6YZE8/1e-52/SPL16_ORYSJ Squamosa promoter-binding-like protein 16 OS=Oryza sativa subsp. japonica GN=SPL16 PE=2 SV=1	mdm:103401427/8e-19/uncharacterized LOC103401427; K13415 protein brassinosteroid insensitive 1 [EC:2.7.10.1 2.7.11.1]	NA
miR156h_1	ofr.gene3768	2	1	gi|747057704|ref|XP_011075166.1|/3.97887e-64/PREDICTED: squamosa promoter-binding-like protein 9 [Sesamum indicum]	A3C057/7e-08/SPL17_ORYSJ Squamosa promoter-binding-like protein 17 OS=Oryza sativa subsp. japonica GN=SPL17 PE=2 SV=2	NA	NA
miR156h_1	ofr.gene39582	NA	2.2	gi|702364196|ref|XP_010060442.1|/1.81867e-174/PREDICTED: formin-like protein 5 [Eucalyptus grandis] &gt;gi|629101749|gb|KCW67218.1| hypothetical protein EUGRSUZ_F01000 [Eucalyptus grandis]	Q94B77/4e-154/FH5_ARATH Formin-like protein 5 OS=Arabidopsis thaliana GN=FH5 PE=2 SV=2	dosa:Os05t0104000-00/4e-56/Os05g0104000; Actin-binding FH2 domain containing protein.; K02184 formin 2	NA
miR156h_1	ofr.gene40805	NA	2.5	gi|697168587|ref|XP_009593181.1|/1.61913e-156/PREDICTED: receptor-like protein kinase HERK 1 [Nicotiana tomentosiformis]	Q9FN92/4e-103/Y5597_ARATH Probable receptor-like protein kinase At5g59700 OS=Arabidopsis thaliana GN=At5g59700 PE=3 SV=1	egr:104420356/6e-14/probable receptor-like protein kinase At5g24010; K04730 interleukin-1 receptor-associated kinase 1 [EC:2.7.11.1]	NA
miR156h_1	ofr.gene44970	4	NA	gi|747054373|ref|XP_011073390.1|/0/PREDICTED: clustered mitochondria protein [Sesamum indicum]	F4JKH6/0.0/TSS_ARATH Protein TSS OS=Arabidopsis thaliana GN=TSS PE=1 SV=1	sly:101261719/0.0/clustered mitochondria protein; K03255 protein TIF31	NA
miR156h_1	ofr.gene45883	4	2.5	gi|747052703|ref|XP_011072479.1|/6.90415e-73/PREDICTED: serine/threonine protein phosphatase 2A 55 kDa regulatory subunit B beta isoform isoform X1 [Sesamum indicum]	Q39247/4e-64/2ABB_ARATH Serine/threonine protein phosphatase 2A 55 kDa regulatory subunit B beta isoform OS=Arabidopsis thaliana GN=PP2AB2 PE=1 SV=1	mdm:103414783/8e-71/serine/threonine protein phosphatase 2A 55 kDa regulatory subunit B beta isoform-like; K04354 serine/threonine-protein phosphatase 2A regulatory subunit B	NA
miR156h_1	ofr.gene48539	NA	2.5	gi|747084323|ref|XP_011089565.1|/0/PREDICTED: MLO-like protein 1 [Sesamum indicum]	O49621/0.0/MLO1_ARATH MLO-like protein 1 OS=Arabidopsis thaliana GN=MLO1 PE=1 SV=1	sot:102598927/0.0/MLO-like protein 1-like; K08472 mlo protein	biological_process:GO:0050896//response to stimulus;cellular_component:GO:0016020//membrane;
miR156h_1	ofr.gene48543	NA	2.5	gi|661892848|emb|CDP04006.1|/4.66614e-173/unnamed protein product [Coffea canephora]	O49621/2e-80/MLO1_ARATH MLO-like protein 1 OS=Arabidopsis thaliana GN=MLO1 PE=1 SV=1	vvi:100233057/2e-93/MLO4; endoglucanase 25; K08472 mlo protein	NA
miR156h_1	ofr.gene50078	NA	2.2	gi|1000978313|ref|XP_015571143.1|/4.18368e-81/PREDICTED: uncharacterized mitochondrial protein AtMg00810-like [Ricinus communis]	P92519/1e-37/M810_ARATH Uncharacterized mitochondrial protein AtMg00810 OS=Arabidopsis thaliana GN=AtMg00810 PE=4 SV=1	sot:102592377/3e-62/LRR receptor-like serine/threonine-protein kinase FLS2-like; K13420 LRR receptor-like serine/threonine-protein kinase FLS2 [EC:2.7.11.1]	NA
miR156h_1	ofr.gene50535	4	2	gi|823146917|ref|XP_012473364.1|/6.5371e-173/PREDICTED: uncharacterized protein LOC105790348 [Gossypium raimondii] &gt;gi|763755003|gb|KJB22334.1| hypothetical protein B456_004G042000 [Gossypium raimondii]	NA	NA	cellular_component:GO:0009570//chloroplast stroma;
miR156h_1	ofr.gene51165	2	1	gi|747044631|ref|XP_011090056.1|/1.37881e-97/PREDICTED: squamosa promoter-binding-like protein 7 isoform X1 [Sesamum indicum]	Q7XT42/7e-50/SPL7_ORYSJ Squamosa promoter-binding-like protein 7 OS=Oryza sativa subsp. japonica GN=SPL7 PE=2 SV=2	mdm:103401427/2e-20/uncharacterized LOC103401427; K13415 protein brassinosteroid insensitive 1 [EC:2.7.10.1 2.7.11.1]	NA
miR156h_1	ofr.gene51553	4	NA	gi|976916466|gb|KVI01976.1|/7.81772e-21/Organ specific protein [Cynara cardunculus var. scolymus]	NA	NA	NA
miR156h_1	ofr.gene56917	3.5	2.5	gi|743805236|ref|XP_011017579.1|/1.51678e-63/PREDICTED: squamosa promoter-binding-like protein 12 isoform X2 [Populus euphratica] &gt;gi|743940250|ref|XP_011014590.1| PREDICTED: squamosa promoter-binding-like protein 12 isoform X2 [Populus euphratica]	A2YGR5/3e-28/SPL12_ORYSI Squamosa promoter-binding-like protein 12 OS=Oryza sativa subsp. indica GN=SPL12 PE=2 SV=1	NA	NA
miR156h_1	ofr.gene57283	3	2	gi|747057704|ref|XP_011075166.1|/7.1391e-80/PREDICTED: squamosa promoter-binding-like protein 9 [Sesamum indicum]	A3C057/5e-30/SPL17_ORYSJ Squamosa promoter-binding-like protein 17 OS=Oryza sativa subsp. japonica GN=SPL17 PE=2 SV=2	NA	NA
miR156h_1	ofr.gene6319	4	NA	gi|922571269|ref|XP_013613968.1|/4.59059e-07/PREDICTED: putative F-box protein At3g52320 [Brassica oleracea var. oleracea]	NA	NA	NA
miR156h_1	ofr.gene6904	2	1	gi|747079231|ref|XP_011086805.1|/3.00552e-160/PREDICTED: squamosa promoter-binding-like protein 12 [Sesamum indicum] &gt;gi|747079233|ref|XP_011086806.1| PREDICTED: squamosa promoter-binding-like protein 12 [Sesamum indicum] &gt;gi|747079235|ref|XP_011086807.1| PREDICTED: squamosa promoter-binding-like protein 12 [Sesamum indicum] &gt;gi|747079237|ref|XP_011086808.1| PREDICTED: squamosa promoter-…	A2YGR5/1e-78/SPL12_ORYSI Squamosa promoter-binding-like protein 12 OS=Oryza sativa subsp. indica GN=SPL12 PE=2 SV=1	mdm:103401427/1e-21/uncharacterized LOC103401427; K13415 protein brassinosteroid insensitive 1 [EC:2.7.10.1 2.7.11.1]	NA
miR156k	ofr.gene17008	NA	2.5	gi|731385821|ref|XP_010648646.1|/2.23424e-33/PREDICTED: uncharacterized protein LOC100249120 isoform X2 [Vitis vinifera]	NA	NA	cellular_component:GO:0016021//integral component of membrane;
miR156k	ofr.gene194	1	0.5	gi|661883154|emb|CDP13362.1|/7.40205e-137/unnamed protein product [Coffea canephora]	Q6YZE8/3e-55/SPL16_ORYSJ Squamosa promoter-binding-like protein 16 OS=Oryza sativa subsp. japonica GN=SPL16 PE=2 SV=1	mdm:103401427/3e-17/uncharacterized LOC103401427; K13415 protein brassinosteroid insensitive 1 [EC:2.7.10.1 2.7.11.1]	NA
miR156k	ofr.gene201	0	0	gi|747079231|ref|XP_011086805.1|/1.07575e-163/PREDICTED: squamosa promoter-binding-like protein 12 [Sesamum indicum] &gt;gi|747079233|ref|XP_011086806.1| PREDICTED: squamosa promoter-binding-like protein 12 [Sesamum indicum] &gt;gi|747079235|ref|XP_011086807.1| PREDICTED: squamosa promoter-binding-like protein 12 [Sesamum indicum] &gt;gi|747079237|ref|XP_011086808.1| PREDICTED: squamosa promoter-…	A2YGR5/3e-77/SPL12_ORYSI Squamosa promoter-binding-like protein 12 OS=Oryza sativa subsp. indica GN=SPL12 PE=2 SV=1	mdm:103401427/9e-20/uncharacterized LOC103401427; K13415 protein brassinosteroid insensitive 1 [EC:2.7.10.1 2.7.11.1]	NA
miR156k	ofr.gene20149	4	2.5	gi|747042774|ref|XP_011080246.1|/0/PREDICTED: serine/threonine protein phosphatase 2A 55 kDa regulatory subunit B beta isoform-like isoform X2 [Sesamum indicum]	Q39247/0.0/2ABB_ARATH Serine/threonine protein phosphatase 2A 55 kDa regulatory subunit B beta isoform OS=Arabidopsis thaliana GN=PP2AB2 PE=1 SV=1	cam:101503556/0.0/serine/threonine protein phosphatase 2A 55 kDa regulatory subunit B beta isoform-like; K04354 serine/threonine-protein phosphatase 2A regulatory subunit B	NA
miR156k	ofr.gene21448	0.5	0.2	gi|747049720|ref|XP_011070914.1|/1.28779e-104/PREDICTED: squamosa promoter-binding-like protein 6, partial [Sesamum indicum]	Q94JW8/3e-56/SPL6_ARATH Squamosa promoter-binding-like protein 6 OS=Arabidopsis thaliana GN=SPL6 PE=2 SV=2	mdm:103401427/2e-17/uncharacterized LOC103401427; K13415 protein brassinosteroid insensitive 1 [EC:2.7.10.1 2.7.11.1]	NA
miR156k	ofr.gene22130	0	0	gi|747050330|ref|XP_011071232.1|/2.69614e-31/PREDICTED: squamosa promoter-binding-like protein 3 [Sesamum indicum]	NA	NA	NA
miR156k	ofr.gene22138	1	0.5	gi|661883154|emb|CDP13362.1|/1.49037e-86/unnamed protein product [Coffea canephora]	Q6YZE8/2e-23/SPL16_ORYSJ Squamosa promoter-binding-like protein 16 OS=Oryza sativa subsp. japonica GN=SPL16 PE=2 SV=1	NA	NA
miR156k	ofr.gene250	1	0.5	gi|698535844|ref|XP_009764314.1|/2.09207e-128/PREDICTED: squamosa promoter-binding-like protein 16 [Nicotiana sylvestris] &gt;gi|698535847|ref|XP_009764315.1| PREDICTED: squamosa promoter-binding-like protein 16 [Nicotiana sylvestris] &gt;gi|698535850|ref|XP_009764316.1| PREDICTED: squamosa promoter-binding-like protein 16 [Nicotiana sylvestris] &gt;gi|698535853|ref|XP_009764317.1| PREDICTED: squ…	Q6YZE8/4e-46/SPL16_ORYSJ Squamosa promoter-binding-like protein 16 OS=Oryza sativa subsp. japonica GN=SPL16 PE=2 SV=1	mdm:103401427/2e-11/uncharacterized LOC103401427; K13415 protein brassinosteroid insensitive 1 [EC:2.7.10.1 2.7.11.1]	NA
miR156k	ofr.gene256	0	0	gi|747079231|ref|XP_011086805.1|/0/PREDICTED: squamosa promoter-binding-like protein 12 [Sesamum indicum] &gt;gi|747079233|ref|XP_011086806.1| PREDICTED: squamosa promoter-binding-like protein 12 [Sesamum indicum] &gt;gi|747079235|ref|XP_011086807.1| PREDICTED: squamosa promoter-binding-like protein 12 [Sesamum indicum] &gt;gi|747079237|ref|XP_011086808.1| PREDICTED: squamosa promoter-binding-lik…	A2YGR5/8e-80/SPL12_ORYSI Squamosa promoter-binding-like protein 12 OS=Oryza sativa subsp. indica GN=SPL12 PE=2 SV=1	mdm:103401427/1e-19/uncharacterized LOC103401427; K13415 protein brassinosteroid insensitive 1 [EC:2.7.10.1 2.7.11.1]	NA
miR156k	ofr.gene25857	NA	2.5	gi|731385821|ref|XP_010648646.1|/6.15758e-49/PREDICTED: uncharacterized protein LOC100249120 isoform X2 [Vitis vinifera]	NA	NA	cellular_component:GO:0016021//integral component of membrane;
miR156k	ofr.gene33354	0	0	gi|297739854|emb|CBI30036.3|/9.60028e-56/unnamed protein product [Vitis vinifera]	Q700W2/7e-06/SPL9_ARATH Squamosa promoter-binding-like protein 9 OS=Arabidopsis thaliana GN=SPL9 PE=2 SV=2	NA	NA
miR156k	ofr.gene34436	0	0	gi|747050330|ref|XP_011071232.1|/1.20952e-16/PREDICTED: squamosa promoter-binding-like protein 3 [Sesamum indicum]	NA	NA	NA
miR156k	ofr.gene34457	1	0.5	gi|661883154|emb|CDP13362.1|/5.84707e-132/unnamed protein product [Coffea canephora]	Q6YZE8/1e-52/SPL16_ORYSJ Squamosa promoter-binding-like protein 16 OS=Oryza sativa subsp. japonica GN=SPL16 PE=2 SV=1	mdm:103401427/8e-19/uncharacterized LOC103401427; K13415 protein brassinosteroid insensitive 1 [EC:2.7.10.1 2.7.11.1]	NA
miR156k	ofr.gene34749	NA	2.5	gi|225430234|ref|XP_002285027.1|/2.76156e-104/PREDICTED: uncharacterized protein LOC100249120 isoform X1 [Vitis vinifera] &gt;gi|296082011|emb|CBI21016.3| unnamed protein product [Vitis vinifera]	NA	pxb:103956389/2e-14/replication protein A 32 kDa subunit A-like; K10739 replication factor A2	NA
miR156k	ofr.gene36904	4	NA	gi|747076036|ref|XP_011085076.1|/0/PREDICTED: potassium transporter 4-like [Sesamum indicum]	Q9LD18/0.0/POT4_ARATH Potassium transporter 4 OS=Arabidopsis thaliana GN=POT4 PE=1 SV=2	tcc:TCM_017384/0.0/K+ uptake transporter 3 isoform 1; K03549 KUP system potassium uptake protein	biological_process:GO:0071805//potassium ion transmembrane transport;cellular_component:GO:0016021//integral component of membrane;molecular_function:GO:0015079//potassium ion transmembrane transporter activity;
miR156k	ofr.gene3768	1	0.5	gi|747057704|ref|XP_011075166.1|/3.97887e-64/PREDICTED: squamosa promoter-binding-like protein 9 [Sesamum indicum]	A3C057/7e-08/SPL17_ORYSJ Squamosa promoter-binding-like protein 17 OS=Oryza sativa subsp. japonica GN=SPL17 PE=2 SV=2	NA	NA
miR156k	ofr.gene42384	NA	2.5	gi|225445180|ref|XP_002284145.1|/2.66359e-146/PREDICTED: transcription factor bHLH68 [Vitis vinifera] &gt;gi|297738793|emb|CBI28038.3| unnamed protein product [Vitis vinifera]	Q8S3D1/4e-87/BH068_ARATH Transcription factor bHLH68 OS=Arabidopsis thaliana GN=BHLH68 PE=2 SV=2	fve:101301142/1e-11/uncharacterized LOC101301142; K05765 cofilin	biological_process:GO:0006366//transcription from RNA polymerase II promoter;cellular_component:GO:0005634//nucleus;molecular_function:GO:0001228//RNA polymerase II transcription regulatory region sequence-specific DNA binding transcription factor activity involved in positive regulation of transcription;GO:0001046//core promoter sequence-specific DNA binding;
miR156k	ofr.gene42391	4	NA	gi|659079345|ref|XP_008440208.1|/7.72378e-15/PREDICTED: uncharacterized protein LOC103484737 isoform X2 [Cucumis melo]	NA	NA	NA
miR156k	ofr.gene4746	4	NA	gi|1717755|sp|P50165.1|TRNH_DATST/1.07356e-132/RecName: Full=Tropinone reductase homolog; AltName: Full=P29X &gt;gi|424158|gb|AAA33280.1| 29kDa protein; high homology to aa sequence of tropinone reductases [Datura stramonium]	P50165/5e-134/TRNH_DATST Tropinone reductase homolog OS=Datura stramonium PE=2 SV=1	vvi:100252918/9e-133/tropinone reductase homolog; K08081 tropinone reductase I [EC:1.1.1.206]	biological_process:GO:0055114//oxidation-reduction process;molecular_function:GO:0016491//oxidoreductase activity;
miR156k	ofr.gene51165	0	0	gi|747044631|ref|XP_011090056.1|/1.37881e-97/PREDICTED: squamosa promoter-binding-like protein 7 isoform X1 [Sesamum indicum]	Q7XT42/7e-50/SPL7_ORYSJ Squamosa promoter-binding-like protein 7 OS=Oryza sativa subsp. japonica GN=SPL7 PE=2 SV=2	mdm:103401427/2e-20/uncharacterized LOC103401427; K13415 protein brassinosteroid insensitive 1 [EC:2.7.10.1 2.7.11.1]	NA
miR156k	ofr.gene5501	NA	2.5	gi|731385821|ref|XP_010648646.1|/2.35812e-100/PREDICTED: uncharacterized protein LOC100249120 isoform X2 [Vitis vinifera]	NA	pxb:103956389/3e-10/replication protein A 32 kDa subunit A-like; K10739 replication factor A2	NA
miR156k	ofr.gene56917	2.5	2	gi|743805236|ref|XP_011017579.1|/1.51678e-63/PREDICTED: squamosa promoter-binding-like protein 12 isoform X2 [Populus euphratica] &gt;gi|743940250|ref|XP_011014590.1| PREDICTED: squamosa promoter-binding-like protein 12 isoform X2 [Populus euphratica]	A2YGR5/3e-28/SPL12_ORYSI Squamosa promoter-binding-like protein 12 OS=Oryza sativa subsp. indica GN=SPL12 PE=2 SV=1	NA	NA
miR156k	ofr.gene57283	2	1.5	gi|747057704|ref|XP_011075166.1|/7.1391e-80/PREDICTED: squamosa promoter-binding-like protein 9 [Sesamum indicum]	A3C057/5e-30/SPL17_ORYSJ Squamosa promoter-binding-like protein 17 OS=Oryza sativa subsp. japonica GN=SPL17 PE=2 SV=2	NA	NA
miR156k	ofr.gene6904	0	0	gi|747079231|ref|XP_011086805.1|/3.00552e-160/PREDICTED: squamosa promoter-binding-like protein 12 [Sesamum indicum] &gt;gi|747079233|ref|XP_011086806.1| PREDICTED: squamosa promoter-binding-like protein 12 [Sesamum indicum] &gt;gi|747079235|ref|XP_011086807.1| PREDICTED: squamosa promoter-binding-like protein 12 [Sesamum indicum] &gt;gi|747079237|ref|XP_011086808.1| PREDICTED: squamosa promoter-…	A2YGR5/1e-78/SPL12_ORYSI Squamosa promoter-binding-like protein 12 OS=Oryza sativa subsp. indica GN=SPL12 PE=2 SV=1	mdm:103401427/1e-21/uncharacterized LOC103401427; K13415 protein brassinosteroid insensitive 1 [EC:2.7.10.1 2.7.11.1]	NA
miR156k	ofr.gene9100	4	NA	gi|747076036|ref|XP_011085076.1|/0/PREDICTED: potassium transporter 4-like [Sesamum indicum]	Q9LD18/0.0/POT4_ARATH Potassium transporter 4 OS=Arabidopsis thaliana GN=POT4 PE=1 SV=2	tcc:TCM_017384/0.0/K+ uptake transporter 3 isoform 1; K03549 KUP system potassium uptake protein	biological_process:GO:0071805//potassium ion transmembrane transport;cellular_component:GO:0016021//integral component of membrane;molecular_function:GO:0015079//potassium ion transmembrane transporter activity;
miR156q	ofr.gene11312	4	NA	gi|747105318|ref|XP_011100933.1|/7.20826e-59/PREDICTED: fasciclin-like arabinogalactan protein 19 [Sesamum indicum]	Q5Q0H2/2e-23/FLA19_ARATH Fasciclin-like arabinogalactan protein 19 OS=Arabidopsis thaliana GN=FLA19 PE=2 SV=2	NA	NA
miR156q	ofr.gene11469	4	NA	gi|747105318|ref|XP_011100933.1|/1.60265e-58/PREDICTED: fasciclin-like arabinogalactan protein 19 [Sesamum indicum]	Q5Q0H2/4e-23/FLA19_ARATH Fasciclin-like arabinogalactan protein 19 OS=Arabidopsis thaliana GN=FLA19 PE=2 SV=2	NA	NA
miR156q	ofr.gene194	2	1.5	gi|661883154|emb|CDP13362.1|/7.40205e-137/unnamed protein product [Coffea canephora]	Q6YZE8/3e-55/SPL16_ORYSJ Squamosa promoter-binding-like protein 16 OS=Oryza sativa subsp. japonica GN=SPL16 PE=2 SV=1	mdm:103401427/3e-17/uncharacterized LOC103401427; K13415 protein brassinosteroid insensitive 1 [EC:2.7.10.1 2.7.11.1]	NA
miR156q	ofr.gene201	2	1.5	gi|747079231|ref|XP_011086805.1|/1.07575e-163/PREDICTED: squamosa promoter-binding-like protein 12 [Sesamum indicum] &gt;gi|747079233|ref|XP_011086806.1| PREDICTED: squamosa promoter-binding-like protein 12 [Sesamum indicum] &gt;gi|747079235|ref|XP_011086807.1| PREDICTED: squamosa promoter-binding-like protein 12 [Sesamum indicum] &gt;gi|747079237|ref|XP_011086808.1| PREDICTED: squamosa promoter-…	A2YGR5/3e-77/SPL12_ORYSI Squamosa promoter-binding-like protein 12 OS=Oryza sativa subsp. indica GN=SPL12 PE=2 SV=1	mdm:103401427/9e-20/uncharacterized LOC103401427; K13415 protein brassinosteroid insensitive 1 [EC:2.7.10.1 2.7.11.1]	NA
miR156q	ofr.gene21448	2.5	1.8	gi|747049720|ref|XP_011070914.1|/1.28779e-104/PREDICTED: squamosa promoter-binding-like protein 6, partial [Sesamum indicum]	Q94JW8/3e-56/SPL6_ARATH Squamosa promoter-binding-like protein 6 OS=Arabidopsis thaliana GN=SPL6 PE=2 SV=2	mdm:103401427/2e-17/uncharacterized LOC103401427; K13415 protein brassinosteroid insensitive 1 [EC:2.7.10.1 2.7.11.1]	NA
miR156q	ofr.gene217	NA	2.5	gi|658032396|ref|XP_008351704.1|/2.21921e-54/PREDICTED: serine carboxypeptidase-like 45 [Malus domestica]	Q93Y09/2e-46/SCP45_ARATH Serine carboxypeptidase-like 45 OS=Arabidopsis thaliana GN=SCPL45 PE=2 SV=1	pmum:103338139/1e-54/serine carboxypeptidase-like 45; K16297 serine carboxypeptidase-like clade II [EC:3.4.16.-]	biological_process:GO:0051603//proteolysis involved in cellular protein catabolic process;GO:0019748//secondary metabolic process;molecular_function:GO:0004185//serine-type carboxypeptidase activity;GO:0016747//transferase activity, transferring acyl groups other than amino-acyl groups;
miR156q	ofr.gene22130	2	1.5	gi|747050330|ref|XP_011071232.1|/2.69614e-31/PREDICTED: squamosa promoter-binding-like protein 3 [Sesamum indicum]	NA	NA	NA
miR156q	ofr.gene22138	2	1.5	gi|661883154|emb|CDP13362.1|/1.49037e-86/unnamed protein product [Coffea canephora]	Q6YZE8/2e-23/SPL16_ORYSJ Squamosa promoter-binding-like protein 16 OS=Oryza sativa subsp. japonica GN=SPL16 PE=2 SV=1	NA	NA
miR156q	ofr.gene250	2	1.5	gi|698535844|ref|XP_009764314.1|/2.09207e-128/PREDICTED: squamosa promoter-binding-like protein 16 [Nicotiana sylvestris] &gt;gi|698535847|ref|XP_009764315.1| PREDICTED: squamosa promoter-binding-like protein 16 [Nicotiana sylvestris] &gt;gi|698535850|ref|XP_009764316.1| PREDICTED: squamosa promoter-binding-like protein 16 [Nicotiana sylvestris] &gt;gi|698535853|ref|XP_009764317.1| PREDICTED: squ…	Q6YZE8/4e-46/SPL16_ORYSJ Squamosa promoter-binding-like protein 16 OS=Oryza sativa subsp. japonica GN=SPL16 PE=2 SV=1	mdm:103401427/2e-11/uncharacterized LOC103401427; K13415 protein brassinosteroid insensitive 1 [EC:2.7.10.1 2.7.11.1]	NA
miR156q	ofr.gene256	2	1.5	gi|747079231|ref|XP_011086805.1|/0/PREDICTED: squamosa promoter-binding-like protein 12 [Sesamum indicum] &gt;gi|747079233|ref|XP_011086806.1| PREDICTED: squamosa promoter-binding-like protein 12 [Sesamum indicum] &gt;gi|747079235|ref|XP_011086807.1| PREDICTED: squamosa promoter-binding-like protein 12 [Sesamum indicum] &gt;gi|747079237|ref|XP_011086808.1| PREDICTED: squamosa promoter-binding-lik…	A2YGR5/8e-80/SPL12_ORYSI Squamosa promoter-binding-like protein 12 OS=Oryza sativa subsp. indica GN=SPL12 PE=2 SV=1	mdm:103401427/1e-19/uncharacterized LOC103401427; K13415 protein brassinosteroid insensitive 1 [EC:2.7.10.1 2.7.11.1]	NA
miR156q	ofr.gene287	NA	2.5	gi|719978521|ref|XP_010249188.1|/1.05037e-35/PREDICTED: serine carboxypeptidase-like 45 [Nelumbo nucifera]	Q93Y09/3e-28/SCP45_ARATH Serine carboxypeptidase-like 45 OS=Arabidopsis thaliana GN=SCPL45 PE=2 SV=1	pmum:103338139/6e-36/serine carboxypeptidase-like 45; K16297 serine carboxypeptidase-like clade II [EC:3.4.16.-]	biological_process:GO:0051603//proteolysis involved in cellular protein catabolic process;GO:0019748//secondary metabolic process;molecular_function:GO:0004185//serine-type carboxypeptidase activity;GO:0016747//transferase activity, transferring acyl groups other than amino-acyl groups;
miR156q	ofr.gene33354	2	1.5	gi|297739854|emb|CBI30036.3|/9.60028e-56/unnamed protein product [Vitis vinifera]	Q700W2/7e-06/SPL9_ARATH Squamosa promoter-binding-like protein 9 OS=Arabidopsis thaliana GN=SPL9 PE=2 SV=2	NA	NA
miR156q	ofr.gene34436	2	1.5	gi|747050330|ref|XP_011071232.1|/1.20952e-16/PREDICTED: squamosa promoter-binding-like protein 3 [Sesamum indicum]	NA	NA	NA
miR156q	ofr.gene34457	2	1.5	gi|661883154|emb|CDP13362.1|/5.84707e-132/unnamed protein product [Coffea canephora]	Q6YZE8/1e-52/SPL16_ORYSJ Squamosa promoter-binding-like protein 16 OS=Oryza sativa subsp. japonica GN=SPL16 PE=2 SV=1	mdm:103401427/8e-19/uncharacterized LOC103401427; K13415 protein brassinosteroid insensitive 1 [EC:2.7.10.1 2.7.11.1]	NA
miR156q	ofr.gene3768	1	1	gi|747057704|ref|XP_011075166.1|/3.97887e-64/PREDICTED: squamosa promoter-binding-like protein 9 [Sesamum indicum]	A3C057/7e-08/SPL17_ORYSJ Squamosa promoter-binding-like protein 17 OS=Oryza sativa subsp. japonica GN=SPL17 PE=2 SV=2	NA	NA
miR156q	ofr.gene4193	NA	2.2	gi|596259930|ref|XP_007224899.1|/1.01228e-179/hypothetical protein PRUPE_ppa022137mg [Prunus persica] &gt;gi|462421835|gb|EMJ26098.1| hypothetical protein PRUPE_ppa022137mg [Prunus persica]	Q9ASW1/3e-07/B3GTG_ARATH Probable beta-1,3-galactosyltransferase 16 OS=Arabidopsis thaliana GN=B3GALT16 PE=2 SV=1	cam:101489015/3e-07/probable beta-1,3-galactosyltransferase 16; K14413 beta-1,3-galactosyltransferase [EC:2.4.1.-]	biological_process:GO:0006486//protein glycosylation;cellular_component:GO:0016021//integral component of membrane;GO:0000139//Golgi membrane;molecular_function:GO:0008378//galactosyltransferase activity;
miR156q	ofr.gene42391	4	NA	gi|659079345|ref|XP_008440208.1|/7.72378e-15/PREDICTED: uncharacterized protein LOC103484737 isoform X2 [Cucumis melo]	NA	NA	NA
miR156q	ofr.gene51165	2	1.5	gi|747044631|ref|XP_011090056.1|/1.37881e-97/PREDICTED: squamosa promoter-binding-like protein 7 isoform X1 [Sesamum indicum]	Q7XT42/7e-50/SPL7_ORYSJ Squamosa promoter-binding-like protein 7 OS=Oryza sativa subsp. japonica GN=SPL7 PE=2 SV=2	mdm:103401427/2e-20/uncharacterized LOC103401427; K13415 protein brassinosteroid insensitive 1 [EC:2.7.10.1 2.7.11.1]	NA
miR156q	ofr.gene56917	1.5	1.5	gi|743805236|ref|XP_011017579.1|/1.51678e-63/PREDICTED: squamosa promoter-binding-like protein 12 isoform X2 [Populus euphratica] &gt;gi|743940250|ref|XP_011014590.1| PREDICTED: squamosa promoter-binding-like protein 12 isoform X2 [Populus euphratica]	A2YGR5/3e-28/SPL12_ORYSI Squamosa promoter-binding-like protein 12 OS=Oryza sativa subsp. indica GN=SPL12 PE=2 SV=1	NA	NA
miR156q	ofr.gene57283	0	0	gi|747057704|ref|XP_011075166.1|/7.1391e-80/PREDICTED: squamosa promoter-binding-like protein 9 [Sesamum indicum]	A3C057/5e-30/SPL17_ORYSJ Squamosa promoter-binding-like protein 17 OS=Oryza sativa subsp. japonica GN=SPL17 PE=2 SV=2	NA	NA
miR156q	ofr.gene6904	2	1.5	gi|747079231|ref|XP_011086805.1|/3.00552e-160/PREDICTED: squamosa promoter-binding-like protein 12 [Sesamum indicum] &gt;gi|747079233|ref|XP_011086806.1| PREDICTED: squamosa promoter-binding-like protein 12 [Sesamum indicum] &gt;gi|747079235|ref|XP_011086807.1| PREDICTED: squamosa promoter-binding-like protein 12 [Sesamum indicum] &gt;gi|747079237|ref|XP_011086808.1| PREDICTED: squamosa promoter-…	A2YGR5/1e-78/SPL12_ORYSI Squamosa promoter-binding-like protein 12 OS=Oryza sativa subsp. indica GN=SPL12 PE=2 SV=1	mdm:103401427/1e-21/uncharacterized LOC103401427; K13415 protein brassinosteroid insensitive 1 [EC:2.7.10.1 2.7.11.1]	NA
miR156z	ofr.gene10851	NA	2.5	gi|661893825|emb|CDP02266.1|/3.10188e-167/unnamed protein product [Coffea canephora]	NA	NA	NA
miR156z	ofr.gene11125	NA	2.5	gi|747054889|ref|XP_011073675.1|/4.87153e-65/PREDICTED: basic leucine zipper 43 [Sesamum indicum]	P24068/2e-10/OCS1_MAIZE Ocs element-binding factor 1 OS=Zea mays GN=OBF1 PE=2 SV=2	NA	NA
miR156z	ofr.gene13533	NA	2.5	gi|590647549|ref|XP_007031931.1|/0/Actin related protein 2 [Theobroma cacao] &gt;gi|508710960|gb|EOY02857.1| Actin related protein 2 [Theobroma cacao]	Q9LSD6/0.0/ARP2_ARATH Actin-related protein 2 OS=Arabidopsis thaliana GN=ARP2 PE=1 SV=1	tcc:TCM_017265/0.0/Actin related protein 2; K17260 actin-related protein 2	biological_process:GO:0009825//multidimensional cell growth;GO:0034314//Arp2/3 complex-mediated actin nucleation;GO:0010090//trichome morphogenesis;cellular_component:GO:0005885//Arp2/3 protein complex;molecular_function:GO:0005524//ATP binding;
miR156z	ofr.gene1359	1	0.5	gi|747067543|ref|XP_011080498.1|/0/PREDICTED: transcription factor GAMYB-like isoform X2 [Sesamum indicum] &gt;gi|747067545|ref|XP_011080499.1| PREDICTED: transcription factor GAMYB-like isoform X2 [Sesamum indicum]	A2WW87/8e-88/GAM1_ORYSI Transcription factor GAMYB OS=Oryza sativa subsp. indica GN=GAM1 PE=2 SV=1	sly:100037512/0.0/GAMYB-like2; K09422 myb proto-oncogene protein, plant	NA
miR156z	ofr.gene13615	NA	2.5	gi|747065910|ref|XP_011079616.1|/0/PREDICTED: probable polygalacturonase isoform X2 [Sesamum indicum]	A7PZL3/6e-112/PGLR_VITVI Probable polygalacturonase OS=Vitis vinifera GN=GSVIVT00026920001 PE=1 SV=1	gmx:100793088/2e-15/polygalacturonase-like; K01184 polygalacturonase [EC:3.2.1.15]	NA
miR156z	ofr.gene16041	NA	2.5	gi|657962443|ref|XP_008372815.1|/1.30639e-75/PREDICTED: uncharacterized protein LOC103436170 [Malus domestica]	NA	NA	NA
miR156z	ofr.gene16296	3	NA	gi|747075972|ref|XP_011085040.1|/4.33465e-173/PREDICTED: probable phosphoribosylformylglycinamidine synthase, chloroplastic/mitochondrial [Sesamum indicum]	Q9M8D3/6e-151/PUR4_ARATH Probable phosphoribosylformylglycinamidine synthase, chloroplastic/mitochondrial OS=Arabidopsis thaliana GN=At1g74260 PE=2 SV=3	tcc:TCM_022107/6e-163/Purine biosynthesis 4; K01952 phosphoribosylformylglycinamidine synthase [EC:6.3.5.3]	biological_process:GO:0006189//'de novo' IMP biosynthetic process;molecular_function:GO:0004642//phosphoribosylformylglycinamidine synthase activity;
miR156z	ofr.gene1729	3	NA	gi|747059210|ref|XP_011075974.1|/2.38256e-48/PREDICTED: membrane protein of ER body-like protein [Sesamum indicum]	Q8LPT3/2e-08/MEBL_ARATH Membrane protein of ER body-like protein OS=Arabidopsis thaliana GN=MEBL PE=2 SV=1	NA	NA
miR156z	ofr.gene17588	NA	2.5	gi|747075498|ref|XP_011084786.1|/1.82169e-44/PREDICTED: RING finger and transmembrane domain-containing protein 2-like [Sesamum indicum]	NA	NA	NA
miR156z	ofr.gene176	NA	2.5	gi|641847580|gb|KDO66459.1|/1.4489e-14/hypothetical protein CISIN_1g0088142mg, partial [Citrus sinensis]	NA	mdm:103408945/2e-08/polyadenylate-binding protein 2-like; K13126 polyadenylate-binding protein	NA
miR156z	ofr.gene1771	3	NA	gi|747059210|ref|XP_011075974.1|/1.88826e-44/PREDICTED: membrane protein of ER body-like protein [Sesamum indicum]	Q8LPT3/6e-09/MEBL_ARATH Membrane protein of ER body-like protein OS=Arabidopsis thaliana GN=MEBL PE=2 SV=1	NA	NA
miR156z	ofr.gene19253	NA	2.5	gi|747061475|ref|XP_011077207.1|/0/PREDICTED: actin-related protein 5 [Sesamum indicum]	Q940Z2/0.0/ARP5_ARATH Actin-related protein 5 OS=Arabidopsis thaliana GN=ARP5 PE=1 SV=2	vvi:100258127/0.0/actin-related protein 5; K11672 actin-related protein 5	NA
miR156z	ofr.gene1960	4	2.5	gi|747060260|ref|XP_011076554.1|/0/PREDICTED: SET and MYND domain-containing protein 4 [Sesamum indicum]	Q8BTK5/7e-18/SMYD4_MOUSE SET and MYND domain-containing protein 4 OS=Mus musculus GN=Smyd4 PE=2 SV=2	pda:103701842/3e-15/histone-lysine N-methyltransferase ASHR1; K11426 SET and MYND domain-containing protein	NA
miR156z	ofr.gene21785	NA	2.5	gi|747074763|ref|XP_011084386.1|/0/PREDICTED: nuclear pore complex protein NUP1-like [Sesamum indicum]	Q9CAF4/3e-68/NUP1_ARATH Nuclear pore complex protein NUP1 OS=Arabidopsis thaliana GN=NUP1 PE=1 SV=1	pxb:103947160/6e-98/uncharacterized LOC103947160; K03655 ATP-dependent DNA helicase RecG [EC:3.6.4.12]	NA
miR156z	ofr.gene21786	NA	2.5	gi|747074763|ref|XP_011084386.1|/0/PREDICTED: nuclear pore complex protein NUP1-like [Sesamum indicum]	Q9CAF4/1e-68/NUP1_ARATH Nuclear pore complex protein NUP1 OS=Arabidopsis thaliana GN=NUP1 PE=1 SV=1	pxb:103947160/2e-97/uncharacterized LOC103947160; K03655 ATP-dependent DNA helicase RecG [EC:3.6.4.12]	NA
miR156z	ofr.gene22624	NA	2.5	gi|747068856|ref|XP_011081204.1|/0/PREDICTED: monocopper oxidase-like protein SKU5 [Sesamum indicum]	Q9SU40/0.0/SKU5_ARATH Monocopper oxidase-like protein SKU5 OS=Arabidopsis thaliana GN=SKU5 PE=1 SV=1	csv:101221649/0.0/L-ascorbate oxidase homolog; K00423 L-ascorbate oxidase [EC:1.10.3.3]	biological_process:GO:0055114//oxidation-reduction process;cellular_component:GO:0016021//integral component of membrane;molecular_function:GO:0005507//copper ion binding;GO:0016491//oxidoreductase activity;
miR156z	ofr.gene22714	NA	2.5	NA	NA	NA	NA
miR156z	ofr.gene22772	NA	2.5	gi|332322132|emb|CCA66040.1|/0/hypothetical protein [Beta vulgaris subsp. vulgaris]	P11369/1e-48/LORF2_MOUSE LINE-1 retrotransposable element ORF2 protein OS=Mus musculus GN=Pol PE=1 SV=2	mtr:MTR_5g026890/7e-137/Replication protein A 70 kDa DNA-binding subunit; K07466 replication factor A1	NA
miR156z	ofr.gene24471	NA	2.5	gi|747067963|ref|XP_011080727.1|/0/PREDICTED: probable serine/threonine-protein kinase WNK4 isoform X1 [Sesamum indicum] &gt;gi|747067965|ref|XP_011080728.1| PREDICTED: probable serine/threonine-protein kinase WNK4 isoform X1 [Sesamum indicum]	Q9LVL5/0.0/WNK4_ARATH Probable serine/threonine-protein kinase WNK4 OS=Arabidopsis thaliana GN=WNK4 PE=1 SV=1	sot:102602509/0.0/probable serine/threonine-protein kinase WNK4-like; K08867 WNK lysine deficient protein kinase [EC:2.7.11.1]	NA
miR156z	ofr.gene28285	NA	2.5	gi|661875844|emb|CDP19857.1|/1.67601e-39/unnamed protein product [Coffea canephora]	NA	cam:101512529/1e-28/disease resistance protein RPS2-like; K13459 disease resistance protein RPS2	NA
miR156z	ofr.gene28717	NA	2.5	gi|661873740|emb|CDP20838.1|/1.73246e-34/unnamed protein product [Coffea canephora]	NA	fve:101291709/1e-24/probable disease resistance protein At4g27220; K11279 nucleosome assembly protein 1-like 1	NA
miR156z	ofr.gene30627	NA	2.5	gi|747040564|ref|XP_011087545.1|/0/PREDICTED: uncharacterized protein LOC105168969 [Sesamum indicum]	Q92576/1e-17/PHF3_HUMAN PHD finger protein 3 OS=Homo sapiens GN=PHF3 PE=1 SV=3	brp:103867092/3e-14/transcription elongation factor A protein 2-like; K03145 transcription elongation factor S-II	NA
miR156z	ofr.gene30935	NA	2.5	gi|747068856|ref|XP_011081204.1|/0/PREDICTED: monocopper oxidase-like protein SKU5 [Sesamum indicum]	Q9SU40/0.0/SKU5_ARATH Monocopper oxidase-like protein SKU5 OS=Arabidopsis thaliana GN=SKU5 PE=1 SV=1	csv:101221649/0.0/L-ascorbate oxidase homolog; K00423 L-ascorbate oxidase [EC:1.10.3.3]	biological_process:GO:0055114//oxidation-reduction process;cellular_component:GO:0009505//plant-type cell wall;GO:0009506//plasmodesma;GO:0046658//anchored component of plasma membrane;molecular_function:GO:0016722//oxidoreductase activity, oxidizing metal ions;GO:0005507//copper ion binding;GO:0008447//L-ascorbate oxidase activity;
miR156z	ofr.gene32048	NA	2.5	gi|747092278|ref|XP_011093893.1|/8.31647e-138/PREDICTED: phosphoinositide phosphatase SAC3-like [Sesamum indicum]	Q94A27/2e-101/SAC2_ARATH Phosphoinositide phosphatase SAC2 OS=Arabidopsis thaliana GN=SAC2 PE=2 SV=1	NA	cellular_component:GO:0016021//integral component of membrane;molecular_function:GO:0042578//phosphoric ester hydrolase activity;
miR156z	ofr.gene34535	NA	2.2	gi|747070995|ref|XP_011082345.1|/2.38147e-73/PREDICTED: plastoglobulin-1, chloroplastic [Sesamum indicum]	Q94KU5/3e-31/PAP3_BRACM Plastid lipid-associated protein 3, chloroplastic OS=Brassica campestris GN=PAP3 PE=2 SV=1	NA	NA
miR156z	ofr.gene3476	NA	2.5	gi|147770900|emb|CAN69706.1|/1.67018e-62/hypothetical protein VITISV_037595 [Vitis vinifera]	P92520/1e-22/M820_ARATH Uncharacterized mitochondrial protein AtMg00820 OS=Arabidopsis thaliana GN=AtMg00820 PE=4 SV=1	pda:103697909/2e-24/uncharacterized LOC103697909; K01209 alpha-N-arabinofuranosidase [EC:3.2.1.55]	NA
miR156z	ofr.gene35371	NA	2.5	gi|747068750|ref|XP_011081146.1|/1.34865e-175/PREDICTED: uncharacterized protein LOC105164231 [Sesamum indicum]	NA	NA	NA
miR156z	ofr.gene35420	NA	2.5	gi|747068750|ref|XP_011081146.1|/3.14715e-149/PREDICTED: uncharacterized protein LOC105164231 [Sesamum indicum]	NA	NA	NA
miR156z	ofr.gene38333	NA	2.5	gi|747097830|ref|XP_011096893.1|/0/PREDICTED: putative phospholipid-transporting ATPase 5 [Sesamum indicum]	Q9SLK6/0.0/ALA6_ARATH Phospholipid-transporting ATPase 6 OS=Arabidopsis thaliana GN=ALA6 PE=1 SV=2	sot:102589917/0.0/phospholipid-transporting ATPase 6-like; K01530 phospholipid-translocating ATPase [EC:3.6.3.1]	NA
miR156z	ofr.gene39707	NA	2.5	gi|802573824|ref|XP_012068509.1|/2.53586e-106/PREDICTED: 50S ribosomal protein L13, chloroplastic [Jatropha curcas] &gt;gi|643734239|gb|KDP41033.1| hypothetical protein JCGZ_03565 [Jatropha curcas]	Q9SYL9/1e-102/RK13_ARATH 50S ribosomal protein L13, chloroplastic OS=Arabidopsis thaliana GN=RPL13 PE=2 SV=1	jcu:105631116/3e-107/50S ribosomal protein L13, chloroplastic; K02871 large subunit ribosomal protein L13	biological_process:GO:0006412//translation;cellular_component:GO:0022625//cytosolic large ribosomal subunit;molecular_function:GO:0003729//mRNA binding;GO:0003735//structural constituent of ribosome;
miR156z	ofr.gene4056	4	2.5	gi|747084481|ref|XP_011089653.1|/0/PREDICTED: ATP-dependent RNA helicase SUV3 homolog, mitochondrial [Sesamum indicum] &gt;gi|747084483|ref|XP_011089654.1| PREDICTED: ATP-dependent RNA helicase SUV3 homolog, mitochondrial [Sesamum indicum]	F4KFV7/0.0/SUV3L_ARATH ATP-dependent RNA helicase SUV3L, mitochondrial OS=Arabidopsis thaliana GN=At5g39840 PE=3 SV=1	sly:101262978/0.0/ATP-dependent RNA helicase SUPV3L1, mitochondrial; K17675 ATP-dependent RNA helicase SUPV3L1/SUV3 [EC:3.6.4.13]	NA
miR156z	ofr.gene44331	NA	2.5	gi|747104099|ref|XP_011100272.1|/0/PREDICTED: probable beta-1,3-galactosyltransferase 2 [Sesamum indicum]	A8MRC7/0.0/B3GT2_ARATH Probable beta-1,3-galactosyltransferase 2 OS=Arabidopsis thaliana GN=B3GALT2 PE=2 SV=1	pda:103697780/3e-161/probable beta-1,3-galactosyltransferase 6; K00734 galactosylxylosylprotein 3-beta-galactosyltransferase [EC:2.4.1.134]	NA
miR156z	ofr.gene45707	NA	2.5	gi|590692247|ref|XP_007044006.1|/5.80419e-46/Uncharacterized protein TCM_008802 [Theobroma cacao] &gt;gi|508707941|gb|EOX99837.1| Uncharacterized protein TCM_008802 [Theobroma cacao]	P14381/2e-15/YTX2_XENLA Transposon TX1 uncharacterized 149 kDa protein OS=Xenopus laevis PE=3 SV=1	mdm:103414113/5e-35/uncharacterized LOC103414113; K18577 mannosylglycoprotein endo-beta-mannosidase [EC:3.2.1.152]	NA
miR156z	ofr.gene47306	4	2	gi|661893825|emb|CDP02266.1|/0/unnamed protein product [Coffea canephora]	F4JSE7/1e-10/EDR2_ARATH Protein ENHANCED DISEASE RESISTANCE 2 OS=Arabidopsis thaliana GN=EDR2 PE=2 SV=1	NA	NA
miR156z	ofr.gene4803	NA	2.5	gi|225440801|ref|XP_002281777.1|/2.35372e-12/PREDICTED: mRNA-decapping enzyme-like protein [Vitis vinifera] &gt;gi|297740156|emb|CBI30338.3| unnamed protein product [Vitis vinifera]	NA	vvi:100242537/3e-13/mRNA-decapping enzyme-like protein; K12611 mRNA-decapping enzyme 1B [EC:3.-.-.-]	NA
miR156z	ofr.gene4826	NA	2.5	gi|747062575|ref|XP_011077805.1|/0/PREDICTED: probable receptor protein kinase TMK1 [Sesamum indicum]	Q9SIT1/0.0/TMK3_ARATH Receptor-like kinase TMK3 OS=Arabidopsis thaliana GN=TMK3 PE=2 SV=1	vvi:100265723/0.0/probable receptor protein kinase TMK1; K00924	NA
miR156z	ofr.gene48948	1	0.5	gi|747067543|ref|XP_011080498.1|/0/PREDICTED: transcription factor GAMYB-like isoform X2 [Sesamum indicum] &gt;gi|747067545|ref|XP_011080499.1| PREDICTED: transcription factor GAMYB-like isoform X2 [Sesamum indicum]	A2WW87/6e-98/GAM1_ORYSI Transcription factor GAMYB OS=Oryza sativa subsp. indica GN=GAM1 PE=2 SV=1	sot:102590821/0.0/transcription factor GAMYB-like; K09422 myb proto-oncogene protein, plant	NA
miR156z	ofr.gene49224	1	0.5	gi|747067541|ref|XP_011080497.1|/0/PREDICTED: transcription factor GAMYB-like isoform X1 [Sesamum indicum]	A2WW87/5e-88/GAM1_ORYSI Transcription factor GAMYB OS=Oryza sativa subsp. indica GN=GAM1 PE=2 SV=1	sot:102590821/3e-180/transcription factor GAMYB-like; K09422 myb proto-oncogene protein, plant	NA
miR156z	ofr.gene50078	3.5	2.5	gi|1000978313|ref|XP_015571143.1|/4.18368e-81/PREDICTED: uncharacterized mitochondrial protein AtMg00810-like [Ricinus communis]	P92519/1e-37/M810_ARATH Uncharacterized mitochondrial protein AtMg00810 OS=Arabidopsis thaliana GN=AtMg00810 PE=4 SV=1	sot:102592377/3e-62/LRR receptor-like serine/threonine-protein kinase FLS2-like; K13420 LRR receptor-like serine/threonine-protein kinase FLS2 [EC:2.7.11.1]	NA
miR156z	ofr.gene50091	NA	2.5	NA	NA	NA	NA
miR156z	ofr.gene5034	NA	2.5	gi|747045971|ref|XP_011096981.1|/0/PREDICTED: uncharacterized protein LOC105176008 [Sesamum indicum]	Q3B7T1/1e-36/EDRF1_HUMAN Erythroid differentiation-related factor 1 OS=Homo sapiens GN=EDRF1 PE=1 SV=1	zma:103644405/2e-16/histone-lysine N-methyltransferase ASHR1-like; K11426 SET and MYND domain-containing protein	NA
miR156z	ofr.gene5039	NA	2.5	gi|747045971|ref|XP_011096981.1|/0/PREDICTED: uncharacterized protein LOC105176008 [Sesamum indicum]	Q3B7T1/5e-38/EDRF1_HUMAN Erythroid differentiation-related factor 1 OS=Homo sapiens GN=EDRF1 PE=1 SV=1	zma:103644405/2e-16/histone-lysine N-methyltransferase ASHR1-like; K11426 SET and MYND domain-containing protein	NA
miR156z	ofr.gene52314	NA	2.5	gi|764620847|ref|XP_011468563.1|/1.06686e-72/PREDICTED: uncharacterized protein LOC105352685 [Fragaria vesca subsp. vesca]	P92555/1e-20/M1250_ARATH Uncharacterized mitochondrial protein AtMg01250 OS=Arabidopsis thaliana GN=AtMg01250 PE=4 SV=1	mdm:103412975/4e-51/uncharacterized LOC103412975; K08081 tropinone reductase I [EC:1.1.1.206]	NA
miR156z	ofr.gene53669	3.5	2.5	gi|747073620|ref|XP_011083776.1|/0/PREDICTED: cytochrome P450 CYP82D47-like [Sesamum indicum]	O49858/2e-167/C82A3_SOYBN Cytochrome P450 82A3 OS=Glycine max GN=CYP82A3 PE=2 SV=1	cit:102610662/0.0/cytochrome P450 82C4-like; K00517	molecular_function:GO:0005488//binding;GO:0016491//oxidoreductase activity;
miR156z	ofr.gene53707	NA	2.5	gi|747072919|ref|XP_011083399.1|/0/PREDICTED: acetyl-CoA carboxylase 1-like isoform X1 [Sesamum indicum]	Q38970/0.0/ACC1_ARATH Acetyl-CoA carboxylase 1 OS=Arabidopsis thaliana GN=ACC1 PE=1 SV=1	tcc:TCM_034957/0.0/Acetyl-CoA carboxylase 1 isoform 1; K11262 acetyl-CoA carboxylase / biotin carboxylase 1 [EC:6.4.1.2 6.3.4.14]	NA
miR156z	ofr.gene5394	4	2.5	gi|747087508|ref|XP_011091298.1|/0/PREDICTED: serine/threonine-protein kinase tricorner-like [Sesamum indicum]	Q2LZZ7/4e-140/TRC_DROPS Serine/threonine-protein kinase tricorner OS=Drosophila pseudoobscura pseudoobscura GN=trc PE=3 SV=1	tcc:TCM_020906/0.0/AGC (cAMP-dependent, cGMP-dependent and protein kinase C) kinase family protein isoform 1; K08790 serine/threonine kinase 38 [EC:2.7.11.1]	biological_process:GO:0006468//protein phosphorylation;molecular_function:GO:0004674//protein serine/threonine kinase activity;GO:0005524//ATP binding;
miR156z	ofr.gene55188	2	1.5	gi|747088551|ref|XP_011091869.1|/0/PREDICTED: transcription factor GAMYB-like isoform X1 [Sesamum indicum] &gt;gi|747088553|ref|XP_011091870.1| PREDICTED: transcription factor GAMYB-like isoform X1 [Sesamum indicum] &gt;gi|747088555|ref|XP_011091872.1| PREDICTED: transcription factor GAMYB-like isoform X1 [Sesamum indicum] &gt;gi|747088557|ref|XP_011091873.1| PREDICTED: transcription factor GAMYB…	A2WW87/1e-113/GAM1_ORYSI Transcription factor GAMYB OS=Oryza sativa subsp. indica GN=GAM1 PE=2 SV=1	pmum:103330754/0.0/transcription factor GAMYB-like; K09422 myb proto-oncogene protein, plant	NA
miR156z	ofr.gene55307	2.5	1.5	NA	NA	tcc:TCM_000220/6e-07/P-loop containing nucleoside triphosphate hydrolases superfamily protein; K08900 mitochondrial chaperone BCS1	NA
miR156z	ofr.gene56105	NA	2.5	gi|747065910|ref|XP_011079616.1|/0/PREDICTED: probable polygalacturonase isoform X2 [Sesamum indicum]	A7PZL3/3e-138/PGLR_VITVI Probable polygalacturonase OS=Vitis vinifera GN=GSVIVT00026920001 PE=1 SV=1	csv:101216650/2e-25/polygalacturonase At1g48100; K01184 polygalacturonase [EC:3.2.1.15]	NA
miR156z	ofr.gene57722	1	0.5	gi|747067543|ref|XP_011080498.1|/3.13008e-157/PREDICTED: transcription factor GAMYB-like isoform X2 [Sesamum indicum] &gt;gi|747067545|ref|XP_011080499.1| PREDICTED: transcription factor GAMYB-like isoform X2 [Sesamum indicum]	Q0JIC2/8e-50/GAM1_ORYSJ Transcription factor GAMYB OS=Oryza sativa subsp. japonica GN=GAM1 PE=2 SV=1	sly:100037512/9e-119/GAMYB-like2; K09422 myb proto-oncogene protein, plant	NA
miR156z	ofr.gene58348	4	NA	gi|698459421|ref|XP_009781290.1|/0/PREDICTED: zinc finger protein JACKDAW-like isoform X1 [Nicotiana sylvestris]	Q8GYC1/2e-110/IDD4_ARATH Protein indeterminate-domain 4, chloroplastic OS=Arabidopsis thaliana GN=IDD4 PE=1 SV=1	tcc:TCM_029045/4e-107/Beta-galactosidase 17; K12309 beta-galactosidase [EC:3.2.1.23]	NA
miR156z	ofr.gene6733	NA	2.5	gi|747078773|ref|XP_011086561.1|/0/PREDICTED: pre-mRNA-processing factor 17 [Sesamum indicum]	O60508/0.0/PRP17_HUMAN Pre-mRNA-processing factor 17 OS=Homo sapiens GN=CDC40 PE=1 SV=1	pop:POPTR_0008s17270g/0.0/POPTRDRAFT_565006; transducin family protein; K12816 pre-mRNA-processing factor 17	NA
miR156z	ofr.gene7880	2.5	1.5	gi|747099816|ref|XP_011097970.1|/6.55084e-109/PREDICTED: uncharacterized protein LOC105176765 [Sesamum indicum]	A2WW87/6e-42/GAM1_ORYSI Transcription factor GAMYB OS=Oryza sativa subsp. indica GN=GAM1 PE=2 SV=1	jcu:105632974/5e-45/transcriptional activator Myb; K09422 myb proto-oncogene protein, plant	NA
miR156z	ofr.gene9389	NA	2.5	NA	NA	NA	NA
miR157a-5p	ofr.gene16638	NA	2.5	gi|747082847|ref|XP_011088765.1|/0/PREDICTED: adoMet-dependent rRNA methyltransferase spb1, partial [Sesamum indicum]	Q5BH88/4e-141/SPB1_EMENI AdoMet-dependent rRNA methyltransferase spb1 OS=Emericella nidulans (strain FGSC A4 / ATCC 38163 / CBS 112.46 / NRRL 194 / M139) GN=spb1 PE=3 SV=1	jcu:105630145/0.0/adoMet-dependent rRNA methyltransferase spb1; K14857 AdoMet-dependent rRNA methyltransferase SPB1 [EC:2.1.1.-]	biological_process:GO:0000453//enzyme-directed rRNA 2'-O-methylation;cellular_component:GO:0005730//nucleolus;molecular_function:GO:0008649//rRNA methyltransferase activity;
miR157a-5p	ofr.gene194	3	1.5	gi|661883154|emb|CDP13362.1|/7.40205e-137/unnamed protein product [Coffea canephora]	Q6YZE8/3e-55/SPL16_ORYSJ Squamosa promoter-binding-like protein 16 OS=Oryza sativa subsp. japonica GN=SPL16 PE=2 SV=1	mdm:103401427/3e-17/uncharacterized LOC103401427; K13415 protein brassinosteroid insensitive 1 [EC:2.7.10.1 2.7.11.1]	NA
miR157a-5p	ofr.gene201	2	1	gi|747079231|ref|XP_011086805.1|/1.07575e-163/PREDICTED: squamosa promoter-binding-like protein 12 [Sesamum indicum] &gt;gi|747079233|ref|XP_011086806.1| PREDICTED: squamosa promoter-binding-like protein 12 [Sesamum indicum] &gt;gi|747079235|ref|XP_011086807.1| PREDICTED: squamosa promoter-binding-like protein 12 [Sesamum indicum] &gt;gi|747079237|ref|XP_011086808.1| PREDICTED: squamosa promoter-…	A2YGR5/3e-77/SPL12_ORYSI Squamosa promoter-binding-like protein 12 OS=Oryza sativa subsp. indica GN=SPL12 PE=2 SV=1	mdm:103401427/9e-20/uncharacterized LOC103401427; K13415 protein brassinosteroid insensitive 1 [EC:2.7.10.1 2.7.11.1]	NA
miR157a-5p	ofr.gene21448	3	1.5	gi|747049720|ref|XP_011070914.1|/1.28779e-104/PREDICTED: squamosa promoter-binding-like protein 6, partial [Sesamum indicum]	Q94JW8/3e-56/SPL6_ARATH Squamosa promoter-binding-like protein 6 OS=Arabidopsis thaliana GN=SPL6 PE=2 SV=2	mdm:103401427/2e-17/uncharacterized LOC103401427; K13415 protein brassinosteroid insensitive 1 [EC:2.7.10.1 2.7.11.1]	NA
miR157a-5p	ofr.gene22130	2	1	gi|747050330|ref|XP_011071232.1|/2.69614e-31/PREDICTED: squamosa promoter-binding-like protein 3 [Sesamum indicum]	NA	NA	NA
miR157a-5p	ofr.gene22138	3	1.5	gi|661883154|emb|CDP13362.1|/1.49037e-86/unnamed protein product [Coffea canephora]	Q6YZE8/2e-23/SPL16_ORYSJ Squamosa promoter-binding-like protein 16 OS=Oryza sativa subsp. japonica GN=SPL16 PE=2 SV=1	NA	NA
miR157a-5p	ofr.gene250	3	1.5	gi|698535844|ref|XP_009764314.1|/2.09207e-128/PREDICTED: squamosa promoter-binding-like protein 16 [Nicotiana sylvestris] &gt;gi|698535847|ref|XP_009764315.1| PREDICTED: squamosa promoter-binding-like protein 16 [Nicotiana sylvestris] &gt;gi|698535850|ref|XP_009764316.1| PREDICTED: squamosa promoter-binding-like protein 16 [Nicotiana sylvestris] &gt;gi|698535853|ref|XP_009764317.1| PREDICTED: squ…	Q6YZE8/4e-46/SPL16_ORYSJ Squamosa promoter-binding-like protein 16 OS=Oryza sativa subsp. japonica GN=SPL16 PE=2 SV=1	mdm:103401427/2e-11/uncharacterized LOC103401427; K13415 protein brassinosteroid insensitive 1 [EC:2.7.10.1 2.7.11.1]	NA
miR157a-5p	ofr.gene256	2	1	gi|747079231|ref|XP_011086805.1|/0/PREDICTED: squamosa promoter-binding-like protein 12 [Sesamum indicum] &gt;gi|747079233|ref|XP_011086806.1| PREDICTED: squamosa promoter-binding-like protein 12 [Sesamum indicum] &gt;gi|747079235|ref|XP_011086807.1| PREDICTED: squamosa promoter-binding-like protein 12 [Sesamum indicum] &gt;gi|747079237|ref|XP_011086808.1| PREDICTED: squamosa promoter-binding-lik…	A2YGR5/8e-80/SPL12_ORYSI Squamosa promoter-binding-like protein 12 OS=Oryza sativa subsp. indica GN=SPL12 PE=2 SV=1	mdm:103401427/1e-19/uncharacterized LOC103401427; K13415 protein brassinosteroid insensitive 1 [EC:2.7.10.1 2.7.11.1]	NA
miR157a-5p	ofr.gene33354	2	1	gi|297739854|emb|CBI30036.3|/9.60028e-56/unnamed protein product [Vitis vinifera]	Q700W2/7e-06/SPL9_ARATH Squamosa promoter-binding-like protein 9 OS=Arabidopsis thaliana GN=SPL9 PE=2 SV=2	NA	NA
miR157a-5p	ofr.gene34436	2	1	gi|747050330|ref|XP_011071232.1|/1.20952e-16/PREDICTED: squamosa promoter-binding-like protein 3 [Sesamum indicum]	NA	NA	NA
miR157a-5p	ofr.gene34457	3	1.5	gi|661883154|emb|CDP13362.1|/5.84707e-132/unnamed protein product [Coffea canephora]	Q6YZE8/1e-52/SPL16_ORYSJ Squamosa promoter-binding-like protein 16 OS=Oryza sativa subsp. japonica GN=SPL16 PE=2 SV=1	mdm:103401427/8e-19/uncharacterized LOC103401427; K13415 protein brassinosteroid insensitive 1 [EC:2.7.10.1 2.7.11.1]	NA
miR157a-5p	ofr.gene34683	NA	2.2	NA	NA	NA	NA
miR157a-5p	ofr.gene3768	2	1	gi|747057704|ref|XP_011075166.1|/3.97887e-64/PREDICTED: squamosa promoter-binding-like protein 9 [Sesamum indicum]	A3C057/7e-08/SPL17_ORYSJ Squamosa promoter-binding-like protein 17 OS=Oryza sativa subsp. japonica GN=SPL17 PE=2 SV=2	NA	NA
miR157a-5p	ofr.gene41499	3.5	2	gi|747041632|ref|XP_011074267.1|/7.94583e-152/PREDICTED: putative leucine-rich repeat-containing protein DDB_G0290503 [Sesamum indicum]	NA	mdm:103454626/8e-74/intracellular protein transport protein USO1; K10352 myosin heavy chain	NA
miR157a-5p	ofr.gene44970	3	NA	gi|747054373|ref|XP_011073390.1|/0/PREDICTED: clustered mitochondria protein [Sesamum indicum]	F4JKH6/0.0/TSS_ARATH Protein TSS OS=Arabidopsis thaliana GN=TSS PE=1 SV=1	sly:101261719/0.0/clustered mitochondria protein; K03255 protein TIF31	NA
miR157a-5p	ofr.gene47618	4	NA	gi|747049546|ref|XP_011070823.1|/1.29453e-23/PREDICTED: putative late blight resistance protein homolog R1B-17 [Sesamum indicum]	NA	gmx:100801950/3e-06/putative disease resistance RPP13-like protein 3-like; K13457 disease resistance protein RPM1	NA
miR157a-5p	ofr.gene51165	3	1.5	gi|747044631|ref|XP_011090056.1|/1.37881e-97/PREDICTED: squamosa promoter-binding-like protein 7 isoform X1 [Sesamum indicum]	Q7XT42/7e-50/SPL7_ORYSJ Squamosa promoter-binding-like protein 7 OS=Oryza sativa subsp. japonica GN=SPL7 PE=2 SV=2	mdm:103401427/2e-20/uncharacterized LOC103401427; K13415 protein brassinosteroid insensitive 1 [EC:2.7.10.1 2.7.11.1]	NA
miR157a-5p	ofr.gene56356	4	NA	gi|747093555|ref|XP_011094589.1|/0/PREDICTED: probable pectate lyase 12 [Sesamum indicum]	Q9SCP2/0.0/PLY12_ARATH Probable pectate lyase 12 OS=Arabidopsis thaliana GN=At3g53190 PE=2 SV=2	sot:102590902/0.0/probable pectate lyase 12-like; K01728 pectate lyase [EC:4.2.2.2]	NA
miR157a-5p	ofr.gene56917	4	NA	gi|743805236|ref|XP_011017579.1|/1.51678e-63/PREDICTED: squamosa promoter-binding-like protein 12 isoform X2 [Populus euphratica] &gt;gi|743940250|ref|XP_011014590.1| PREDICTED: squamosa promoter-binding-like protein 12 isoform X2 [Populus euphratica]	A2YGR5/3e-28/SPL12_ORYSI Squamosa promoter-binding-like protein 12 OS=Oryza sativa subsp. indica GN=SPL12 PE=2 SV=1	NA	NA
miR157a-5p	ofr.gene57283	3	2	gi|747057704|ref|XP_011075166.1|/7.1391e-80/PREDICTED: squamosa promoter-binding-like protein 9 [Sesamum indicum]	A3C057/5e-30/SPL17_ORYSJ Squamosa promoter-binding-like protein 17 OS=Oryza sativa subsp. japonica GN=SPL17 PE=2 SV=2	NA	NA
miR157a-5p	ofr.gene6904	2	1	gi|747079231|ref|XP_011086805.1|/3.00552e-160/PREDICTED: squamosa promoter-binding-like protein 12 [Sesamum indicum] &gt;gi|747079233|ref|XP_011086806.1| PREDICTED: squamosa promoter-binding-like protein 12 [Sesamum indicum] &gt;gi|747079235|ref|XP_011086807.1| PREDICTED: squamosa promoter-binding-like protein 12 [Sesamum indicum] &gt;gi|747079237|ref|XP_011086808.1| PREDICTED: squamosa promoter-…	A2YGR5/1e-78/SPL12_ORYSI Squamosa promoter-binding-like protein 12 OS=Oryza sativa subsp. indica GN=SPL12 PE=2 SV=1	mdm:103401427/1e-21/uncharacterized LOC103401427; K13415 protein brassinosteroid insensitive 1 [EC:2.7.10.1 2.7.11.1]	NA
miR157d	ofr.gene13968	3.5	NA	gi|747067507|ref|XP_011080478.1|/0/PREDICTED: la-related protein 1A [Sesamum indicum]	Q940X9/2e-149/LRP1A_ARATH La-related protein 1A OS=Arabidopsis thaliana GN=LARP1A PE=1 SV=1	sot:102590409/0.0/la-related protein 1-like; K18757 la-related protein 1	NA
miR157d	ofr.gene16638	NA	2.5	gi|747082847|ref|XP_011088765.1|/0/PREDICTED: adoMet-dependent rRNA methyltransferase spb1, partial [Sesamum indicum]	Q5BH88/4e-141/SPB1_EMENI AdoMet-dependent rRNA methyltransferase spb1 OS=Emericella nidulans (strain FGSC A4 / ATCC 38163 / CBS 112.46 / NRRL 194 / M139) GN=spb1 PE=3 SV=1	jcu:105630145/0.0/adoMet-dependent rRNA methyltransferase spb1; K14857 AdoMet-dependent rRNA methyltransferase SPB1 [EC:2.1.1.-]	biological_process:GO:0000453//enzyme-directed rRNA 2'-O-methylation;cellular_component:GO:0005730//nucleolus;molecular_function:GO:0008649//rRNA methyltransferase activity;
miR157d	ofr.gene194	2	1	gi|661883154|emb|CDP13362.1|/7.40205e-137/unnamed protein product [Coffea canephora]	Q6YZE8/3e-55/SPL16_ORYSJ Squamosa promoter-binding-like protein 16 OS=Oryza sativa subsp. japonica GN=SPL16 PE=2 SV=1	mdm:103401427/3e-17/uncharacterized LOC103401427; K13415 protein brassinosteroid insensitive 1 [EC:2.7.10.1 2.7.11.1]	NA
miR157d	ofr.gene201	2	1	gi|747079231|ref|XP_011086805.1|/1.07575e-163/PREDICTED: squamosa promoter-binding-like protein 12 [Sesamum indicum] &gt;gi|747079233|ref|XP_011086806.1| PREDICTED: squamosa promoter-binding-like protein 12 [Sesamum indicum] &gt;gi|747079235|ref|XP_011086807.1| PREDICTED: squamosa promoter-binding-like protein 12 [Sesamum indicum] &gt;gi|747079237|ref|XP_011086808.1| PREDICTED: squamosa promoter-…	A2YGR5/3e-77/SPL12_ORYSI Squamosa promoter-binding-like protein 12 OS=Oryza sativa subsp. indica GN=SPL12 PE=2 SV=1	mdm:103401427/9e-20/uncharacterized LOC103401427; K13415 protein brassinosteroid insensitive 1 [EC:2.7.10.1 2.7.11.1]	NA
miR157d	ofr.gene20149	4	2.5	gi|747042774|ref|XP_011080246.1|/0/PREDICTED: serine/threonine protein phosphatase 2A 55 kDa regulatory subunit B beta isoform-like isoform X2 [Sesamum indicum]	Q39247/0.0/2ABB_ARATH Serine/threonine protein phosphatase 2A 55 kDa regulatory subunit B beta isoform OS=Arabidopsis thaliana GN=PP2AB2 PE=1 SV=1	cam:101503556/0.0/serine/threonine protein phosphatase 2A 55 kDa regulatory subunit B beta isoform-like; K04354 serine/threonine-protein phosphatase 2A regulatory subunit B	NA
miR157d	ofr.gene21448	2.5	1.2	gi|747049720|ref|XP_011070914.1|/1.28779e-104/PREDICTED: squamosa promoter-binding-like protein 6, partial [Sesamum indicum]	Q94JW8/3e-56/SPL6_ARATH Squamosa promoter-binding-like protein 6 OS=Arabidopsis thaliana GN=SPL6 PE=2 SV=2	mdm:103401427/2e-17/uncharacterized LOC103401427; K13415 protein brassinosteroid insensitive 1 [EC:2.7.10.1 2.7.11.1]	NA
miR157d	ofr.gene22130	2	1	gi|747050330|ref|XP_011071232.1|/2.69614e-31/PREDICTED: squamosa promoter-binding-like protein 3 [Sesamum indicum]	NA	NA	NA
miR157d	ofr.gene22138	2	1	gi|661883154|emb|CDP13362.1|/1.49037e-86/unnamed protein product [Coffea canephora]	Q6YZE8/2e-23/SPL16_ORYSJ Squamosa promoter-binding-like protein 16 OS=Oryza sativa subsp. japonica GN=SPL16 PE=2 SV=1	NA	NA
miR157d	ofr.gene24376	3.5	NA	gi|747084943|ref|XP_011089903.1|/3.1547e-26/PREDICTED: uncharacterized protein LOC105170714 [Sesamum indicum]	NA	NA	NA
miR157d	ofr.gene250	2	1	gi|698535844|ref|XP_009764314.1|/2.09207e-128/PREDICTED: squamosa promoter-binding-like protein 16 [Nicotiana sylvestris] &gt;gi|698535847|ref|XP_009764315.1| PREDICTED: squamosa promoter-binding-like protein 16 [Nicotiana sylvestris] &gt;gi|698535850|ref|XP_009764316.1| PREDICTED: squamosa promoter-binding-like protein 16 [Nicotiana sylvestris] &gt;gi|698535853|ref|XP_009764317.1| PREDICTED: squ…	Q6YZE8/4e-46/SPL16_ORYSJ Squamosa promoter-binding-like protein 16 OS=Oryza sativa subsp. japonica GN=SPL16 PE=2 SV=1	mdm:103401427/2e-11/uncharacterized LOC103401427; K13415 protein brassinosteroid insensitive 1 [EC:2.7.10.1 2.7.11.1]	NA
miR157d	ofr.gene256	2	1	gi|747079231|ref|XP_011086805.1|/0/PREDICTED: squamosa promoter-binding-like protein 12 [Sesamum indicum] &gt;gi|747079233|ref|XP_011086806.1| PREDICTED: squamosa promoter-binding-like protein 12 [Sesamum indicum] &gt;gi|747079235|ref|XP_011086807.1| PREDICTED: squamosa promoter-binding-like protein 12 [Sesamum indicum] &gt;gi|747079237|ref|XP_011086808.1| PREDICTED: squamosa promoter-binding-lik…	A2YGR5/8e-80/SPL12_ORYSI Squamosa promoter-binding-like protein 12 OS=Oryza sativa subsp. indica GN=SPL12 PE=2 SV=1	mdm:103401427/1e-19/uncharacterized LOC103401427; K13415 protein brassinosteroid insensitive 1 [EC:2.7.10.1 2.7.11.1]	NA
miR157d	ofr.gene26760	NA	2.5	gi|697098150|ref|XP_009625187.1|/8.65722e-108/PREDICTED: LOB domain-containing protein 37-like [Nicotiana tomentosiformis]	Q9SZE8/1e-65/LBD39_ARATH LOB domain-containing protein 39 OS=Arabidopsis thaliana GN=LBD39 PE=2 SV=1	NA	NA
miR157d	ofr.gene33354	2	1	gi|297739854|emb|CBI30036.3|/9.60028e-56/unnamed protein product [Vitis vinifera]	Q700W2/7e-06/SPL9_ARATH Squamosa promoter-binding-like protein 9 OS=Arabidopsis thaliana GN=SPL9 PE=2 SV=2	NA	NA
miR157d	ofr.gene34436	2	1	gi|747050330|ref|XP_011071232.1|/1.20952e-16/PREDICTED: squamosa promoter-binding-like protein 3 [Sesamum indicum]	NA	NA	NA
miR157d	ofr.gene34457	2	1	gi|661883154|emb|CDP13362.1|/5.84707e-132/unnamed protein product [Coffea canephora]	Q6YZE8/1e-52/SPL16_ORYSJ Squamosa promoter-binding-like protein 16 OS=Oryza sativa subsp. japonica GN=SPL16 PE=2 SV=1	mdm:103401427/8e-19/uncharacterized LOC103401427; K13415 protein brassinosteroid insensitive 1 [EC:2.7.10.1 2.7.11.1]	NA
miR157d	ofr.gene34683	NA	2	NA	NA	NA	NA
miR157d	ofr.gene3768	2	1	gi|747057704|ref|XP_011075166.1|/3.97887e-64/PREDICTED: squamosa promoter-binding-like protein 9 [Sesamum indicum]	A3C057/7e-08/SPL17_ORYSJ Squamosa promoter-binding-like protein 17 OS=Oryza sativa subsp. japonica GN=SPL17 PE=2 SV=2	NA	NA
miR157d	ofr.gene41499	4	2	gi|747041632|ref|XP_011074267.1|/7.94583e-152/PREDICTED: putative leucine-rich repeat-containing protein DDB_G0290503 [Sesamum indicum]	NA	mdm:103454626/8e-74/intracellular protein transport protein USO1; K10352 myosin heavy chain	NA
miR157d	ofr.gene44970	2	NA	gi|747054373|ref|XP_011073390.1|/0/PREDICTED: clustered mitochondria protein [Sesamum indicum]	F4JKH6/0.0/TSS_ARATH Protein TSS OS=Arabidopsis thaliana GN=TSS PE=1 SV=1	sly:101261719/0.0/clustered mitochondria protein; K03255 protein TIF31	NA
miR157d	ofr.gene51165	2	1	gi|747044631|ref|XP_011090056.1|/1.37881e-97/PREDICTED: squamosa promoter-binding-like protein 7 isoform X1 [Sesamum indicum]	Q7XT42/7e-50/SPL7_ORYSJ Squamosa promoter-binding-like protein 7 OS=Oryza sativa subsp. japonica GN=SPL7 PE=2 SV=2	mdm:103401427/2e-20/uncharacterized LOC103401427; K13415 protein brassinosteroid insensitive 1 [EC:2.7.10.1 2.7.11.1]	NA
miR157d	ofr.gene51459	3.5	2	gi|697098150|ref|XP_009625187.1|/2.50114e-103/PREDICTED: LOB domain-containing protein 37-like [Nicotiana tomentosiformis]	Q9SZE8/2e-67/LBD39_ARATH LOB domain-containing protein 39 OS=Arabidopsis thaliana GN=LBD39 PE=2 SV=1	NA	NA
miR157d	ofr.gene55687	NA	2.5	gi|747102338|ref|XP_011099331.1|/0/PREDICTED: LOW QUALITY PROTEIN: uncharacterized protein LOC105177780 [Sesamum indicum]	Q6N075/7e-06/MFSD5_HUMAN Molybdate-anion transporter OS=Homo sapiens GN=MFSD5 PE=1 SV=2	NA	NA
miR157d	ofr.gene56917	3.5	2.5	gi|743805236|ref|XP_011017579.1|/1.51678e-63/PREDICTED: squamosa promoter-binding-like protein 12 isoform X2 [Populus euphratica] &gt;gi|743940250|ref|XP_011014590.1| PREDICTED: squamosa promoter-binding-like protein 12 isoform X2 [Populus euphratica]	A2YGR5/3e-28/SPL12_ORYSI Squamosa promoter-binding-like protein 12 OS=Oryza sativa subsp. indica GN=SPL12 PE=2 SV=1	NA	NA
miR157d	ofr.gene56957	NA	2.5	gi|747059178|ref|XP_011075956.1|/0/PREDICTED: importin subunit beta-1-like [Sesamum indicum]	Q9FJD4/0.0/IMB1_ARATH Importin subunit beta-1 OS=Arabidopsis thaliana GN=KPNB1 PE=1 SV=1	sot:102595228/0.0/importin subunit beta-1-like; K14293 importin subunit beta-1	NA
miR157d	ofr.gene57283	3	2	gi|747057704|ref|XP_011075166.1|/7.1391e-80/PREDICTED: squamosa promoter-binding-like protein 9 [Sesamum indicum]	A3C057/5e-30/SPL17_ORYSJ Squamosa promoter-binding-like protein 17 OS=Oryza sativa subsp. japonica GN=SPL17 PE=2 SV=2	NA	NA
miR157d	ofr.gene6904	2	1	gi|747079231|ref|XP_011086805.1|/3.00552e-160/PREDICTED: squamosa promoter-binding-like protein 12 [Sesamum indicum] &gt;gi|747079233|ref|XP_011086806.1| PREDICTED: squamosa promoter-binding-like protein 12 [Sesamum indicum] &gt;gi|747079235|ref|XP_011086807.1| PREDICTED: squamosa promoter-binding-like protein 12 [Sesamum indicum] &gt;gi|747079237|ref|XP_011086808.1| PREDICTED: squamosa promoter-…	A2YGR5/1e-78/SPL12_ORYSI Squamosa promoter-binding-like protein 12 OS=Oryza sativa subsp. indica GN=SPL12 PE=2 SV=1	mdm:103401427/1e-21/uncharacterized LOC103401427; K13415 protein brassinosteroid insensitive 1 [EC:2.7.10.1 2.7.11.1]	NA
miR157d	ofr.gene7099	NA	2.5	gi|747096840|ref|XP_011096357.1|/0/PREDICTED: uncharacterized protein LOC105175572 isoform X1 [Sesamum indicum]	F4HY56/0.0/RLT1_ARATH Homeobox-DDT domain protein RLT1 OS=Arabidopsis thaliana GN=RLT1 PE=1 SV=1	egr:104423668/2e-16/bifunctional ATP-dependent dihydroxyacetone kinase/FAD-AMP lyase (cyclizing)-like; K00863 dihydroxyacetone kinase [EC:2.7.1.29]	NA
miR157d-3p	ofr.gene10628	NA	2.5	gi|661879443|emb|CDP16843.1|/0/unnamed protein product [Coffea canephora]	Q84TH5/0.0/AB25G_ARATH ABC transporter G family member 25 OS=Arabidopsis thaliana GN=ABCG25 PE=2 SV=1	cme:CYME_CMS467C/3e-100/ATP-binding cassette, sub-family G, member 2; K05681 ATP-binding cassette, subfamily G (WHITE), member 2	NA
miR157d-3p	ofr.gene10760	NA	2.5	gi|747100739|ref|XP_011098470.1|/0/PREDICTED: putative phospholipid-transporting ATPase 8 [Sesamum indicum]	Q9LK90/0.0/ALA8_ARATH Probable phospholipid-transporting ATPase 8 OS=Arabidopsis thaliana GN=ALA8 PE=3 SV=1	mtr:MTR_6g006910/0.0/ATPase; K01530 phospholipid-translocating ATPase [EC:3.6.3.1]	NA
miR157d-3p	ofr.gene1107	3.5	2	gi|747094636|ref|XP_011095162.1|/1.50349e-49/PREDICTED: thioredoxin H-type isoform X2 [Sesamum indicum]	P85801/1e-45/TRXH_POPJC Thioredoxin H-type OS=Populus jackii PE=1 SV=1	vvi:100267093/1e-49/thioredoxin H-type; K03671 thioredoxin 1	NA
miR157d-3p	ofr.gene1138	3.5	2	gi|747094636|ref|XP_011095162.1|/1.50349e-49/PREDICTED: thioredoxin H-type isoform X2 [Sesamum indicum]	P85801/1e-45/TRXH_POPJC Thioredoxin H-type OS=Populus jackii PE=1 SV=1	vvi:100267093/1e-49/thioredoxin H-type; K03671 thioredoxin 1	NA
miR157d-3p	ofr.gene1440	4	NA	gi|747084615|ref|XP_011089727.1|/0/PREDICTED: importin-5-like [Sesamum indicum]	Q8BKC5/0.0/IPO5_MOUSE Importin-5 OS=Mus musculus GN=Ipo5 PE=1 SV=3	zma:103655235/5e-22/kinesin-related protein 11-like; K11498 centromeric protein E	NA
miR157d-3p	ofr.gene41983	3.5	2	gi|747094636|ref|XP_011095162.1|/1.50349e-49/PREDICTED: thioredoxin H-type isoform X2 [Sesamum indicum]	P85801/1e-45/TRXH_POPJC Thioredoxin H-type OS=Populus jackii PE=1 SV=1	vvi:100267093/1e-49/thioredoxin H-type; K03671 thioredoxin 1	NA
miR157d-3p	ofr.gene47451	NA	2.5	gi|747100739|ref|XP_011098470.1|/0/PREDICTED: putative phospholipid-transporting ATPase 8 [Sesamum indicum]	Q9LK90/0.0/ALA8_ARATH Probable phospholipid-transporting ATPase 8 OS=Arabidopsis thaliana GN=ALA8 PE=3 SV=1	mtr:MTR_6g006910/0.0/ATPase; K01530 phospholipid-translocating ATPase [EC:3.6.3.1]	NA
miR157d-3p	ofr.gene47731	3.5	2	gi|747094630|ref|XP_011095159.1|/9.41849e-74/PREDICTED: thioredoxin H9 isoform X1 [Sesamum indicum] &gt;gi|747094632|ref|XP_011095160.1| PREDICTED: thioredoxin H9 isoform X1 [Sesamum indicum] &gt;gi|747094634|ref|XP_011095161.1| PREDICTED: thioredoxin H9 isoform X1 [Sesamum indicum]	Q9C9Y6/2e-68/TRXH9_ARATH Thioredoxin H9 OS=Arabidopsis thaliana GN=TRX9 PE=1 SV=1	sot:102588747/6e-71/thioredoxin H9-like; K03671 thioredoxin 1	NA
miR159a-5p_5	ofr.gene22289	4	NA	gi|747068556|ref|XP_011081039.1|/0/PREDICTED: uncharacterized protein LOC105164150 isoform X2 [Sesamum indicum]	NA	vvi:100261574/2e-156/uncharacterized LOC100261574; K14295 nuclear pore complex protein Nup50	NA
miR159a-5p_5	ofr.gene24037	NA	2.2	gi|747086540|ref|XP_011090774.1|/0/PREDICTED: NEDD8-activating enzyme E1 catalytic subunit [Sesamum indicum]	O65041/0.0/UBA3_ARATH NEDD8-activating enzyme E1 catalytic subunit OS=Arabidopsis thaliana GN=ECR1 PE=1 SV=2	tcc:TCM_020541/0.0/E1 C-terminal related 1 isoform 1; K10686 ubiquitin-activating enzyme E1 C [EC:6.2.1.45]	biological_process:GO:0045116//protein neddylation;molecular_function:GO:0005524//ATP binding;GO:0019781//NEDD8 activating enzyme activity;GO:0016881//acid-amino acid ligase activity;
miR159a-5p_5	ofr.gene26530	4	2.2	gi|747045570|ref|XP_011094736.1|/0/PREDICTED: tRNA-specific adenosine deaminase 1 [Sesamum indicum]	Q28FE8/8e-43/ADAT1_XENTR tRNA-specific adenosine deaminase 1 OS=Xenopus tropicalis GN=adat1 PE=2 SV=1	vvi:100253329/4e-174/tRNA-specific adenosine deaminase 1; K15440 tRNA-specific adenosine deaminase 1 [EC:3.5.4.34]	NA
miR159a-5p_5	ofr.gene31048	NA	2.5	gi|747046691|ref|XP_011100840.1|/3.03125e-118/PREDICTED: uncharacterized oxidoreductase At4g09670-like [Sesamum indicum]	Q9SZ83/9e-75/Y4967_ARATH Uncharacterized oxidoreductase At4g09670 OS=Arabidopsis thaliana GN=At4g09670 PE=1 SV=1	cme:CYME_CMF086C/2e-09/probable myo-inositol dehydrogenase; K00010 myo-inositol 2-dehydrogenase / D-chiro-inositol 1-dehydrogenase [EC:1.1.1.18 1.1.1.369]	biological_process:GO:0055114//oxidation-reduction process;molecular_function:GO:0016491//oxidoreductase activity;
miR159a-5p_5	ofr.gene34333	NA	2.2	gi|747054471|ref|XP_011073444.1|/0/PREDICTED: pentatricopeptide repeat-containing protein At3g22670, mitochondrial [Sesamum indicum] &gt;gi|747054473|ref|XP_011073445.1| PREDICTED: pentatricopeptide repeat-containing protein At3g22670, mitochondrial [Sesamum indicum]	Q9LUJ4/3e-170/PP248_ARATH Pentatricopeptide repeat-containing protein At3g22670, mitochondrial OS=Arabidopsis thaliana GN=At3g22670 PE=2 SV=1	atr:18446702/5e-52/pentatricopeptide repeat-containing protein At1g09900; K17710 pentatricopeptide repeat domain-containing protein 1	NA
miR159a-5p_5	ofr.gene4763	NA	2.5	gi|661881002|emb|CDP15387.1|/0/unnamed protein product [Coffea canephora]	Q43497/0.0/MDAR_SOLLC Monodehydroascorbate reductase OS=Solanum lycopersicum GN=AFRR PE=1 SV=1	sot:102586212/0.0/monodehydroascorbate reductase-like; K08232 monodehydroascorbate reductase (NADH) [EC:1.6.5.4]	NA
miR159a-5p_5	ofr.gene52925	4	NA	gi|747073220|ref|XP_011083568.1|/1.46134e-37/PREDICTED: F-box protein At5g67140-like [Sesamum indicum]	Q9FH99/3e-29/FB302_ARATH F-box protein At5g67140 OS=Arabidopsis thaliana GN=At5g67140 PE=2 SV=1	NA	NA
miR159a-5p_5	ofr.gene6153	NA	2	gi|14582200|gb|AAK69401.1|AF274564_1/0/immediate-early fungal elicitor protein CMPG1 [Petroselinum crispum] &gt;gi|14582202|gb|AAK69402.1|AF274565_1 immediate-early fungal elicitor protein CMPG1 [Petroselinum crispum]	Q5PNY6/3e-114/PUB21_ARATH U-box domain-containing protein 21 OS=Arabidopsis thaliana GN=PUB21 PE=2 SV=1	egr:104440434/9e-27/uncharacterized LOC104440434; K01876 aspartyl-tRNA synthetase [EC:6.1.1.12]	biological_process:GO:0016567//protein ubiquitination;molecular_function:GO:0004842//ubiquitin-protein transferase activity;
miR159a-5p_5	ofr.gene8457	3	2.5	gi|661889039|emb|CDP07482.1|/6.94293e-101/unnamed protein product [Coffea canephora]	Q93ZE9/1e-98/SFH3_ARATH Phosphatidylinositol/phosphatidylcholine transfer protein SFH3 OS=Arabidopsis thaliana GN=SFH3 PE=2 SV=1	NA	biological_process:GO:0006810//transport;cellular_component:GO:0005622//intracellular;molecular_function:GO:0005215//transporter activity;
miR159a-5p_5	ofr.gene9154	3.5	NA	gi|747050507|ref|XP_011071327.1|/0/PREDICTED: pto-interacting protein 1 isoform X2 [Sesamum indicum]	Q41328/0.0/PTI1_SOLLC Pto-interacting protein 1 OS=Solanum lycopersicum GN=PTI1 PE=1 SV=2	sly:544006/0.0/Pti1; Pto kinase interactor 1 (EC:2.7.11.1); K13436 pto-interacting protein 1 [EC:2.7.11.1]	NA
miR159a_1	ofr.gene13018	2	1.5	gi|110289411|gb|AAP54617.2|/1.05411e-73/retrotransposon protein, putative, unclassified [Oryza sativa Japonica Group] &gt;gi|125575397|gb|EAZ16681.1| hypothetical protein OsJ_32156 [Oryza sativa Japonica Group]	P93295/2e-09/M310_ARATH Uncharacterized mitochondrial protein AtMg00310 OS=Arabidopsis thaliana GN=AtMg00310 PE=4 SV=1	mtr:MTR_5g026890/2e-43/Replication protein A 70 kDa DNA-binding subunit; K07466 replication factor A1	NA
miR159a_1	ofr.gene1359	2	1	gi|747067543|ref|XP_011080498.1|/0/PREDICTED: transcription factor GAMYB-like isoform X2 [Sesamum indicum] &gt;gi|747067545|ref|XP_011080499.1| PREDICTED: transcription factor GAMYB-like isoform X2 [Sesamum indicum]	A2WW87/8e-88/GAM1_ORYSI Transcription factor GAMYB OS=Oryza sativa subsp. indica GN=GAM1 PE=2 SV=1	sly:100037512/0.0/GAMYB-like2; K09422 myb proto-oncogene protein, plant	NA
miR159a_1	ofr.gene14012	3	2	gi|242085310|ref|XP_002443080.1|/9.65695e-53/hypothetical protein SORBIDRAFT_08g007680 [Sorghum bicolor]	P92555/3e-10/M1250_ARATH Uncharacterized mitochondrial protein AtMg01250 OS=Arabidopsis thaliana GN=AtMg01250 PE=4 SV=1	mdm:103412975/7e-23/uncharacterized LOC103412975; K08081 tropinone reductase I [EC:1.1.1.206]	NA
miR159a_1	ofr.gene16041	2.5	1.5	gi|657962443|ref|XP_008372815.1|/1.30639e-75/PREDICTED: uncharacterized protein LOC103436170 [Malus domestica]	NA	NA	NA
miR159a_1	ofr.gene17002	2	1.5	gi|657968688|ref|XP_008376046.1|/2.60456e-08/PREDICTED: uncharacterized protein LOC103439285 [Malus domestica]	NA	NA	NA
miR159a_1	ofr.gene17148	4	2.5	gi|985441646|ref|XP_006473914.2|/5.49651e-20/PREDICTED: uncharacterized protein LOC102629934 [Citrus sinensis]	NA	mtr:MTR_5g026890/1e-07/Replication protein A 70 kDa DNA-binding subunit; K07466 replication factor A1	NA
miR159a_1	ofr.gene21051	3	2	gi|242051591|ref|XP_002454941.1|/2.10941e-121/hypothetical protein SORBIDRAFT_03g001780 [Sorghum bicolor]	P93295/4e-19/M310_ARATH Uncharacterized mitochondrial protein AtMg00310 OS=Arabidopsis thaliana GN=AtMg00310 PE=4 SV=1	mtr:MTR_5g026890/1e-93/Replication protein A 70 kDa DNA-binding subunit; K07466 replication factor A1	NA
miR159a_1	ofr.gene22772	3	2	gi|332322132|emb|CCA66040.1|/0/hypothetical protein [Beta vulgaris subsp. vulgaris]	P11369/1e-48/LORF2_MOUSE LINE-1 retrotransposable element ORF2 protein OS=Mus musculus GN=Pol PE=1 SV=2	mtr:MTR_5g026890/7e-137/Replication protein A 70 kDa DNA-binding subunit; K07466 replication factor A1	NA
miR159a_1	ofr.gene22866	2	1.5	gi|985435487|ref|XP_015382878.1|/1.97209e-75/PREDICTED: uncharacterized protein LOC107175701 [Citrus sinensis]	P11369/4e-11/LORF2_MOUSE LINE-1 retrotransposable element ORF2 protein OS=Mus musculus GN=Pol PE=1 SV=2	mtr:MTR_5g026890/6e-50/Replication protein A 70 kDa DNA-binding subunit; K07466 replication factor A1	NA
miR159a_1	ofr.gene25373	3.5	1.8	gi|510794308|gb|AGN52120.1|/1.07625e-70/MYB-related transcription factor [Salvia miltiorrhiza] &gt;gi|510794528|gb|AGN52230.1| MYB-related transcription factor [Salvia miltiorrhiza]	Q0JIC2/2e-36/GAM1_ORYSJ Transcription factor GAMYB OS=Oryza sativa subsp. japonica GN=GAM1 PE=2 SV=1	pop:POPTR_0002s14180g/3e-71/POPTRDRAFT_551986; myb family transcription factor family protein; K09422 myb proto-oncogene protein, plant	biological_process:GO:0048235//pollen sperm cell differentiation;cellular_component:GO:0005634//nucleus;molecular_function:GO:0003677//DNA binding;
miR159a_1	ofr.gene25655	3.5	1.8	gi|147776252|emb|CAN65281.1|/6.56656e-155/hypothetical protein VITISV_035564 [Vitis vinifera]	P10978/2e-129/POLX_TOBAC Retrovirus-related Pol polyprotein from transposon TNT 1-94 OS=Nicotiana tabacum PE=2 SV=1	vvi:100256500/6e-115/transcription factor MYB48; K09422 myb proto-oncogene protein, plant	biological_process:GO:0043170//macromolecule metabolic process;GO:0044238//primary metabolic process;molecular_function:GO:0016787//hydrolase activity;
miR159a_1	ofr.gene29170	4	NA	gi|527209040|gb|EPS73861.1|/3.41513e-29/hypothetical protein M569_00896, partial [Genlisea aurea]	P0C2F6/2e-13/RNHX1_ARATH Putative ribonuclease H protein At1g65750 OS=Arabidopsis thaliana GN=At1g65750 PE=3 SV=1	mtr:MTR_5g026890/5e-13/Replication protein A 70 kDa DNA-binding subunit; K07466 replication factor A1	NA
miR159a_1	ofr.gene3140	3	2	gi|747063588|ref|XP_011078348.1|/0/PREDICTED: aldehyde dehydrogenase family 2 member C4 [Sesamum indicum]	Q56YU0/0.0/AL2C4_ARATH Aldehyde dehydrogenase family 2 member C4 OS=Arabidopsis thaliana GN=ALDH2C4 PE=1 SV=2	pmum:103340918/0.0/aldehyde dehydrogenase family 2 member C4; K12355 coniferyl-aldehyde dehydrogenase [EC:1.2.1.68]	NA
miR159a_1	ofr.gene31864	2	1.5	gi|731317902|ref|XP_010669434.1|/1.4608e-40/PREDICTED: uncharacterized protein LOC104886665 [Beta vulgaris subsp. vulgaris]	NA	mtr:MTR_5g026890/3e-23/Replication protein A 70 kDa DNA-binding subunit; K07466 replication factor A1	NA
miR159a_1	ofr.gene32105	2	1.5	gi|110289411|gb|AAP54617.2|/1.92697e-29/retrotransposon protein, putative, unclassified [Oryza sativa Japonica Group] &gt;gi|125575397|gb|EAZ16681.1| hypothetical protein OsJ_32156 [Oryza sativa Japonica Group]	NA	NA	NA
miR159a_1	ofr.gene3408	3.5	2.2	gi|985459160|ref|XP_015388020.1|/3.87963e-22/PREDICTED: uncharacterized protein LOC107177951 [Citrus sinensis]	NA	vvi:100256016/5e-10/uncharacterized LOC100256016; K06630 14-3-3 protein epsilon	NA
miR159a_1	ofr.gene36014	2	1.5	gi|922546466|ref|XP_013601024.1|/2.80099e-82/PREDICTED: uncharacterized protein LOC106308412 [Brassica oleracea var. oleracea]	P92555/6e-20/M1250_ARATH Uncharacterized mitochondrial protein AtMg01250 OS=Arabidopsis thaliana GN=AtMg01250 PE=4 SV=1	mtr:MTR_5g026890/2e-77/Replication protein A 70 kDa DNA-binding subunit; K07466 replication factor A1	NA
miR159a_1	ofr.gene36205	2	1.5	gi|332322128|emb|CCA66036.1|/5.04777e-121/hypothetical protein [Beta vulgaris subsp. vulgaris]	P14381/9e-26/YTX2_XENLA Transposon TX1 uncharacterized 149 kDa protein OS=Xenopus laevis PE=3 SV=1	mdm:103414113/3e-59/uncharacterized LOC103414113; K18577 mannosylglycoprotein endo-beta-mannosidase [EC:3.2.1.152]	NA
miR159a_1	ofr.gene37384	3	2	gi|747071700|ref|XP_011082734.1|/1.46509e-111/PREDICTED: WAS/WASL-interacting protein family member 1-like isoform X1 [Sesamum indicum]	NA	NA	NA
miR159a_1	ofr.gene3865	3.5	2.2	gi|747071700|ref|XP_011082734.1|/1.03585e-28/PREDICTED: WAS/WASL-interacting protein family member 1-like isoform X1 [Sesamum indicum]	NA	NA	NA
miR159a_1	ofr.gene39644	3.5	2.2	gi|747071698|ref|XP_011082733.1|/5.92535e-87/PREDICTED: 30S ribosomal protein S6 alpha, chloroplastic [Sesamum indicum]	Q8VY91/2e-66/RR6_ARATH 30S ribosomal protein S6 alpha, chloroplastic OS=Arabidopsis thaliana GN=RPS6 PE=2 SV=1	vvi:100244408/4e-74/30S ribosomal protein S6 alpha, chloroplastic; K02990 small subunit ribosomal protein S6	NA
miR159a_1	ofr.gene4025	3.5	2.2	gi|747071700|ref|XP_011082734.1|/8.45379e-31/PREDICTED: WAS/WASL-interacting protein family member 1-like isoform X1 [Sesamum indicum]	NA	NA	NA
miR159a_1	ofr.gene41196	2	1.5	gi|985457375|ref|XP_015387580.1|/2.5018e-174/PREDICTED: uncharacterized protein LOC107177743 [Citrus sinensis]	P14381/5e-36/YTX2_XENLA Transposon TX1 uncharacterized 149 kDa protein OS=Xenopus laevis PE=3 SV=1	mdm:103414113/2e-84/uncharacterized LOC103414113; K18577 mannosylglycoprotein endo-beta-mannosidase [EC:3.2.1.152]	NA
miR159a_1	ofr.gene42382	NA	2.5	gi|747063455|ref|XP_011078275.1|/0/PREDICTED: protein phosphatase 2C and cyclic nucleotide-binding/kinase domain-containing protein isoform X1 [Sesamum indicum] &gt;gi|747063457|ref|XP_011078276.1| PREDICTED: protein phosphatase 2C and cyclic nucleotide-binding/kinase domain-containing protein isoform X1 [Sesamum indicum] &gt;gi|747063459|ref|XP_011078277.1| PREDICTED: protein phosphatase 2C and …	Q9SL76/0.0/P2C19_ARATH Protein phosphatase 2C and cyclic nucleotide-binding/kinase domain-containing protein OS=Arabidopsis thaliana GN=At2g20050/At2g20040 PE=2 SV=2	atr:18426723/0.0/protein phosphatase 2C and cyclic nucleotide-binding/kinase domain-containing protein; K19477 cGMP-dependent protein kinase 2 [EC:2.7.11.12]	biological_process:GO:0006470//protein dephosphorylation;GO:0006468//protein phosphorylation;cellular_component:GO:0005886//plasma membrane;molecular_function:GO:0046872//metal ion binding;GO:0005524//ATP binding;GO:0004672//protein kinase activity;GO:0004721//phosphoprotein phosphatase activity;
miR159a_1	ofr.gene43335	3.5	2.2	gi|747071700|ref|XP_011082734.1|/1.11892e-114/PREDICTED: WAS/WASL-interacting protein family member 1-like isoform X1 [Sesamum indicum]	NA	NA	NA
miR159a_1	ofr.gene44459	2	1.5	gi|823155208|ref|XP_012477492.1|/5.10545e-75/PREDICTED: uncharacterized protein LOC105793109 [Gossypium raimondii]	P93295/7e-30/M310_ARATH Uncharacterized mitochondrial protein AtMg00310 OS=Arabidopsis thaliana GN=AtMg00310 PE=4 SV=1	mtr:MTR_5g026890/7e-66/Replication protein A 70 kDa DNA-binding subunit; K07466 replication factor A1	NA
miR159a_1	ofr.gene47824	2	1.5	gi|595812694|ref|XP_007203452.1|/0/hypothetical protein PRUPE_ppa022115mg [Prunus persica] &gt;gi|462398983|gb|EMJ04651.1| hypothetical protein PRUPE_ppa022115mg [Prunus persica]	P11369/9e-56/LORF2_MOUSE LINE-1 retrotransposable element ORF2 protein OS=Mus musculus GN=Pol PE=1 SV=2	mtr:MTR_5g026890/1e-150/Replication protein A 70 kDa DNA-binding subunit; K07466 replication factor A1	NA
miR159a_1	ofr.gene48227	NA	2.5	gi|870844002|gb|KMS97068.1|/4.86817e-89/hypothetical protein BVRB_7g179290 [Beta vulgaris subsp. vulgaris]	P92555/8e-17/M1250_ARATH Uncharacterized mitochondrial protein AtMg01250 OS=Arabidopsis thaliana GN=AtMg01250 PE=4 SV=1	mtr:MTR_5g026890/4e-70/Replication protein A 70 kDa DNA-binding subunit; K07466 replication factor A1	NA
miR159a_1	ofr.gene48948	2.5	1.2	gi|747067543|ref|XP_011080498.1|/0/PREDICTED: transcription factor GAMYB-like isoform X2 [Sesamum indicum] &gt;gi|747067545|ref|XP_011080499.1| PREDICTED: transcription factor GAMYB-like isoform X2 [Sesamum indicum]	A2WW87/6e-98/GAM1_ORYSI Transcription factor GAMYB OS=Oryza sativa subsp. indica GN=GAM1 PE=2 SV=1	sot:102590821/0.0/transcription factor GAMYB-like; K09422 myb proto-oncogene protein, plant	NA
miR159a_1	ofr.gene49224	2.5	1.2	gi|747067541|ref|XP_011080497.1|/0/PREDICTED: transcription factor GAMYB-like isoform X1 [Sesamum indicum]	A2WW87/5e-88/GAM1_ORYSI Transcription factor GAMYB OS=Oryza sativa subsp. indica GN=GAM1 PE=2 SV=1	sot:102590821/3e-180/transcription factor GAMYB-like; K09422 myb proto-oncogene protein, plant	NA
miR159a_1	ofr.gene49889	3.5	1.8	gi|661887050|emb|CDP09459.1|/7.76172e-142/unnamed protein product [Coffea canephora]	A2WW87/7e-37/GAM1_ORYSI Transcription factor GAMYB OS=Oryza sativa subsp. indica GN=GAM1 PE=2 SV=1	sot:102584735/2e-120/transcription factor MYB86-like; K09422 myb proto-oncogene protein, plant	NA
miR159a_1	ofr.gene52314	3	2	gi|764620847|ref|XP_011468563.1|/1.06686e-72/PREDICTED: uncharacterized protein LOC105352685 [Fragaria vesca subsp. vesca]	P92555/1e-20/M1250_ARATH Uncharacterized mitochondrial protein AtMg01250 OS=Arabidopsis thaliana GN=AtMg01250 PE=4 SV=1	mdm:103412975/4e-51/uncharacterized LOC103412975; K08081 tropinone reductase I [EC:1.1.1.206]	NA
miR159a_1	ofr.gene55188	4	2.5	gi|747088551|ref|XP_011091869.1|/0/PREDICTED: transcription factor GAMYB-like isoform X1 [Sesamum indicum] &gt;gi|747088553|ref|XP_011091870.1| PREDICTED: transcription factor GAMYB-like isoform X1 [Sesamum indicum] &gt;gi|747088555|ref|XP_011091872.1| PREDICTED: transcription factor GAMYB-like isoform X1 [Sesamum indicum] &gt;gi|747088557|ref|XP_011091873.1| PREDICTED: transcription factor GAMYB…	A2WW87/1e-113/GAM1_ORYSI Transcription factor GAMYB OS=Oryza sativa subsp. indica GN=GAM1 PE=2 SV=1	pmum:103330754/0.0/transcription factor GAMYB-like; K09422 myb proto-oncogene protein, plant	NA
miR159a_1	ofr.gene55306	NA	2.2	gi|661887050|emb|CDP09459.1|/2.28517e-97/unnamed protein product [Coffea canephora]	A2WW87/3e-37/GAM1_ORYSI Transcription factor GAMYB OS=Oryza sativa subsp. indica GN=GAM1 PE=2 SV=1	sot:102584735/2e-89/transcription factor MYB86-like; K09422 myb proto-oncogene protein, plant	NA
miR159a_1	ofr.gene56380	NA	2.5	gi|698484670|ref|XP_009789133.1|/8.32392e-144/PREDICTED: uncharacterized protein LOC104236813 [Nicotiana sylvestris]	NA	cam:101493596/8e-29/kinesin KP1-like; K10406 kinesin family member C2/C3	NA
miR159a_1	ofr.gene56595	4	2.5	gi|747058712|ref|XP_011075699.1|/3.98813e-13/PREDICTED: probable glycosyltransferase At5g03795 [Sesamum indicum]	NA	NA	NA
miR159a_1	ofr.gene57205	4	2.5	gi|747064926|ref|XP_011079071.1|/0/PREDICTED: CDPK-related kinase 1-like [Sesamum indicum]	O80673/0.0/CAMK1_ARATH CDPK-related kinase 1 OS=Arabidopsis thaliana GN=CRK1 PE=1 SV=1	ath:AT3G56760/0.0/CDPK-related kinase 7; K00924	NA
miR159a_1	ofr.gene57257	3	2	gi|595967784|ref|XP_007217321.1|/1.88546e-124/hypothetical protein PRUPE_ppa019733mg [Prunus persica] &gt;gi|462413471|gb|EMJ18520.1| hypothetical protein PRUPE_ppa019733mg [Prunus persica]	P14381/9e-34/YTX2_XENLA Transposon TX1 uncharacterized 149 kDa protein OS=Xenopus laevis PE=3 SV=1	mdm:103412975/2e-55/uncharacterized LOC103412975; K08081 tropinone reductase I [EC:1.1.1.206]	molecular_function:GO:0005488//binding;
miR159a_1	ofr.gene57722	2.5	1.2	gi|747067543|ref|XP_011080498.1|/3.13008e-157/PREDICTED: transcription factor GAMYB-like isoform X2 [Sesamum indicum] &gt;gi|747067545|ref|XP_011080499.1| PREDICTED: transcription factor GAMYB-like isoform X2 [Sesamum indicum]	Q0JIC2/8e-50/GAM1_ORYSJ Transcription factor GAMYB OS=Oryza sativa subsp. japonica GN=GAM1 PE=2 SV=1	sly:100037512/9e-119/GAMYB-like2; K09422 myb proto-oncogene protein, plant	NA
miR159a_1	ofr.gene7880	2.5	1.5	gi|747099816|ref|XP_011097970.1|/6.55084e-109/PREDICTED: uncharacterized protein LOC105176765 [Sesamum indicum]	A2WW87/6e-42/GAM1_ORYSI Transcription factor GAMYB OS=Oryza sativa subsp. indica GN=GAM1 PE=2 SV=1	jcu:105632974/5e-45/transcriptional activator Myb; K09422 myb proto-oncogene protein, plant	NA
miR159a_1	ofr.gene7973	3.5	2.2	gi|747071700|ref|XP_011082734.1|/1.74889e-98/PREDICTED: WAS/WASL-interacting protein family member 1-like isoform X1 [Sesamum indicum]	NA	NA	NA
miR159b-5p	ofr.gene25875	4	NA	gi|747081568|ref|XP_011088062.1|/0/PREDICTED: BTB/POZ domain-containing protein NPY2 [Sesamum indicum]	O80970/0.0/NPY2_ARATH BTB/POZ domain-containing protein NPY2 OS=Arabidopsis thaliana GN=NPY2 PE=2 SV=1	sita:101754459/4e-108/BTB/POZ domain-containing protein At1g30440; K03294 basic amino acid/polyamine antiporter, APA family	NA
miR159b-5p	ofr.gene43531	4	NA	gi|747048182|ref|XP_011070091.1|/0/PREDICTED: G2/mitotic-specific cyclin-1-like [Sesamum indicum]	P34800/0.0/CCN1_ANTMA G2/mitotic-specific cyclin-1 OS=Antirrhinum majus PE=2 SV=1	sot:102586092/0.0/G2/mitotic-specific cyclin-1-like; K05868 cyclin B	biological_process:GO:0051301//cell division;cellular_component:GO:0005634//nucleus;
miR160	ofr.gene34026	NA	2.5	gi|747058498|ref|XP_011075591.1|/2.83715e-177/PREDICTED: probable methyltransferase PMT5 [Sesamum indicum]	Q3EC77/1e-136/PMT5_ARATH Probable methyltransferase PMT5 OS=Arabidopsis thaliana GN=At2g03480 PE=2 SV=2	bdi:100846034/7e-25/uncharacterized LOC100846034; K15449 tRNA wybutosine-synthesizing protein 1 [EC:4.1.3.44]	NA
miR160	ofr.gene40692	NA	2.5	gi|747104178|ref|XP_011100312.1|/0/PREDICTED: probable histone-lysine N-methyltransferase ATXR3 isoform X1 [Sesamum indicum]	Q9Y7R4/2e-14/SET1_SCHPO Histone-lysine N-methyltransferase, H3 lysine-4 specific OS=Schizosaccharomyces pombe (strain 972 / ATCC 24843) GN=set1 PE=1 SV=1	mtr:MTR_5g037350/1e-65/Elongation factor 1-alpha; K03231 elongation factor 1-alpha	NA
miR160	ofr.gene42875	0	0	NA	NA	NA	NA
miR160	ofr.gene7706	NA	2.5	gi|747100517|ref|XP_011098350.1|/0/PREDICTED: uncharacterized protein LOC105177031 isoform X1 [Sesamum indicum]	F4K0C4/0.0/TR130_ARATH Trafficking protein particle complex II-specific subunit 130 homolog OS=Arabidopsis thaliana GN=TRS130 PE=1 SV=1	NA	NA
miR160a-3p_1	ofr.gene18997	4	2	gi|747043282|ref|XP_011083026.1|/0/PREDICTED: alpha-mannosidase-like [Sesamum indicum]	C0HJB3/0.0/MANA_CANEN Alpha-mannosidase OS=Canavalia ensiformis PE=1 SV=1	sot:102589644/0.0/lysosomal alpha-mannosidase-like; K01191 alpha-mannosidase [EC:3.2.1.24]	biological_process:GO:0006013//mannose metabolic process;GO:0006517//protein deglycosylation;molecular_function:GO:0030246//carbohydrate binding;GO:0008270//zinc ion binding;GO:0004559//alpha-mannosidase activity;
miR160a-3p_1	ofr.gene40692	4	2.5	gi|747104178|ref|XP_011100312.1|/0/PREDICTED: probable histone-lysine N-methyltransferase ATXR3 isoform X1 [Sesamum indicum]	Q9Y7R4/2e-14/SET1_SCHPO Histone-lysine N-methyltransferase, H3 lysine-4 specific OS=Schizosaccharomyces pombe (strain 972 / ATCC 24843) GN=set1 PE=1 SV=1	mtr:MTR_5g037350/1e-65/Elongation factor 1-alpha; K03231 elongation factor 1-alpha	NA
miR160a-3p_1	ofr.gene46355	4	NA	gi|747072967|ref|XP_011083426.1|/0/PREDICTED: pentatricopeptide repeat-containing protein At1g20300, mitochondrial [Sesamum indicum]	Q9LN22/0.0/PPR54_ARATH Pentatricopeptide repeat-containing protein At1g20300, mitochondrial OS=Arabidopsis thaliana GN=At1g20300 PE=2 SV=1	atr:18446702/7e-52/pentatricopeptide repeat-containing protein At1g09900; K17710 pentatricopeptide repeat domain-containing protein 1	NA
miR160a-3p_1	ofr.gene9365	NA	2.5	gi|747101659|ref|XP_011098967.1|/0/PREDICTED: alpha-mannosidase isoform X2 [Sesamum indicum]	C0HJB3/0.0/MANA_CANEN Alpha-mannosidase OS=Canavalia ensiformis PE=1 SV=1	pmum:103330438/0.0/lysosomal alpha-mannosidase; K01191 alpha-mannosidase [EC:3.2.1.24]	NA
miR160a-5p	ofr.gene1309	1	0.5	gi|747083816|ref|XP_011089288.1|/0/PREDICTED: auxin response factor 18-like isoform X2 [Sesamum indicum]	Q653H7/0.0/ARFR_ORYSJ Auxin response factor 18 OS=Oryza sativa subsp. japonica GN=ARF18 PE=2 SV=1	gmx:100808119/4e-77/auxin response factor 3-like; K14486 auxin response factor	NA
miR160a-5p	ofr.gene16264	0	0	gi|698473702|ref|XP_009784518.1|/0/PREDICTED: auxin response factor 16-like [Nicotiana sylvestris] &gt;gi|698473706|ref|XP_009784519.1| PREDICTED: auxin response factor 16-like [Nicotiana sylvestris]	Q653H7/0.0/ARFR_ORYSJ Auxin response factor 18 OS=Oryza sativa subsp. japonica GN=ARF18 PE=2 SV=1	sot:102604408/3e-83/auxin response factor 1-like; K14486 auxin response factor	NA
miR160a-5p	ofr.gene18842	0.5	0.5	gi|747093670|ref|XP_011094651.1|/0/PREDICTED: auxin response factor 18-like [Sesamum indicum] &gt;gi|747093672|ref|XP_011094652.1| PREDICTED: auxin response factor 18-like [Sesamum indicum]	Q653H7/0.0/ARFR_ORYSJ Auxin response factor 18 OS=Oryza sativa subsp. japonica GN=ARF18 PE=2 SV=1	brp:103829217/7e-82/ARF1; ADP-ribosylation factor 1; K14486 auxin response factor	NA
miR160a-5p	ofr.gene24372	1.5	0.8	gi|747083816|ref|XP_011089288.1|/0/PREDICTED: auxin response factor 18-like isoform X2 [Sesamum indicum]	Q653H7/0.0/ARFR_ORYSJ Auxin response factor 18 OS=Oryza sativa subsp. japonica GN=ARF18 PE=2 SV=1	egu:105051690/1e-79/auxin response factor 7-like; K14486 auxin response factor	NA
miR160a-5p	ofr.gene24935	1	0.5	gi|747083816|ref|XP_011089288.1|/0/PREDICTED: auxin response factor 18-like isoform X2 [Sesamum indicum]	Q653H7/0.0/ARFR_ORYSJ Auxin response factor 18 OS=Oryza sativa subsp. japonica GN=ARF18 PE=2 SV=1	atr:18442320/4e-81/auxin response factor 7; K14486 auxin response factor	NA
miR160a-5p	ofr.gene29143	1	0.5	gi|747083816|ref|XP_011089288.1|/0/PREDICTED: auxin response factor 18-like isoform X2 [Sesamum indicum]	Q653H7/0.0/ARFR_ORYSJ Auxin response factor 18 OS=Oryza sativa subsp. japonica GN=ARF18 PE=2 SV=1	atr:18442320/2e-76/auxin response factor 7; K14486 auxin response factor	NA
miR160a-5p	ofr.gene32426	1.5	1	gi|747093670|ref|XP_011094651.1|/0/PREDICTED: auxin response factor 18-like [Sesamum indicum] &gt;gi|747093672|ref|XP_011094652.1| PREDICTED: auxin response factor 18-like [Sesamum indicum]	Q653H7/0.0/ARFR_ORYSJ Auxin response factor 18 OS=Oryza sativa subsp. japonica GN=ARF18 PE=2 SV=1	brp:103829217/5e-82/ARF1; ADP-ribosylation factor 1; K14486 auxin response factor	NA
miR160a-5p	ofr.gene36028	1.5	1	gi|747046380|ref|XP_011099209.1|/0/PREDICTED: auxin response factor 17 [Sesamum indicum]	Q84WU6/6e-148/ARFQ_ARATH Auxin response factor 17 OS=Arabidopsis thaliana GN=ARF17 PE=2 SV=1	dosa:Os04t0442000-01/4e-62/Os04g0442000, ARF9, AUXIN_RESPONSE_FACTOR_9; Similar to Auxin response factor 2 (ARF1-binding protein) (ARF1-BP).; K14486 auxin response factor	biological_process:GO:0009987//cellular process;
miR160a-5p	ofr.gene40945	1	0.5	gi|698473702|ref|XP_009784518.1|/0/PREDICTED: auxin response factor 16-like [Nicotiana sylvestris] &gt;gi|698473706|ref|XP_009784519.1| PREDICTED: auxin response factor 16-like [Nicotiana sylvestris]	Q653H7/0.0/ARFR_ORYSJ Auxin response factor 18 OS=Oryza sativa subsp. japonica GN=ARF18 PE=2 SV=1	brp:103829217/5e-81/ARF1; ADP-ribosylation factor 1; K14486 auxin response factor	NA
miR160a-5p	ofr.gene44441	1.5	1	gi|747046380|ref|XP_011099209.1|/6.26116e-130/PREDICTED: auxin response factor 17 [Sesamum indicum]	Q84WU6/1e-99/ARFQ_ARATH Auxin response factor 17 OS=Arabidopsis thaliana GN=ARF17 PE=2 SV=1	mus:103987665/1e-57/auxin response factor 7-like; K14486 auxin response factor	NA
miR160a-5p	ofr.gene47977	0.5	0.5	gi|747093670|ref|XP_011094651.1|/0/PREDICTED: auxin response factor 18-like [Sesamum indicum] &gt;gi|747093672|ref|XP_011094652.1| PREDICTED: auxin response factor 18-like [Sesamum indicum]	Q653H7/0.0/ARFR_ORYSJ Auxin response factor 18 OS=Oryza sativa subsp. japonica GN=ARF18 PE=2 SV=1	gmx:100808119/2e-75/auxin response factor 3-like; K14486 auxin response factor	NA
miR160a-5p	ofr.gene48854	4	2	gi|747083816|ref|XP_011089288.1|/0/PREDICTED: auxin response factor 18-like isoform X2 [Sesamum indicum]	Q653H7/0.0/ARFR_ORYSJ Auxin response factor 18 OS=Oryza sativa subsp. japonica GN=ARF18 PE=2 SV=1	pda:103709322/2e-85/auxin response factor 16-like; K14486 auxin response factor	biological_process:GO:0048437//floral organ development;GO:0006351//transcription, DNA-templated;GO:0080090//regulation of primary metabolic process;GO:0048438//floral whorl development;GO:0009889//regulation of biosynthetic process;GO:1901700//response to oxygen-containing compound;GO:0048827//phyllome development;GO:0009755//hormone-mediated signaling pathway;
miR160a-5p	ofr.gene5225	0.5	0.5	gi|747093670|ref|XP_011094651.1|/0/PREDICTED: auxin response factor 18-like [Sesamum indicum] &gt;gi|747093672|ref|XP_011094652.1| PREDICTED: auxin response factor 18-like [Sesamum indicum]	Q653H7/0.0/ARFR_ORYSJ Auxin response factor 18 OS=Oryza sativa subsp. japonica GN=ARF18 PE=2 SV=1	gmx:100808119/1e-82/auxin response factor 3-like; K14486 auxin response factor	NA
miR160a-5p	ofr.gene57645	NA	2.5	gi|747083816|ref|XP_011089288.1|/0/PREDICTED: auxin response factor 18-like isoform X2 [Sesamum indicum]	Q653H7/0.0/ARFR_ORYSJ Auxin response factor 18 OS=Oryza sativa subsp. japonica GN=ARF18 PE=2 SV=1	gmx:100808119/4e-82/auxin response factor 3-like; K14486 auxin response factor	biological_process:GO:0048437//floral organ development;GO:0006351//transcription, DNA-templated;GO:0080090//regulation of primary metabolic process;GO:0048438//floral whorl development;GO:0009889//regulation of biosynthetic process;GO:1901700//response to oxygen-containing compound;GO:0048827//phyllome development;GO:0009755//hormone-mediated signaling pathway;
miR160a-5p	ofr.gene58363	0.5	0.5	gi|747093670|ref|XP_011094651.1|/0/PREDICTED: auxin response factor 18-like [Sesamum indicum] &gt;gi|747093672|ref|XP_011094652.1| PREDICTED: auxin response factor 18-like [Sesamum indicum]	Q653H7/0.0/ARFR_ORYSJ Auxin response factor 18 OS=Oryza sativa subsp. japonica GN=ARF18 PE=2 SV=1	gmx:100808119/8e-82/auxin response factor 3-like; K14486 auxin response factor	NA
miR160a-5p_1	ofr.gene1309	2	0.5	gi|747083816|ref|XP_011089288.1|/0/PREDICTED: auxin response factor 18-like isoform X2 [Sesamum indicum]	Q653H7/0.0/ARFR_ORYSJ Auxin response factor 18 OS=Oryza sativa subsp. japonica GN=ARF18 PE=2 SV=1	gmx:100808119/4e-77/auxin response factor 3-like; K14486 auxin response factor	NA
miR160a-5p_1	ofr.gene16264	1	0.5	gi|698473702|ref|XP_009784518.1|/0/PREDICTED: auxin response factor 16-like [Nicotiana sylvestris] &gt;gi|698473706|ref|XP_009784519.1| PREDICTED: auxin response factor 16-like [Nicotiana sylvestris]	Q653H7/0.0/ARFR_ORYSJ Auxin response factor 18 OS=Oryza sativa subsp. japonica GN=ARF18 PE=2 SV=1	sot:102604408/3e-83/auxin response factor 1-like; K14486 auxin response factor	NA
miR160a-5p_1	ofr.gene18842	1.5	1	gi|747093670|ref|XP_011094651.1|/0/PREDICTED: auxin response factor 18-like [Sesamum indicum] &gt;gi|747093672|ref|XP_011094652.1| PREDICTED: auxin response factor 18-like [Sesamum indicum]	Q653H7/0.0/ARFR_ORYSJ Auxin response factor 18 OS=Oryza sativa subsp. japonica GN=ARF18 PE=2 SV=1	brp:103829217/7e-82/ARF1; ADP-ribosylation factor 1; K14486 auxin response factor	NA
miR160a-5p_1	ofr.gene24372	2.5	1	gi|747083816|ref|XP_011089288.1|/0/PREDICTED: auxin response factor 18-like isoform X2 [Sesamum indicum]	Q653H7/0.0/ARFR_ORYSJ Auxin response factor 18 OS=Oryza sativa subsp. japonica GN=ARF18 PE=2 SV=1	egu:105051690/1e-79/auxin response factor 7-like; K14486 auxin response factor	NA
miR160a-5p_1	ofr.gene24935	2	0.5	gi|747083816|ref|XP_011089288.1|/0/PREDICTED: auxin response factor 18-like isoform X2 [Sesamum indicum]	Q653H7/0.0/ARFR_ORYSJ Auxin response factor 18 OS=Oryza sativa subsp. japonica GN=ARF18 PE=2 SV=1	atr:18442320/4e-81/auxin response factor 7; K14486 auxin response factor	NA
miR160a-5p_1	ofr.gene25189	NA	2.5	gi|802700111|ref|XP_012083608.1|/5.65934e-87/PREDICTED: pectinesterase 2 isoform X1 [Jatropha curcas] &gt;gi|643717154|gb|KDP28780.1| hypothetical protein JCGZ_14551 [Jatropha curcas]	O04887/1e-78/PME2_CITSI Pectinesterase 2 OS=Citrus sinensis GN=PECS-2.1 PE=2 SV=1	jcu:105643147/7e-88/pectinesterase 2; K01051 pectinesterase [EC:3.1.1.11]	biological_process:GO:0071555//cell wall organization;molecular_function:GO:0016788//hydrolase activity, acting on ester bonds;
miR160a-5p_1	ofr.gene29143	2	0.5	gi|747083816|ref|XP_011089288.1|/0/PREDICTED: auxin response factor 18-like isoform X2 [Sesamum indicum]	Q653H7/0.0/ARFR_ORYSJ Auxin response factor 18 OS=Oryza sativa subsp. japonica GN=ARF18 PE=2 SV=1	atr:18442320/2e-76/auxin response factor 7; K14486 auxin response factor	NA
miR160a-5p_1	ofr.gene32426	2.5	1.5	gi|747093670|ref|XP_011094651.1|/0/PREDICTED: auxin response factor 18-like [Sesamum indicum] &gt;gi|747093672|ref|XP_011094652.1| PREDICTED: auxin response factor 18-like [Sesamum indicum]	Q653H7/0.0/ARFR_ORYSJ Auxin response factor 18 OS=Oryza sativa subsp. japonica GN=ARF18 PE=2 SV=1	brp:103829217/5e-82/ARF1; ADP-ribosylation factor 1; K14486 auxin response factor	NA
miR160a-5p_1	ofr.gene36028	1.5	1	gi|747046380|ref|XP_011099209.1|/0/PREDICTED: auxin response factor 17 [Sesamum indicum]	Q84WU6/6e-148/ARFQ_ARATH Auxin response factor 17 OS=Arabidopsis thaliana GN=ARF17 PE=2 SV=1	dosa:Os04t0442000-01/4e-62/Os04g0442000, ARF9, AUXIN_RESPONSE_FACTOR_9; Similar to Auxin response factor 2 (ARF1-binding protein) (ARF1-BP).; K14486 auxin response factor	biological_process:GO:0009987//cellular process;
miR160a-5p_1	ofr.gene40945	2	0.5	gi|698473702|ref|XP_009784518.1|/0/PREDICTED: auxin response factor 16-like [Nicotiana sylvestris] &gt;gi|698473706|ref|XP_009784519.1| PREDICTED: auxin response factor 16-like [Nicotiana sylvestris]	Q653H7/0.0/ARFR_ORYSJ Auxin response factor 18 OS=Oryza sativa subsp. japonica GN=ARF18 PE=2 SV=1	brp:103829217/5e-81/ARF1; ADP-ribosylation factor 1; K14486 auxin response factor	NA
miR160a-5p_1	ofr.gene44441	0.5	0.5	gi|747046380|ref|XP_011099209.1|/6.26116e-130/PREDICTED: auxin response factor 17 [Sesamum indicum]	Q84WU6/1e-99/ARFQ_ARATH Auxin response factor 17 OS=Arabidopsis thaliana GN=ARF17 PE=2 SV=1	mus:103987665/1e-57/auxin response factor 7-like; K14486 auxin response factor	NA
miR160a-5p_1	ofr.gene47977	1.5	1	gi|747093670|ref|XP_011094651.1|/0/PREDICTED: auxin response factor 18-like [Sesamum indicum] &gt;gi|747093672|ref|XP_011094652.1| PREDICTED: auxin response factor 18-like [Sesamum indicum]	Q653H7/0.0/ARFR_ORYSJ Auxin response factor 18 OS=Oryza sativa subsp. japonica GN=ARF18 PE=2 SV=1	gmx:100808119/2e-75/auxin response factor 3-like; K14486 auxin response factor	NA
miR160a-5p_1	ofr.gene48854	NA	2	gi|747083816|ref|XP_011089288.1|/0/PREDICTED: auxin response factor 18-like isoform X2 [Sesamum indicum]	Q653H7/0.0/ARFR_ORYSJ Auxin response factor 18 OS=Oryza sativa subsp. japonica GN=ARF18 PE=2 SV=1	pda:103709322/2e-85/auxin response factor 16-like; K14486 auxin response factor	biological_process:GO:0048437//floral organ development;GO:0006351//transcription, DNA-templated;GO:0080090//regulation of primary metabolic process;GO:0048438//floral whorl development;GO:0009889//regulation of biosynthetic process;GO:1901700//response to oxygen-containing compound;GO:0048827//phyllome development;GO:0009755//hormone-mediated signaling pathway;
miR160a-5p_1	ofr.gene5225	1.5	1	gi|747093670|ref|XP_011094651.1|/0/PREDICTED: auxin response factor 18-like [Sesamum indicum] &gt;gi|747093672|ref|XP_011094652.1| PREDICTED: auxin response factor 18-like [Sesamum indicum]	Q653H7/0.0/ARFR_ORYSJ Auxin response factor 18 OS=Oryza sativa subsp. japonica GN=ARF18 PE=2 SV=1	gmx:100808119/1e-82/auxin response factor 3-like; K14486 auxin response factor	NA
miR160a-5p_1	ofr.gene57645	NA	2.5	gi|747083816|ref|XP_011089288.1|/0/PREDICTED: auxin response factor 18-like isoform X2 [Sesamum indicum]	Q653H7/0.0/ARFR_ORYSJ Auxin response factor 18 OS=Oryza sativa subsp. japonica GN=ARF18 PE=2 SV=1	gmx:100808119/4e-82/auxin response factor 3-like; K14486 auxin response factor	biological_process:GO:0048437//floral organ development;GO:0006351//transcription, DNA-templated;GO:0080090//regulation of primary metabolic process;GO:0048438//floral whorl development;GO:0009889//regulation of biosynthetic process;GO:1901700//response to oxygen-containing compound;GO:0048827//phyllome development;GO:0009755//hormone-mediated signaling pathway;
miR160a-5p_1	ofr.gene58363	1.5	1	gi|747093670|ref|XP_011094651.1|/0/PREDICTED: auxin response factor 18-like [Sesamum indicum] &gt;gi|747093672|ref|XP_011094652.1| PREDICTED: auxin response factor 18-like [Sesamum indicum]	Q653H7/0.0/ARFR_ORYSJ Auxin response factor 18 OS=Oryza sativa subsp. japonica GN=ARF18 PE=2 SV=1	gmx:100808119/8e-82/auxin response factor 3-like; K14486 auxin response factor	NA
miR160b-3p	ofr.gene50615	4	NA	gi|661876024|emb|CDP19755.1|/6.02758e-151/unnamed protein product [Coffea canephora]	P28002/7e-138/COMT1_MEDSA Caffeic acid 3-O-methyltransferase OS=Medicago sativa PE=1 SV=1	sot:102601955/4e-153/caffeic acid 3-O-methyltransferase 1-like; K13066 caffeic acid 3-O-methyltransferase [EC:2.1.1.68]	molecular_function:GO:0016740//transferase activity;
miR160b_1	ofr.gene1309	0	0	gi|747083816|ref|XP_011089288.1|/0/PREDICTED: auxin response factor 18-like isoform X2 [Sesamum indicum]	Q653H7/0.0/ARFR_ORYSJ Auxin response factor 18 OS=Oryza sativa subsp. japonica GN=ARF18 PE=2 SV=1	gmx:100808119/4e-77/auxin response factor 3-like; K14486 auxin response factor	NA
miR160b_1	ofr.gene16264	0	0	gi|698473702|ref|XP_009784518.1|/0/PREDICTED: auxin response factor 16-like [Nicotiana sylvestris] &gt;gi|698473706|ref|XP_009784519.1| PREDICTED: auxin response factor 16-like [Nicotiana sylvestris]	Q653H7/0.0/ARFR_ORYSJ Auxin response factor 18 OS=Oryza sativa subsp. japonica GN=ARF18 PE=2 SV=1	sot:102604408/3e-83/auxin response factor 1-like; K14486 auxin response factor	NA
miR160b_1	ofr.gene18842	0.5	0.5	gi|747093670|ref|XP_011094651.1|/0/PREDICTED: auxin response factor 18-like [Sesamum indicum] &gt;gi|747093672|ref|XP_011094652.1| PREDICTED: auxin response factor 18-like [Sesamum indicum]	Q653H7/0.0/ARFR_ORYSJ Auxin response factor 18 OS=Oryza sativa subsp. japonica GN=ARF18 PE=2 SV=1	brp:103829217/7e-82/ARF1; ADP-ribosylation factor 1; K14486 auxin response factor	NA
miR160b_1	ofr.gene24372	0.5	0.2	gi|747083816|ref|XP_011089288.1|/0/PREDICTED: auxin response factor 18-like isoform X2 [Sesamum indicum]	Q653H7/0.0/ARFR_ORYSJ Auxin response factor 18 OS=Oryza sativa subsp. japonica GN=ARF18 PE=2 SV=1	egu:105051690/1e-79/auxin response factor 7-like; K14486 auxin response factor	NA
miR160b_1	ofr.gene24935	0	0	gi|747083816|ref|XP_011089288.1|/0/PREDICTED: auxin response factor 18-like isoform X2 [Sesamum indicum]	Q653H7/0.0/ARFR_ORYSJ Auxin response factor 18 OS=Oryza sativa subsp. japonica GN=ARF18 PE=2 SV=1	atr:18442320/4e-81/auxin response factor 7; K14486 auxin response factor	NA
miR160b_1	ofr.gene25189	NA	2.5	gi|802700111|ref|XP_012083608.1|/5.65934e-87/PREDICTED: pectinesterase 2 isoform X1 [Jatropha curcas] &gt;gi|643717154|gb|KDP28780.1| hypothetical protein JCGZ_14551 [Jatropha curcas]	O04887/1e-78/PME2_CITSI Pectinesterase 2 OS=Citrus sinensis GN=PECS-2.1 PE=2 SV=1	jcu:105643147/7e-88/pectinesterase 2; K01051 pectinesterase [EC:3.1.1.11]	biological_process:GO:0071555//cell wall organization;molecular_function:GO:0016788//hydrolase activity, acting on ester bonds;
miR160b_1	ofr.gene26501	4	2.5	gi|747045119|ref|XP_011092453.1|/5.00198e-76/PREDICTED: U-box domain-containing protein 33 [Sesamum indicum]	Q8GUH1/8e-44/PUB33_ARATH U-box domain-containing protein 33 OS=Arabidopsis thaliana GN=PUB33 PE=2 SV=2	egr:104445902/5e-35/U-box domain-containing protein 33-like; K04730 interleukin-1 receptor-associated kinase 1 [EC:2.7.11.1]	NA
miR160b_1	ofr.gene29143	0	0	gi|747083816|ref|XP_011089288.1|/0/PREDICTED: auxin response factor 18-like isoform X2 [Sesamum indicum]	Q653H7/0.0/ARFR_ORYSJ Auxin response factor 18 OS=Oryza sativa subsp. japonica GN=ARF18 PE=2 SV=1	atr:18442320/2e-76/auxin response factor 7; K14486 auxin response factor	NA
miR160b_1	ofr.gene32426	1.5	1	gi|747093670|ref|XP_011094651.1|/0/PREDICTED: auxin response factor 18-like [Sesamum indicum] &gt;gi|747093672|ref|XP_011094652.1| PREDICTED: auxin response factor 18-like [Sesamum indicum]	Q653H7/0.0/ARFR_ORYSJ Auxin response factor 18 OS=Oryza sativa subsp. japonica GN=ARF18 PE=2 SV=1	brp:103829217/5e-82/ARF1; ADP-ribosylation factor 1; K14486 auxin response factor	NA
miR160b_1	ofr.gene36028	1.5	1	gi|747046380|ref|XP_011099209.1|/0/PREDICTED: auxin response factor 17 [Sesamum indicum]	Q84WU6/6e-148/ARFQ_ARATH Auxin response factor 17 OS=Arabidopsis thaliana GN=ARF17 PE=2 SV=1	dosa:Os04t0442000-01/4e-62/Os04g0442000, ARF9, AUXIN_RESPONSE_FACTOR_9; Similar to Auxin response factor 2 (ARF1-binding protein) (ARF1-BP).; K14486 auxin response factor	biological_process:GO:0009987//cellular process;
miR160b_1	ofr.gene40945	0	0	gi|698473702|ref|XP_009784518.1|/0/PREDICTED: auxin response factor 16-like [Nicotiana sylvestris] &gt;gi|698473706|ref|XP_009784519.1| PREDICTED: auxin response factor 16-like [Nicotiana sylvestris]	Q653H7/0.0/ARFR_ORYSJ Auxin response factor 18 OS=Oryza sativa subsp. japonica GN=ARF18 PE=2 SV=1	brp:103829217/5e-81/ARF1; ADP-ribosylation factor 1; K14486 auxin response factor	NA
miR160b_1	ofr.gene44441	1.5	1	gi|747046380|ref|XP_011099209.1|/6.26116e-130/PREDICTED: auxin response factor 17 [Sesamum indicum]	Q84WU6/1e-99/ARFQ_ARATH Auxin response factor 17 OS=Arabidopsis thaliana GN=ARF17 PE=2 SV=1	mus:103987665/1e-57/auxin response factor 7-like; K14486 auxin response factor	NA
miR160b_1	ofr.gene45525	4	NA	gi|747052891|ref|XP_011072579.1|/6.21235e-102/PREDICTED: LOW QUALITY PROTEIN: transcription initiation factor TFIID subunit 12b [Sesamum indicum]	Q940A7/2e-73/TA12B_ARATH Transcription initiation factor TFIID subunit 12b OS=Arabidopsis thaliana GN=TAF12B PE=1 SV=1	tcc:TCM_029120/1e-84/Transcription initiation factor TFIID subunit A isoform 1; K03126 transcription initiation factor TFIID subunit 12	NA
miR160b_1	ofr.gene47977	0.5	0.5	gi|747093670|ref|XP_011094651.1|/0/PREDICTED: auxin response factor 18-like [Sesamum indicum] &gt;gi|747093672|ref|XP_011094652.1| PREDICTED: auxin response factor 18-like [Sesamum indicum]	Q653H7/0.0/ARFR_ORYSJ Auxin response factor 18 OS=Oryza sativa subsp. japonica GN=ARF18 PE=2 SV=1	gmx:100808119/2e-75/auxin response factor 3-like; K14486 auxin response factor	NA
miR160b_1	ofr.gene48854	3	1.5	gi|747083816|ref|XP_011089288.1|/0/PREDICTED: auxin response factor 18-like isoform X2 [Sesamum indicum]	Q653H7/0.0/ARFR_ORYSJ Auxin response factor 18 OS=Oryza sativa subsp. japonica GN=ARF18 PE=2 SV=1	pda:103709322/2e-85/auxin response factor 16-like; K14486 auxin response factor	biological_process:GO:0048437//floral organ development;GO:0006351//transcription, DNA-templated;GO:0080090//regulation of primary metabolic process;GO:0048438//floral whorl development;GO:0009889//regulation of biosynthetic process;GO:1901700//response to oxygen-containing compound;GO:0048827//phyllome development;GO:0009755//hormone-mediated signaling pathway;
miR160b_1	ofr.gene5225	0.5	0.5	gi|747093670|ref|XP_011094651.1|/0/PREDICTED: auxin response factor 18-like [Sesamum indicum] &gt;gi|747093672|ref|XP_011094652.1| PREDICTED: auxin response factor 18-like [Sesamum indicum]	Q653H7/0.0/ARFR_ORYSJ Auxin response factor 18 OS=Oryza sativa subsp. japonica GN=ARF18 PE=2 SV=1	gmx:100808119/1e-82/auxin response factor 3-like; K14486 auxin response factor	NA
miR160b_1	ofr.gene56701	4	NA	gi|747078617|ref|XP_011086477.1|/0/PREDICTED: BTB/POZ domain-containing protein At3g05675 isoform X2 [Sesamum indicum] &gt;gi|747078619|ref|XP_011086478.1| PREDICTED: BTB/POZ domain-containing protein At3g05675 isoform X2 [Sesamum indicum]	Q8RX01/3e-176/Y3567_ARATH BTB/POZ domain-containing protein At3g05675 OS=Arabidopsis thaliana GN=At3g05675 PE=2 SV=1	NA	NA
miR160b_1	ofr.gene57645	4	2	gi|747083816|ref|XP_011089288.1|/0/PREDICTED: auxin response factor 18-like isoform X2 [Sesamum indicum]	Q653H7/0.0/ARFR_ORYSJ Auxin response factor 18 OS=Oryza sativa subsp. japonica GN=ARF18 PE=2 SV=1	gmx:100808119/4e-82/auxin response factor 3-like; K14486 auxin response factor	biological_process:GO:0048437//floral organ development;GO:0006351//transcription, DNA-templated;GO:0080090//regulation of primary metabolic process;GO:0048438//floral whorl development;GO:0009889//regulation of biosynthetic process;GO:1901700//response to oxygen-containing compound;GO:0048827//phyllome development;GO:0009755//hormone-mediated signaling pathway;
miR160b_1	ofr.gene58363	0.5	0.5	gi|747093670|ref|XP_011094651.1|/0/PREDICTED: auxin response factor 18-like [Sesamum indicum] &gt;gi|747093672|ref|XP_011094652.1| PREDICTED: auxin response factor 18-like [Sesamum indicum]	Q653H7/0.0/ARFR_ORYSJ Auxin response factor 18 OS=Oryza sativa subsp. japonica GN=ARF18 PE=2 SV=1	gmx:100808119/8e-82/auxin response factor 3-like; K14486 auxin response factor	NA
miR160g_1	ofr.gene1309	2	1	gi|747083816|ref|XP_011089288.1|/0/PREDICTED: auxin response factor 18-like isoform X2 [Sesamum indicum]	Q653H7/0.0/ARFR_ORYSJ Auxin response factor 18 OS=Oryza sativa subsp. japonica GN=ARF18 PE=2 SV=1	gmx:100808119/4e-77/auxin response factor 3-like; K14486 auxin response factor	NA
miR160g_1	ofr.gene16264	1	0.5	gi|698473702|ref|XP_009784518.1|/0/PREDICTED: auxin response factor 16-like [Nicotiana sylvestris] &gt;gi|698473706|ref|XP_009784519.1| PREDICTED: auxin response factor 16-like [Nicotiana sylvestris]	Q653H7/0.0/ARFR_ORYSJ Auxin response factor 18 OS=Oryza sativa subsp. japonica GN=ARF18 PE=2 SV=1	sot:102604408/3e-83/auxin response factor 1-like; K14486 auxin response factor	NA
miR160g_1	ofr.gene17736	NA	2.5	NA	NA	NA	NA
miR160g_1	ofr.gene18842	1.5	1	gi|747093670|ref|XP_011094651.1|/0/PREDICTED: auxin response factor 18-like [Sesamum indicum] &gt;gi|747093672|ref|XP_011094652.1| PREDICTED: auxin response factor 18-like [Sesamum indicum]	Q653H7/0.0/ARFR_ORYSJ Auxin response factor 18 OS=Oryza sativa subsp. japonica GN=ARF18 PE=2 SV=1	brp:103829217/7e-82/ARF1; ADP-ribosylation factor 1; K14486 auxin response factor	NA
miR160g_1	ofr.gene24372	2.5	1.2	gi|747083816|ref|XP_011089288.1|/0/PREDICTED: auxin response factor 18-like isoform X2 [Sesamum indicum]	Q653H7/0.0/ARFR_ORYSJ Auxin response factor 18 OS=Oryza sativa subsp. japonica GN=ARF18 PE=2 SV=1	egu:105051690/1e-79/auxin response factor 7-like; K14486 auxin response factor	NA
miR160g_1	ofr.gene24935	2	1	gi|747083816|ref|XP_011089288.1|/0/PREDICTED: auxin response factor 18-like isoform X2 [Sesamum indicum]	Q653H7/0.0/ARFR_ORYSJ Auxin response factor 18 OS=Oryza sativa subsp. japonica GN=ARF18 PE=2 SV=1	atr:18442320/4e-81/auxin response factor 7; K14486 auxin response factor	NA
miR160g_1	ofr.gene29143	2	1	gi|747083816|ref|XP_011089288.1|/0/PREDICTED: auxin response factor 18-like isoform X2 [Sesamum indicum]	Q653H7/0.0/ARFR_ORYSJ Auxin response factor 18 OS=Oryza sativa subsp. japonica GN=ARF18 PE=2 SV=1	atr:18442320/2e-76/auxin response factor 7; K14486 auxin response factor	NA
miR160g_1	ofr.gene32426	2.5	1.5	gi|747093670|ref|XP_011094651.1|/0/PREDICTED: auxin response factor 18-like [Sesamum indicum] &gt;gi|747093672|ref|XP_011094652.1| PREDICTED: auxin response factor 18-like [Sesamum indicum]	Q653H7/0.0/ARFR_ORYSJ Auxin response factor 18 OS=Oryza sativa subsp. japonica GN=ARF18 PE=2 SV=1	brp:103829217/5e-82/ARF1; ADP-ribosylation factor 1; K14486 auxin response factor	NA
miR160g_1	ofr.gene36028	2.5	1.5	gi|747046380|ref|XP_011099209.1|/0/PREDICTED: auxin response factor 17 [Sesamum indicum]	Q84WU6/6e-148/ARFQ_ARATH Auxin response factor 17 OS=Arabidopsis thaliana GN=ARF17 PE=2 SV=1	dosa:Os04t0442000-01/4e-62/Os04g0442000, ARF9, AUXIN_RESPONSE_FACTOR_9; Similar to Auxin response factor 2 (ARF1-binding protein) (ARF1-BP).; K14486 auxin response factor	biological_process:GO:0009987//cellular process;
miR160g_1	ofr.gene40156	4	NA	gi|747095011|ref|XP_011095368.1|/1.3517e-59/PREDICTED: uncharacterized protein LOC105174845 isoform X2 [Sesamum indicum]	NA	NA	NA
miR160g_1	ofr.gene40945	2	1	gi|698473702|ref|XP_009784518.1|/0/PREDICTED: auxin response factor 16-like [Nicotiana sylvestris] &gt;gi|698473706|ref|XP_009784519.1| PREDICTED: auxin response factor 16-like [Nicotiana sylvestris]	Q653H7/0.0/ARFR_ORYSJ Auxin response factor 18 OS=Oryza sativa subsp. japonica GN=ARF18 PE=2 SV=1	brp:103829217/5e-81/ARF1; ADP-ribosylation factor 1; K14486 auxin response factor	NA
miR160g_1	ofr.gene44441	2.5	1.5	gi|747046380|ref|XP_011099209.1|/6.26116e-130/PREDICTED: auxin response factor 17 [Sesamum indicum]	Q84WU6/1e-99/ARFQ_ARATH Auxin response factor 17 OS=Arabidopsis thaliana GN=ARF17 PE=2 SV=1	mus:103987665/1e-57/auxin response factor 7-like; K14486 auxin response factor	NA
miR160g_1	ofr.gene47977	1.5	1	gi|747093670|ref|XP_011094651.1|/0/PREDICTED: auxin response factor 18-like [Sesamum indicum] &gt;gi|747093672|ref|XP_011094652.1| PREDICTED: auxin response factor 18-like [Sesamum indicum]	Q653H7/0.0/ARFR_ORYSJ Auxin response factor 18 OS=Oryza sativa subsp. japonica GN=ARF18 PE=2 SV=1	gmx:100808119/2e-75/auxin response factor 3-like; K14486 auxin response factor	NA
miR160g_1	ofr.gene48854	NA	2.5	gi|747083816|ref|XP_011089288.1|/0/PREDICTED: auxin response factor 18-like isoform X2 [Sesamum indicum]	Q653H7/0.0/ARFR_ORYSJ Auxin response factor 18 OS=Oryza sativa subsp. japonica GN=ARF18 PE=2 SV=1	pda:103709322/2e-85/auxin response factor 16-like; K14486 auxin response factor	biological_process:GO:0048437//floral organ development;GO:0006351//transcription, DNA-templated;GO:0080090//regulation of primary metabolic process;GO:0048438//floral whorl development;GO:0009889//regulation of biosynthetic process;GO:1901700//response to oxygen-containing compound;GO:0048827//phyllome development;GO:0009755//hormone-mediated signaling pathway;
miR160g_1	ofr.gene5225	1.5	1	gi|747093670|ref|XP_011094651.1|/0/PREDICTED: auxin response factor 18-like [Sesamum indicum] &gt;gi|747093672|ref|XP_011094652.1| PREDICTED: auxin response factor 18-like [Sesamum indicum]	Q653H7/0.0/ARFR_ORYSJ Auxin response factor 18 OS=Oryza sativa subsp. japonica GN=ARF18 PE=2 SV=1	gmx:100808119/1e-82/auxin response factor 3-like; K14486 auxin response factor	NA
miR160g_1	ofr.gene57645	3	1.5	gi|747083816|ref|XP_011089288.1|/0/PREDICTED: auxin response factor 18-like isoform X2 [Sesamum indicum]	Q653H7/0.0/ARFR_ORYSJ Auxin response factor 18 OS=Oryza sativa subsp. japonica GN=ARF18 PE=2 SV=1	gmx:100808119/4e-82/auxin response factor 3-like; K14486 auxin response factor	biological_process:GO:0048437//floral organ development;GO:0006351//transcription, DNA-templated;GO:0080090//regulation of primary metabolic process;GO:0048438//floral whorl development;GO:0009889//regulation of biosynthetic process;GO:1901700//response to oxygen-containing compound;GO:0048827//phyllome development;GO:0009755//hormone-mediated signaling pathway;
miR160g_1	ofr.gene58363	1.5	1	gi|747093670|ref|XP_011094651.1|/0/PREDICTED: auxin response factor 18-like [Sesamum indicum] &gt;gi|747093672|ref|XP_011094652.1| PREDICTED: auxin response factor 18-like [Sesamum indicum]	Q653H7/0.0/ARFR_ORYSJ Auxin response factor 18 OS=Oryza sativa subsp. japonica GN=ARF18 PE=2 SV=1	gmx:100808119/8e-82/auxin response factor 3-like; K14486 auxin response factor	NA
miR160g_2	ofr.gene1309	2	1.5	gi|747083816|ref|XP_011089288.1|/0/PREDICTED: auxin response factor 18-like isoform X2 [Sesamum indicum]	Q653H7/0.0/ARFR_ORYSJ Auxin response factor 18 OS=Oryza sativa subsp. japonica GN=ARF18 PE=2 SV=1	gmx:100808119/4e-77/auxin response factor 3-like; K14486 auxin response factor	NA
miR160g_2	ofr.gene16264	1	1	gi|698473702|ref|XP_009784518.1|/0/PREDICTED: auxin response factor 16-like [Nicotiana sylvestris] &gt;gi|698473706|ref|XP_009784519.1| PREDICTED: auxin response factor 16-like [Nicotiana sylvestris]	Q653H7/0.0/ARFR_ORYSJ Auxin response factor 18 OS=Oryza sativa subsp. japonica GN=ARF18 PE=2 SV=1	sot:102604408/3e-83/auxin response factor 1-like; K14486 auxin response factor	NA
miR160g_2	ofr.gene18842	1	1	gi|747093670|ref|XP_011094651.1|/0/PREDICTED: auxin response factor 18-like [Sesamum indicum] &gt;gi|747093672|ref|XP_011094652.1| PREDICTED: auxin response factor 18-like [Sesamum indicum]	Q653H7/0.0/ARFR_ORYSJ Auxin response factor 18 OS=Oryza sativa subsp. japonica GN=ARF18 PE=2 SV=1	brp:103829217/7e-82/ARF1; ADP-ribosylation factor 1; K14486 auxin response factor	NA
miR160g_2	ofr.gene24372	2.5	1.8	gi|747083816|ref|XP_011089288.1|/0/PREDICTED: auxin response factor 18-like isoform X2 [Sesamum indicum]	Q653H7/0.0/ARFR_ORYSJ Auxin response factor 18 OS=Oryza sativa subsp. japonica GN=ARF18 PE=2 SV=1	egu:105051690/1e-79/auxin response factor 7-like; K14486 auxin response factor	NA
miR160g_2	ofr.gene24935	2	1.5	gi|747083816|ref|XP_011089288.1|/0/PREDICTED: auxin response factor 18-like isoform X2 [Sesamum indicum]	Q653H7/0.0/ARFR_ORYSJ Auxin response factor 18 OS=Oryza sativa subsp. japonica GN=ARF18 PE=2 SV=1	atr:18442320/4e-81/auxin response factor 7; K14486 auxin response factor	NA
miR160g_2	ofr.gene28399	NA	2	gi|493952911|ref|WP_006896720.1|/1.85684e-150/MULTISPECIES: argininosuccinate synthase [Gordonia] &gt;gi|441458637|dbj|GAC61318.1| argininosuccinate synthase [Gordonia sihwensis NBRC 108236] &gt;gi|778143884|gb|KJR08124.1| argininosuccinate synthase [Gordonia sihwensis]	Q5ZJ23/4e-28/ASSY_CHICK Argininosuccinate synthase OS=Gallus gallus GN=ASS1 PE=2 SV=1	gsl:Gasu_30780/2e-24/argininosuccinate synthase (EC:6.3.4.5); K01940 argininosuccinate synthase [EC:6.3.4.5]	NA
miR160g_2	ofr.gene29143	2	1.5	gi|747083816|ref|XP_011089288.1|/0/PREDICTED: auxin response factor 18-like isoform X2 [Sesamum indicum]	Q653H7/0.0/ARFR_ORYSJ Auxin response factor 18 OS=Oryza sativa subsp. japonica GN=ARF18 PE=2 SV=1	atr:18442320/2e-76/auxin response factor 7; K14486 auxin response factor	NA
miR160g_2	ofr.gene32426	2	1.5	gi|747093670|ref|XP_011094651.1|/0/PREDICTED: auxin response factor 18-like [Sesamum indicum] &gt;gi|747093672|ref|XP_011094652.1| PREDICTED: auxin response factor 18-like [Sesamum indicum]	Q653H7/0.0/ARFR_ORYSJ Auxin response factor 18 OS=Oryza sativa subsp. japonica GN=ARF18 PE=2 SV=1	brp:103829217/5e-82/ARF1; ADP-ribosylation factor 1; K14486 auxin response factor	NA
miR160g_2	ofr.gene36028	2	1.5	gi|747046380|ref|XP_011099209.1|/0/PREDICTED: auxin response factor 17 [Sesamum indicum]	Q84WU6/6e-148/ARFQ_ARATH Auxin response factor 17 OS=Arabidopsis thaliana GN=ARF17 PE=2 SV=1	dosa:Os04t0442000-01/4e-62/Os04g0442000, ARF9, AUXIN_RESPONSE_FACTOR_9; Similar to Auxin response factor 2 (ARF1-binding protein) (ARF1-BP).; K14486 auxin response factor	biological_process:GO:0009987//cellular process;
miR160g_2	ofr.gene40945	2	1.5	gi|698473702|ref|XP_009784518.1|/0/PREDICTED: auxin response factor 16-like [Nicotiana sylvestris] &gt;gi|698473706|ref|XP_009784519.1| PREDICTED: auxin response factor 16-like [Nicotiana sylvestris]	Q653H7/0.0/ARFR_ORYSJ Auxin response factor 18 OS=Oryza sativa subsp. japonica GN=ARF18 PE=2 SV=1	brp:103829217/5e-81/ARF1; ADP-ribosylation factor 1; K14486 auxin response factor	NA
miR160g_2	ofr.gene44441	2	1.5	gi|747046380|ref|XP_011099209.1|/6.26116e-130/PREDICTED: auxin response factor 17 [Sesamum indicum]	Q84WU6/1e-99/ARFQ_ARATH Auxin response factor 17 OS=Arabidopsis thaliana GN=ARF17 PE=2 SV=1	mus:103987665/1e-57/auxin response factor 7-like; K14486 auxin response factor	NA
miR160g_2	ofr.gene47977	1	1	gi|747093670|ref|XP_011094651.1|/0/PREDICTED: auxin response factor 18-like [Sesamum indicum] &gt;gi|747093672|ref|XP_011094652.1| PREDICTED: auxin response factor 18-like [Sesamum indicum]	Q653H7/0.0/ARFR_ORYSJ Auxin response factor 18 OS=Oryza sativa subsp. japonica GN=ARF18 PE=2 SV=1	gmx:100808119/2e-75/auxin response factor 3-like; K14486 auxin response factor	NA
miR160g_2	ofr.gene5225	1	1	gi|747093670|ref|XP_011094651.1|/0/PREDICTED: auxin response factor 18-like [Sesamum indicum] &gt;gi|747093672|ref|XP_011094652.1| PREDICTED: auxin response factor 18-like [Sesamum indicum]	Q653H7/0.0/ARFR_ORYSJ Auxin response factor 18 OS=Oryza sativa subsp. japonica GN=ARF18 PE=2 SV=1	gmx:100808119/1e-82/auxin response factor 3-like; K14486 auxin response factor	NA
miR160g_2	ofr.gene56701	4	NA	gi|747078617|ref|XP_011086477.1|/0/PREDICTED: BTB/POZ domain-containing protein At3g05675 isoform X2 [Sesamum indicum] &gt;gi|747078619|ref|XP_011086478.1| PREDICTED: BTB/POZ domain-containing protein At3g05675 isoform X2 [Sesamum indicum]	Q8RX01/3e-176/Y3567_ARATH BTB/POZ domain-containing protein At3g05675 OS=Arabidopsis thaliana GN=At3g05675 PE=2 SV=1	NA	NA
miR160g_2	ofr.gene58363	1	1	gi|747093670|ref|XP_011094651.1|/0/PREDICTED: auxin response factor 18-like [Sesamum indicum] &gt;gi|747093672|ref|XP_011094652.1| PREDICTED: auxin response factor 18-like [Sesamum indicum]	Q653H7/0.0/ARFR_ORYSJ Auxin response factor 18 OS=Oryza sativa subsp. japonica GN=ARF18 PE=2 SV=1	gmx:100808119/8e-82/auxin response factor 3-like; K14486 auxin response factor	NA
miR160h	ofr.gene1309	2.5	1	gi|747083816|ref|XP_011089288.1|/0/PREDICTED: auxin response factor 18-like isoform X2 [Sesamum indicum]	Q653H7/0.0/ARFR_ORYSJ Auxin response factor 18 OS=Oryza sativa subsp. japonica GN=ARF18 PE=2 SV=1	gmx:100808119/4e-77/auxin response factor 3-like; K14486 auxin response factor	NA
miR160h	ofr.gene16264	1.5	0.8	gi|698473702|ref|XP_009784518.1|/0/PREDICTED: auxin response factor 16-like [Nicotiana sylvestris] &gt;gi|698473706|ref|XP_009784519.1| PREDICTED: auxin response factor 16-like [Nicotiana sylvestris]	Q653H7/0.0/ARFR_ORYSJ Auxin response factor 18 OS=Oryza sativa subsp. japonica GN=ARF18 PE=2 SV=1	sot:102604408/3e-83/auxin response factor 1-like; K14486 auxin response factor	NA
miR160h	ofr.gene18842	2	1.2	gi|747093670|ref|XP_011094651.1|/0/PREDICTED: auxin response factor 18-like [Sesamum indicum] &gt;gi|747093672|ref|XP_011094652.1| PREDICTED: auxin response factor 18-like [Sesamum indicum]	Q653H7/0.0/ARFR_ORYSJ Auxin response factor 18 OS=Oryza sativa subsp. japonica GN=ARF18 PE=2 SV=1	brp:103829217/7e-82/ARF1; ADP-ribosylation factor 1; K14486 auxin response factor	NA
miR160h	ofr.gene24372	3	1.2	gi|747083816|ref|XP_011089288.1|/0/PREDICTED: auxin response factor 18-like isoform X2 [Sesamum indicum]	Q653H7/0.0/ARFR_ORYSJ Auxin response factor 18 OS=Oryza sativa subsp. japonica GN=ARF18 PE=2 SV=1	egu:105051690/1e-79/auxin response factor 7-like; K14486 auxin response factor	NA
miR160h	ofr.gene24935	2.5	1	gi|747083816|ref|XP_011089288.1|/0/PREDICTED: auxin response factor 18-like isoform X2 [Sesamum indicum]	Q653H7/0.0/ARFR_ORYSJ Auxin response factor 18 OS=Oryza sativa subsp. japonica GN=ARF18 PE=2 SV=1	atr:18442320/4e-81/auxin response factor 7; K14486 auxin response factor	NA
miR160h	ofr.gene29143	2.5	1	gi|747083816|ref|XP_011089288.1|/0/PREDICTED: auxin response factor 18-like isoform X2 [Sesamum indicum]	Q653H7/0.0/ARFR_ORYSJ Auxin response factor 18 OS=Oryza sativa subsp. japonica GN=ARF18 PE=2 SV=1	atr:18442320/2e-76/auxin response factor 7; K14486 auxin response factor	NA
miR160h	ofr.gene32426	3	1.8	gi|747093670|ref|XP_011094651.1|/0/PREDICTED: auxin response factor 18-like [Sesamum indicum] &gt;gi|747093672|ref|XP_011094652.1| PREDICTED: auxin response factor 18-like [Sesamum indicum]	Q653H7/0.0/ARFR_ORYSJ Auxin response factor 18 OS=Oryza sativa subsp. japonica GN=ARF18 PE=2 SV=1	brp:103829217/5e-82/ARF1; ADP-ribosylation factor 1; K14486 auxin response factor	NA
miR160h	ofr.gene36028	3	1.8	gi|747046380|ref|XP_011099209.1|/0/PREDICTED: auxin response factor 17 [Sesamum indicum]	Q84WU6/6e-148/ARFQ_ARATH Auxin response factor 17 OS=Arabidopsis thaliana GN=ARF17 PE=2 SV=1	dosa:Os04t0442000-01/4e-62/Os04g0442000, ARF9, AUXIN_RESPONSE_FACTOR_9; Similar to Auxin response factor 2 (ARF1-binding protein) (ARF1-BP).; K14486 auxin response factor	biological_process:GO:0009987//cellular process;
miR160h	ofr.gene40945	2.5	1	gi|698473702|ref|XP_009784518.1|/0/PREDICTED: auxin response factor 16-like [Nicotiana sylvestris] &gt;gi|698473706|ref|XP_009784519.1| PREDICTED: auxin response factor 16-like [Nicotiana sylvestris]	Q653H7/0.0/ARFR_ORYSJ Auxin response factor 18 OS=Oryza sativa subsp. japonica GN=ARF18 PE=2 SV=1	brp:103829217/5e-81/ARF1; ADP-ribosylation factor 1; K14486 auxin response factor	NA
miR160h	ofr.gene44441	2	1.2	gi|747046380|ref|XP_011099209.1|/6.26116e-130/PREDICTED: auxin response factor 17 [Sesamum indicum]	Q84WU6/1e-99/ARFQ_ARATH Auxin response factor 17 OS=Arabidopsis thaliana GN=ARF17 PE=2 SV=1	mus:103987665/1e-57/auxin response factor 7-like; K14486 auxin response factor	NA
miR160h	ofr.gene47977	2	1.2	gi|747093670|ref|XP_011094651.1|/0/PREDICTED: auxin response factor 18-like [Sesamum indicum] &gt;gi|747093672|ref|XP_011094652.1| PREDICTED: auxin response factor 18-like [Sesamum indicum]	Q653H7/0.0/ARFR_ORYSJ Auxin response factor 18 OS=Oryza sativa subsp. japonica GN=ARF18 PE=2 SV=1	gmx:100808119/2e-75/auxin response factor 3-like; K14486 auxin response factor	NA
miR160h	ofr.gene48854	NA	2.5	gi|747083816|ref|XP_011089288.1|/0/PREDICTED: auxin response factor 18-like isoform X2 [Sesamum indicum]	Q653H7/0.0/ARFR_ORYSJ Auxin response factor 18 OS=Oryza sativa subsp. japonica GN=ARF18 PE=2 SV=1	pda:103709322/2e-85/auxin response factor 16-like; K14486 auxin response factor	biological_process:GO:0048437//floral organ development;GO:0006351//transcription, DNA-templated;GO:0080090//regulation of primary metabolic process;GO:0048438//floral whorl development;GO:0009889//regulation of biosynthetic process;GO:1901700//response to oxygen-containing compound;GO:0048827//phyllome development;GO:0009755//hormone-mediated signaling pathway;
miR160h	ofr.gene5225	2	1.2	gi|747093670|ref|XP_011094651.1|/0/PREDICTED: auxin response factor 18-like [Sesamum indicum] &gt;gi|747093672|ref|XP_011094652.1| PREDICTED: auxin response factor 18-like [Sesamum indicum]	Q653H7/0.0/ARFR_ORYSJ Auxin response factor 18 OS=Oryza sativa subsp. japonica GN=ARF18 PE=2 SV=1	gmx:100808119/1e-82/auxin response factor 3-like; K14486 auxin response factor	NA
miR160h	ofr.gene58363	2	1.2	gi|747093670|ref|XP_011094651.1|/0/PREDICTED: auxin response factor 18-like [Sesamum indicum] &gt;gi|747093672|ref|XP_011094652.1| PREDICTED: auxin response factor 18-like [Sesamum indicum]	Q653H7/0.0/ARFR_ORYSJ Auxin response factor 18 OS=Oryza sativa subsp. japonica GN=ARF18 PE=2 SV=1	gmx:100808119/8e-82/auxin response factor 3-like; K14486 auxin response factor	NA
miR164_1	ofr.gene31320	4	NA	gi|747098360|ref|XP_011097188.1|/2.37815e-180/PREDICTED: ubiquitin receptor RAD23c-like [Sesamum indicum]	Q84L31/5e-153/RD23C_ARATH Ubiquitin receptor RAD23c OS=Arabidopsis thaliana GN=RAD23C PE=1 SV=2	vvi:100244610/3e-169/ubiquitin receptor RAD23c; K10839 UV excision repair protein RAD23	biological_process:GO:0044260//cellular macromolecule metabolic process;GO:0044238//primary metabolic process;
miR164_1	ofr.gene36536	NA	2.5	gi|747051464|ref|XP_011071819.1|/0/PREDICTED: protease Do-like 9 isoform X2 [Sesamum indicum]	Q9FL12/0.0/DEGP9_ARATH Protease Do-like 9 OS=Arabidopsis thaliana GN=DEGP9 PE=1 SV=1	sot:102599375/2e-16/abnormal spindle-like microcephaly-associated protein homolog; K16743 abnormal spindle-like microcephaly-associated protein	NA
miR164_1	ofr.gene4542	4	2.5	gi|747093495|ref|XP_011094556.1|/9.94977e-106/PREDICTED: vacuolar protein-sorting-associated protein 37 homolog 1 isoform X1 [Sesamum indicum]	Q9SCP9/2e-68/VP371_ARATH Vacuolar protein-sorting-associated protein 37 homolog 1 OS=Arabidopsis thaliana GN=VPS37-1 PE=1 SV=1	sly:101266470/5e-87/vacuolar protein-sorting-associated protein 37 homolog 1; K12185 ESCRT-I complex subunit VPS37	NA
miR164_1	ofr.gene53265	NA	2.5	gi|698435149|ref|XP_009799979.1|/0/PREDICTED: serine/arginine repetitive matrix protein 2-like [Nicotiana sylvestris]	Q5XVH5/4e-41/Y1710_ARATH Uncharacterized protein At1g65710 OS=Arabidopsis thaliana GN=At1g65710 PE=2 SV=1	NA	NA
miR164_1	ofr.gene56374	4	2.5	gi|747093495|ref|XP_011094556.1|/4.04287e-92/PREDICTED: vacuolar protein-sorting-associated protein 37 homolog 1 isoform X1 [Sesamum indicum]	Q9SCP9/5e-62/VP371_ARATH Vacuolar protein-sorting-associated protein 37 homolog 1 OS=Arabidopsis thaliana GN=VPS37-1 PE=1 SV=1	sot:102591836/1e-79/vacuolar protein-sorting-associated protein 37 homolog 1-like; K12185 ESCRT-I complex subunit VPS37	NA
miR164a-3p_2	ofr.gene1075	4	NA	NA	NA	NA	NA
miR164a-3p_2	ofr.gene11354	3	1.5	gi|747086236|ref|XP_011090607.1|/0/PREDICTED: E3 ubiquitin-protein ligase RKP [Sesamum indicum]	Q9SIZ8/0.0/RKP_ARATH E3 ubiquitin-protein ligase RKP OS=Arabidopsis thaliana GN=RKP PE=2 SV=2	vvi:100250977/0.0/E3 ubiquitin-protein ligase RKP; K12169 Kip1 ubiquitination-promoting complex protein 1 [EC:2.3.2.27]	NA
miR164a-3p_2	ofr.gene11423	3	1.5	gi|747086236|ref|XP_011090607.1|/0/PREDICTED: E3 ubiquitin-protein ligase RKP [Sesamum indicum]	Q9SIZ8/0.0/RKP_ARATH E3 ubiquitin-protein ligase RKP OS=Arabidopsis thaliana GN=RKP PE=2 SV=2	vvi:100250977/0.0/E3 ubiquitin-protein ligase RKP; K12169 Kip1 ubiquitination-promoting complex protein 1 [EC:2.3.2.27]	NA
miR164a-3p_2	ofr.gene19707	4	2.2	gi|747086821|ref|XP_011090928.1|/0/PREDICTED: GTP-binding protein OBGC, chloroplastic [Sesamum indicum] &gt;gi|747086823|ref|XP_011090929.1| PREDICTED: GTP-binding protein OBGC, chloroplastic [Sesamum indicum]	Q8L7L0/0.0/OBGC_ARATH GTP-binding protein OBGC, chloroplastic OS=Arabidopsis thaliana GN=OBGL PE=2 SV=1	cit:102608183/4e-156/probable receptor-like protein kinase At5g38990-like; K04730 interleukin-1 receptor-associated kinase 1 [EC:2.7.11.1]	biological_process:GO:0009657//plastid organization;GO:0009790//embryo development;cellular_component:GO:0044434//chloroplast part;molecular_function:GO:0000166//nucleotide binding;
miR164a-3p_2	ofr.gene20761	NA	2.5	gi|747059751|ref|XP_011076272.1|/0/PREDICTED: receptor-like serine/threonine-protein kinase At4g25390 [Sesamum indicum]	O64639/3e-165/Y2559_ARATH Receptor-like serine/threonine-protein kinase At2g45590 OS=Arabidopsis thaliana GN=At2g45590 PE=2 SV=1	tcc:TCM_001736/2e-38/Kinase superfamily protein; K04733 interleukin-1 receptor-associated kinase 4 [EC:2.7.11.1]	NA
miR164a-3p_2	ofr.gene32709	NA	2.5	gi|992155355|gb|KXG19431.1|/2.91325e-11/hypothetical protein SORBI_010G058600 [Sorghum bicolor]	NA	NA	NA
miR164a-3p_2	ofr.gene33544	NA	2.5	gi|747080975|ref|XP_011087754.1|/0/PREDICTED: phosphatidylinositol 4-phosphate 5-kinase 8-like [Sesamum indicum] &gt;gi|747080977|ref|XP_011087755.1| PREDICTED: phosphatidylinositol 4-phosphate 5-kinase 8-like [Sesamum indicum] &gt;gi|747080979|ref|XP_011087757.1| PREDICTED: phosphatidylinositol 4-phosphate 5-kinase 8-like [Sesamum indicum] &gt;gi|747080981|ref|XP_011087758.1| PREDICTED: phosphat…	Q8RY89/0.0/PI5K8_ARATH Phosphatidylinositol 4-phosphate 5-kinase 8 OS=Arabidopsis thaliana GN=PIP5K8 PE=1 SV=1	sot:102578988/0.0/phosphatidylinositol 4-phosphate 5-kinase 8-like; K00889 1-phosphatidylinositol-4-phosphate 5-kinase [EC:2.7.1.68]	biological_process:GO:0046854//phosphatidylinositol phosphorylation;molecular_function:GO:0005524//ATP binding;GO:0016308//1-phosphatidylinositol-4-phosphate 5-kinase activity;
miR164a-3p_2	ofr.gene3486	NA	2.5	NA	NA	NA	NA
miR164a-3p_2	ofr.gene45462	4	2.5	gi|747052463|ref|XP_011072352.1|/0/PREDICTED: probable ATP-dependent RNA helicase DDX11 isoform X2 [Sesamum indicum]	Q6AXC6/6e-170/DDX11_MOUSE Probable ATP-dependent RNA helicase DDX11 OS=Mus musculus GN=Ddx11 PE=1 SV=1	vvi:100265299/0.0/probable ATP-dependent RNA helicase DDX11; K11273 chromosome transmission fidelity protein 1 [EC:3.6.4.13]	biological_process:GO:0009987//cellular process;molecular_function:GO:0000166//nucleotide binding;GO:0003676//nucleic acid binding;GO:0008026//ATP-dependent helicase activity;
miR164a-3p_2	ofr.gene46819	3.5	1.8	gi|747086236|ref|XP_011090607.1|/0/PREDICTED: E3 ubiquitin-protein ligase RKP [Sesamum indicum]	Q9SIZ8/0.0/RKP_ARATH E3 ubiquitin-protein ligase RKP OS=Arabidopsis thaliana GN=RKP PE=2 SV=2	sot:102589041/0.0/E3 ubiquitin-protein ligase RKP-like; K12169 Kip1 ubiquitination-promoting complex protein 1 [EC:2.3.2.27]	NA
miR164a-3p_2	ofr.gene46995	3.5	1.8	gi|747086236|ref|XP_011090607.1|/0/PREDICTED: E3 ubiquitin-protein ligase RKP [Sesamum indicum]	Q9SIZ8/0.0/RKP_ARATH E3 ubiquitin-protein ligase RKP OS=Arabidopsis thaliana GN=RKP PE=2 SV=2	sot:102589041/0.0/E3 ubiquitin-protein ligase RKP-like; K12169 Kip1 ubiquitination-promoting complex protein 1 [EC:2.3.2.27]	NA
miR164a-3p_2	ofr.gene57010	4	2	gi|747041660|ref|XP_011074498.1|/0/PREDICTED: phosphatidylinositol 4-kinase gamma 4 [Sesamum indicum]	Q9ZPY9/3e-140/P4KG4_ARATH Phosphatidylinositol 4-kinase gamma 4 OS=Arabidopsis thaliana GN=PI4KG4 PE=1 SV=1	ath:AT1G64470/5e-34/ubiquitin-like protein; K08770 ubiquitin C	NA
miR164a-3p_2	ofr.gene9863	4	2	gi|763804980|gb|KJB71918.1|/0/hypothetical protein B456_011G147300 [Gossypium raimondii]	O22707/0.0/ALKR3_ARATH Probable aldo-keto reductase 3 OS=Arabidopsis thaliana GN=At1g60690 PE=3 SV=1	zma:100272747/2e-48/uncharacterized LOC100272747; K05275 pyridoxine 4-dehydrogenase [EC:1.1.1.65]	NA
miR164a_1	ofr.gene126	NA	2	gi|661890584|emb|CDP06081.1|/1.16795e-20/unnamed protein product [Coffea canephora]	Q9LXT9/7e-14/CALS3_ARATH Callose synthase 3 OS=Arabidopsis thaliana GN=CALS3 PE=2 SV=3	pop:POPTR_0011s09740g/3e-19/POPTRDRAFT_568599; GLUCAN SYNTHASE-LIKE 4 family protein; K11000 callose synthase [EC:2.4.1.-]	NA
miR164a_1	ofr.gene29100	NA	2	gi|747072755|ref|XP_011083304.1|/3.61917e-63/PREDICTED: putative callose synthase 8 [Sesamum indicum]	Q9LXT9/5e-28/CALS3_ARATH Callose synthase 3 OS=Arabidopsis thaliana GN=CALS3 PE=2 SV=3	ath:AT3G14570/1e-55/GSL04; glucan synthase-like 4; K11000 callose synthase [EC:2.4.1.-]	NA
miR164a_1	ofr.gene53113	NA	2.5	gi|565373200|ref|XP_006353164.1|/2.28214e-119/PREDICTED: protein ecdysoneless homolog [Solanum tuberosum]	Q9LSM5/9e-101/ECD_ARATH Protein ecdysoneless homolog OS=Arabidopsis thaliana GN=At5g65490 PE=1 SV=1	NA	NA
miR164a_1	ofr.gene53309	NA	2.5	gi|565373200|ref|XP_006353164.1|/0/PREDICTED: protein ecdysoneless homolog [Solanum tuberosum]	Q9LSM5/0.0/ECD_ARATH Protein ecdysoneless homolog OS=Arabidopsis thaliana GN=At5g65490 PE=1 SV=1	NA	biological_process:GO:0006366//transcription from RNA polymerase II promoter;cellular_component:GO:0005634//nucleus;molecular_function:GO:0003713//transcription coactivator activity;
miR164a_2	ofr.gene10832	3.5	1.5	gi|225452871|ref|XP_002283811.1|/2.35302e-119/PREDICTED: NAC domain-containing protein 100 [Vitis vinifera]	Q9FLJ2/8e-105/NC100_ARATH NAC domain-containing protein 100 OS=Arabidopsis thaliana GN=NAC100 PE=2 SV=1	fve:101312606/1e-17/NAC domain-containing protein 66-like; K13126 polyadenylate-binding protein	NA
miR164a_2	ofr.gene10857	NA	2.5	gi|747077262|ref|XP_011085744.1|/1.13364e-139/PREDICTED: NAC domain-containing protein 100 [Sesamum indicum]	Q9FLJ2/3e-113/NC100_ARATH NAC domain-containing protein 100 OS=Arabidopsis thaliana GN=NAC100 PE=2 SV=1	fve:101312606/6e-17/NAC domain-containing protein 66-like; K13126 polyadenylate-binding protein	NA
miR164a_2	ofr.gene1291	3.5	NA	gi|359478876|ref|XP_002280660.2|/5.69594e-175/PREDICTED: calmodulin-binding receptor-like cytoplasmic kinase 1 [Vitis vinifera] &gt;gi|297745952|emb|CBI16008.3| unnamed protein product [Vitis vinifera]	Q9FIL7/6e-138/CRCK1_ARATH Calmodulin-binding receptor-like cytoplasmic kinase 1 OS=Arabidopsis thaliana GN=CRCK1 PE=1 SV=1	vvi:100256996/7e-176/calmodulin-binding receptor-like cytoplasmic kinase 1; K04733 interleukin-1 receptor-associated kinase 4 [EC:2.7.11.1]	biological_process:GO:0016310//phosphorylation;molecular_function:GO:0004674//protein serine/threonine kinase activity;GO:0000166//nucleotide binding;
miR164a_2	ofr.gene12925	4	2.5	gi|720007392|ref|XP_010258290.1|/1.89485e-152/PREDICTED: NAC domain-containing protein 100-like [Nelumbo nucifera]	Q9FLJ2/5e-114/NC100_ARATH NAC domain-containing protein 100 OS=Arabidopsis thaliana GN=NAC100 PE=2 SV=1	fve:101312606/2e-16/NAC domain-containing protein 66-like; K13126 polyadenylate-binding protein	biological_process:GO:0006351//transcription, DNA-templated;
miR164a_2	ofr.gene17693	NA	2.5	gi|698522090|ref|XP_009757859.1|/1.8543e-74/PREDICTED: GDSL esterase/lipase At5g45670-like [Nicotiana sylvestris]	Q9C7N5/6e-59/GDL14_ARATH GDSL esterase/lipase At1g29660 OS=Arabidopsis thaliana GN=At1g29660 PE=2 SV=1	atr:18422248/6e-16/geranylgeranyl diphosphate reductase, chloroplastic; K10960 geranylgeranyl reductase [EC:1.3.1.83]	NA
miR164a_2	ofr.gene18943	3	NA	gi|747060912|ref|XP_011076907.1|/2.53104e-119/PREDICTED: beta-D-glucosyl crocetin beta-1,6-glucosyltransferase-like [Sesamum indicum]	Q5NTH0/2e-87/UGAT_BELPE Cyanidin-3-O-glucoside 2-O-glucuronosyltransferase OS=Bellis perennis GN=UGAT PE=1 SV=1	vvi:100247125/2e-105/crocetin glucoside glucosyltransferase-like; K12937 cyanidin-3-O-glucoside 2''-O-glucuronosyltransferase [EC:2.4.1.254]	NA
miR164a_2	ofr.gene34837	4	NA	NA	NA	NA	NA
miR164a_2	ofr.gene39378	0	0	gi|920699367|gb|KOM42592.1|/5.65374e-50/hypothetical protein LR48_Vigan05g019600 [Vigna angularis]	Q84TE6/5e-34/NAC22_ARATH NAC domain-containing protein 21/22 OS=Arabidopsis thaliana GN=NAC021 PE=1 SV=2	NA	NA
miR164a_2	ofr.gene39645	2	1.5	gi|747072711|ref|XP_011083280.1|/2.97557e-159/PREDICTED: protein CUP-SHAPED COTYLEDON 2 [Sesamum indicum]	O04017/1e-109/NAC98_ARATH Protein CUP-SHAPED COTYLEDON 2 OS=Arabidopsis thaliana GN=NAC098 PE=1 SV=1	fve:101312606/2e-13/NAC domain-containing protein 66-like; K13126 polyadenylate-binding protein	NA
miR164a_2	ofr.gene39783	0	0	gi|378405610|gb|AFB82644.1|/2.36885e-129/NAC transcription factor [Camellia sinensis]	Q84TE6/3e-110/NAC22_ARATH NAC domain-containing protein 21/22 OS=Arabidopsis thaliana GN=NAC021 PE=1 SV=2	fve:101312606/4e-11/NAC domain-containing protein 66-like; K13126 polyadenylate-binding protein	biological_process:GO:0006351//transcription, DNA-templated;
miR164a_2	ofr.gene40254	1	0.5	gi|378405610|gb|AFB82644.1|/6.49789e-104/NAC transcription factor [Camellia sinensis]	Q84TE6/6e-85/NAC22_ARATH NAC domain-containing protein 21/22 OS=Arabidopsis thaliana GN=NAC021 PE=1 SV=2	fve:101312606/2e-08/NAC domain-containing protein 66-like; K13126 polyadenylate-binding protein	NA
miR164a_2	ofr.gene40450	1	0.5	gi|378405610|gb|AFB82644.1|/1.82888e-49/NAC transcription factor [Camellia sinensis]	Q84TE6/4e-35/NAC22_ARATH NAC domain-containing protein 21/22 OS=Arabidopsis thaliana GN=NAC021 PE=1 SV=2	mdm:103435918/4e-07/glutathione gamma-glutamylcysteinyltransferase 1-like; K05941 glutathione gamma-glutamylcysteinyltransferase [EC:2.3.2.15]	NA
miR164a_2	ofr.gene54865	4	2.5	gi|731409990|ref|XP_010657396.1|/1.83343e-67/PREDICTED: uncharacterized protein LOC100247749 [Vitis vinifera]	NA	pmum:103338600/5e-06/serine/threonine-protein phosphatase 7-like; K04460 serine/threonine-protein phosphatase 5 [EC:3.1.3.16]	NA
miR164a_2	ofr.gene7542	0	0	gi|378405610|gb|AFB82644.1|/3.81626e-132/NAC transcription factor [Camellia sinensis]	Q84TE6/2e-116/NAC22_ARATH NAC domain-containing protein 21/22 OS=Arabidopsis thaliana GN=NAC021 PE=1 SV=2	fve:101312606/8e-10/NAC domain-containing protein 66-like; K13126 polyadenylate-binding protein	biological_process:GO:0006351//transcription, DNA-templated;
miR164a_2	ofr.gene7944	2	1.5	gi|747072711|ref|XP_011083280.1|/1.34295e-153/PREDICTED: protein CUP-SHAPED COTYLEDON 2 [Sesamum indicum]	O04017/5e-111/NAC98_ARATH Protein CUP-SHAPED COTYLEDON 2 OS=Arabidopsis thaliana GN=NAC098 PE=1 SV=1	fve:101312606/1e-11/NAC domain-containing protein 66-like; K13126 polyadenylate-binding protein	biological_process:GO:0006351//transcription, DNA-templated;
miR164a_2	ofr.gene8480	NA	2.5	gi|747073367|ref|XP_011083641.1|/0/PREDICTED: uncharacterized protein LOC105166108 isoform X1 [Sesamum indicum]	Q99L90/6e-14/MCRS1_MOUSE Microspherule protein 1 OS=Mus musculus GN=Mcrs1 PE=1 SV=1	vvi:100254089/1e-169/uncharacterized LOC100254089; K11674 microspherule protein 1	NA
miR164a_3	ofr.gene10832	4	2.5	gi|225452871|ref|XP_002283811.1|/2.35302e-119/PREDICTED: NAC domain-containing protein 100 [Vitis vinifera]	Q9FLJ2/8e-105/NC100_ARATH NAC domain-containing protein 100 OS=Arabidopsis thaliana GN=NAC100 PE=2 SV=1	fve:101312606/1e-17/NAC domain-containing protein 66-like; K13126 polyadenylate-binding protein	NA
miR164a_3	ofr.gene1291	4	NA	gi|359478876|ref|XP_002280660.2|/5.69594e-175/PREDICTED: calmodulin-binding receptor-like cytoplasmic kinase 1 [Vitis vinifera] &gt;gi|297745952|emb|CBI16008.3| unnamed protein product [Vitis vinifera]	Q9FIL7/6e-138/CRCK1_ARATH Calmodulin-binding receptor-like cytoplasmic kinase 1 OS=Arabidopsis thaliana GN=CRCK1 PE=1 SV=1	vvi:100256996/7e-176/calmodulin-binding receptor-like cytoplasmic kinase 1; K04733 interleukin-1 receptor-associated kinase 4 [EC:2.7.11.1]	biological_process:GO:0016310//phosphorylation;molecular_function:GO:0004674//protein serine/threonine kinase activity;GO:0000166//nucleotide binding;
miR164a_3	ofr.gene12925	4	2.5	gi|720007392|ref|XP_010258290.1|/1.89485e-152/PREDICTED: NAC domain-containing protein 100-like [Nelumbo nucifera]	Q9FLJ2/5e-114/NC100_ARATH NAC domain-containing protein 100 OS=Arabidopsis thaliana GN=NAC100 PE=2 SV=1	fve:101312606/2e-16/NAC domain-containing protein 66-like; K13126 polyadenylate-binding protein	biological_process:GO:0006351//transcription, DNA-templated;
miR164a_3	ofr.gene18943	4	NA	gi|747060912|ref|XP_011076907.1|/2.53104e-119/PREDICTED: beta-D-glucosyl crocetin beta-1,6-glucosyltransferase-like [Sesamum indicum]	Q5NTH0/2e-87/UGAT_BELPE Cyanidin-3-O-glucoside 2-O-glucuronosyltransferase OS=Bellis perennis GN=UGAT PE=1 SV=1	vvi:100247125/2e-105/crocetin glucoside glucosyltransferase-like; K12937 cyanidin-3-O-glucoside 2''-O-glucuronosyltransferase [EC:2.4.1.254]	NA
miR164a_3	ofr.gene32189	4	NA	gi|747092554|ref|XP_011094049.1|/0/PREDICTED: U-box domain-containing protein 35-like [Sesamum indicum]	Q9SW11/1e-142/PUB35_ARATH U-box domain-containing protein 35 OS=Arabidopsis thaliana GN=PUB35 PE=1 SV=2	aly:ARALYDRAFT_491618/0.0/kinase family protein; K17609 nucleoredoxin [EC:1.8.1.8]	NA
miR164a_3	ofr.gene34837	4	NA	NA	NA	NA	NA
miR164a_3	ofr.gene39378	2	1.5	gi|920699367|gb|KOM42592.1|/5.65374e-50/hypothetical protein LR48_Vigan05g019600 [Vigna angularis]	Q84TE6/5e-34/NAC22_ARATH NAC domain-containing protein 21/22 OS=Arabidopsis thaliana GN=NAC021 PE=1 SV=2	NA	NA
miR164a_3	ofr.gene39645	3	2	gi|747072711|ref|XP_011083280.1|/2.97557e-159/PREDICTED: protein CUP-SHAPED COTYLEDON 2 [Sesamum indicum]	O04017/1e-109/NAC98_ARATH Protein CUP-SHAPED COTYLEDON 2 OS=Arabidopsis thaliana GN=NAC098 PE=1 SV=1	fve:101312606/2e-13/NAC domain-containing protein 66-like; K13126 polyadenylate-binding protein	NA
miR164a_3	ofr.gene39783	2	1.5	gi|378405610|gb|AFB82644.1|/2.36885e-129/NAC transcription factor [Camellia sinensis]	Q84TE6/3e-110/NAC22_ARATH NAC domain-containing protein 21/22 OS=Arabidopsis thaliana GN=NAC021 PE=1 SV=2	fve:101312606/4e-11/NAC domain-containing protein 66-like; K13126 polyadenylate-binding protein	biological_process:GO:0006351//transcription, DNA-templated;
miR164a_3	ofr.gene40254	3	2	gi|378405610|gb|AFB82644.1|/6.49789e-104/NAC transcription factor [Camellia sinensis]	Q84TE6/6e-85/NAC22_ARATH NAC domain-containing protein 21/22 OS=Arabidopsis thaliana GN=NAC021 PE=1 SV=2	fve:101312606/2e-08/NAC domain-containing protein 66-like; K13126 polyadenylate-binding protein	NA
miR164a_3	ofr.gene40450	3	2	gi|378405610|gb|AFB82644.1|/1.82888e-49/NAC transcription factor [Camellia sinensis]	Q84TE6/4e-35/NAC22_ARATH NAC domain-containing protein 21/22 OS=Arabidopsis thaliana GN=NAC021 PE=1 SV=2	mdm:103435918/4e-07/glutathione gamma-glutamylcysteinyltransferase 1-like; K05941 glutathione gamma-glutamylcysteinyltransferase [EC:2.3.2.15]	NA
miR164a_3	ofr.gene45353	NA	2.5	gi|747079906|ref|XP_011087183.1|/1.57617e-154/PREDICTED: protein FAM135B-like [Sesamum indicum]	Q641I1/3e-47/F135B_XENLA Protein FAM135B OS=Xenopus laevis GN=fam135b PE=2 SV=1	NA	biological_process:GO:0044255//cellular lipid metabolic process;molecular_function:GO:0052689//carboxylic ester hydrolase activity;
miR164a_3	ofr.gene49068	4	NA	gi|747055442|ref|XP_011073961.1|/1.68044e-39/PREDICTED: uncharacterized protein LOC105158789 [Sesamum indicum]	NA	NA	NA
miR164a_3	ofr.gene7542	2	1.5	gi|378405610|gb|AFB82644.1|/3.81626e-132/NAC transcription factor [Camellia sinensis]	Q84TE6/2e-116/NAC22_ARATH NAC domain-containing protein 21/22 OS=Arabidopsis thaliana GN=NAC021 PE=1 SV=2	fve:101312606/8e-10/NAC domain-containing protein 66-like; K13126 polyadenylate-binding protein	biological_process:GO:0006351//transcription, DNA-templated;
miR164a_3	ofr.gene7944	3	2	gi|747072711|ref|XP_011083280.1|/1.34295e-153/PREDICTED: protein CUP-SHAPED COTYLEDON 2 [Sesamum indicum]	O04017/5e-111/NAC98_ARATH Protein CUP-SHAPED COTYLEDON 2 OS=Arabidopsis thaliana GN=NAC098 PE=1 SV=1	fve:101312606/1e-11/NAC domain-containing protein 66-like; K13126 polyadenylate-binding protein	biological_process:GO:0006351//transcription, DNA-templated;
miR164a_3	ofr.gene8480	NA	2.2	gi|747073367|ref|XP_011083641.1|/0/PREDICTED: uncharacterized protein LOC105166108 isoform X1 [Sesamum indicum]	Q99L90/6e-14/MCRS1_MOUSE Microspherule protein 1 OS=Mus musculus GN=Mcrs1 PE=1 SV=1	vvi:100254089/1e-169/uncharacterized LOC100254089; K11674 microspherule protein 1	NA
miR164a_4	ofr.gene10832	4	NA	gi|225452871|ref|XP_002283811.1|/2.35302e-119/PREDICTED: NAC domain-containing protein 100 [Vitis vinifera]	Q9FLJ2/8e-105/NC100_ARATH NAC domain-containing protein 100 OS=Arabidopsis thaliana GN=NAC100 PE=2 SV=1	fve:101312606/1e-17/NAC domain-containing protein 66-like; K13126 polyadenylate-binding protein	NA
miR164a_4	ofr.gene12925	4	1.5	gi|720007392|ref|XP_010258290.1|/1.89485e-152/PREDICTED: NAC domain-containing protein 100-like [Nelumbo nucifera]	Q9FLJ2/5e-114/NC100_ARATH NAC domain-containing protein 100 OS=Arabidopsis thaliana GN=NAC100 PE=2 SV=1	fve:101312606/2e-16/NAC domain-containing protein 66-like; K13126 polyadenylate-binding protein	biological_process:GO:0006351//transcription, DNA-templated;
miR164a_4	ofr.gene18864	3.5	2.2	gi|747061865|ref|XP_011077418.1|/0/PREDICTED: UDP-glucuronic acid decarboxylase 1-like [Sesamum indicum] &gt;gi|747061867|ref|XP_011077419.1| PREDICTED: UDP-glucuronic acid decarboxylase 1-like [Sesamum indicum]	Q8VZC0/0.0/UXS1_ARATH UDP-glucuronic acid decarboxylase 1 OS=Arabidopsis thaliana GN=UXS1 PE=1 SV=1	vvi:100249866/0.0/UDP-glucuronic acid decarboxylase 1; K08678 UDP-glucuronate decarboxylase [EC:4.1.1.35]	cellular_component:GO:0016021//integral component of membrane;
miR164a_4	ofr.gene18943	3	NA	gi|747060912|ref|XP_011076907.1|/2.53104e-119/PREDICTED: beta-D-glucosyl crocetin beta-1,6-glucosyltransferase-like [Sesamum indicum]	Q5NTH0/2e-87/UGAT_BELPE Cyanidin-3-O-glucoside 2-O-glucuronosyltransferase OS=Bellis perennis GN=UGAT PE=1 SV=1	vvi:100247125/2e-105/crocetin glucoside glucosyltransferase-like; K12937 cyanidin-3-O-glucoside 2''-O-glucuronosyltransferase [EC:2.4.1.254]	NA
miR164a_4	ofr.gene20057	4	2.5	gi|641840529|gb|KDO59449.1|/9.04585e-09/hypothetical protein CISIN_1g017963mg [Citrus sinensis]	Q9ZUH3/2e-08/PUP5_ARATH Probable purine permease 5 OS=Arabidopsis thaliana GN=PUP5 PE=2 SV=2	NA	NA
miR164a_4	ofr.gene21053	4	2	gi|747065834|ref|XP_011079574.1|/2.12957e-133/PREDICTED: transmembrane protein 205 [Sesamum indicum]	Q6GPW4/3e-32/TM205_XENLA Transmembrane protein 205 OS=Xenopus laevis GN=tmem205 PE=2 SV=1	NA	cellular_component:GO:0005783//endoplasmic reticulum;GO:0016021//integral component of membrane;
miR164a_4	ofr.gene32189	4	NA	gi|747092554|ref|XP_011094049.1|/0/PREDICTED: U-box domain-containing protein 35-like [Sesamum indicum]	Q9SW11/1e-142/PUB35_ARATH U-box domain-containing protein 35 OS=Arabidopsis thaliana GN=PUB35 PE=1 SV=2	aly:ARALYDRAFT_491618/0.0/kinase family protein; K17609 nucleoredoxin [EC:1.8.1.8]	NA
miR164a_4	ofr.gene39378	2	1.5	gi|920699367|gb|KOM42592.1|/5.65374e-50/hypothetical protein LR48_Vigan05g019600 [Vigna angularis]	Q84TE6/5e-34/NAC22_ARATH NAC domain-containing protein 21/22 OS=Arabidopsis thaliana GN=NAC021 PE=1 SV=2	NA	NA
miR164a_4	ofr.gene39645	2	1	gi|747072711|ref|XP_011083280.1|/2.97557e-159/PREDICTED: protein CUP-SHAPED COTYLEDON 2 [Sesamum indicum]	O04017/1e-109/NAC98_ARATH Protein CUP-SHAPED COTYLEDON 2 OS=Arabidopsis thaliana GN=NAC098 PE=1 SV=1	fve:101312606/2e-13/NAC domain-containing protein 66-like; K13126 polyadenylate-binding protein	NA
miR164a_4	ofr.gene39783	2	1.5	gi|378405610|gb|AFB82644.1|/2.36885e-129/NAC transcription factor [Camellia sinensis]	Q84TE6/3e-110/NAC22_ARATH NAC domain-containing protein 21/22 OS=Arabidopsis thaliana GN=NAC021 PE=1 SV=2	fve:101312606/4e-11/NAC domain-containing protein 66-like; K13126 polyadenylate-binding protein	biological_process:GO:0006351//transcription, DNA-templated;
miR164a_4	ofr.gene40254	3	2	gi|378405610|gb|AFB82644.1|/6.49789e-104/NAC transcription factor [Camellia sinensis]	Q84TE6/6e-85/NAC22_ARATH NAC domain-containing protein 21/22 OS=Arabidopsis thaliana GN=NAC021 PE=1 SV=2	fve:101312606/2e-08/NAC domain-containing protein 66-like; K13126 polyadenylate-binding protein	NA
miR164a_4	ofr.gene40450	3	2	gi|378405610|gb|AFB82644.1|/1.82888e-49/NAC transcription factor [Camellia sinensis]	Q84TE6/4e-35/NAC22_ARATH NAC domain-containing protein 21/22 OS=Arabidopsis thaliana GN=NAC021 PE=1 SV=2	mdm:103435918/4e-07/glutathione gamma-glutamylcysteinyltransferase 1-like; K05941 glutathione gamma-glutamylcysteinyltransferase [EC:2.3.2.15]	NA
miR164a_4	ofr.gene45411	NA	1.8	gi|925170155|gb|ALC78994.1|/6.38274e-151/NAC transcription factors 17 [Manihot esculenta]	Q9FLJ2/4e-121/NC100_ARATH NAC domain-containing protein 100 OS=Arabidopsis thaliana GN=NAC100 PE=2 SV=1	fve:101312606/3e-16/NAC domain-containing protein 66-like; K13126 polyadenylate-binding protein	biological_process:GO:0006351//transcription, DNA-templated;
miR164a_4	ofr.gene56478	3	2	gi|747061865|ref|XP_011077418.1|/0/PREDICTED: UDP-glucuronic acid decarboxylase 1-like [Sesamum indicum] &gt;gi|747061867|ref|XP_011077419.1| PREDICTED: UDP-glucuronic acid decarboxylase 1-like [Sesamum indicum]	Q8VZC0/0.0/UXS1_ARATH UDP-glucuronic acid decarboxylase 1 OS=Arabidopsis thaliana GN=UXS1 PE=1 SV=1	tcc:TCM_022018/0.0/UDP-glucuronic acid decarboxylase 1 isoform 1; K08678 UDP-glucuronate decarboxylase [EC:4.1.1.35]	cellular_component:GO:0016021//integral component of membrane;
miR164a_4	ofr.gene7542	2	1.5	gi|378405610|gb|AFB82644.1|/3.81626e-132/NAC transcription factor [Camellia sinensis]	Q84TE6/2e-116/NAC22_ARATH NAC domain-containing protein 21/22 OS=Arabidopsis thaliana GN=NAC021 PE=1 SV=2	fve:101312606/8e-10/NAC domain-containing protein 66-like; K13126 polyadenylate-binding protein	biological_process:GO:0006351//transcription, DNA-templated;
miR164a_4	ofr.gene7944	2	1	gi|747072711|ref|XP_011083280.1|/1.34295e-153/PREDICTED: protein CUP-SHAPED COTYLEDON 2 [Sesamum indicum]	O04017/5e-111/NAC98_ARATH Protein CUP-SHAPED COTYLEDON 2 OS=Arabidopsis thaliana GN=NAC098 PE=1 SV=1	fve:101312606/1e-11/NAC domain-containing protein 66-like; K13126 polyadenylate-binding protein	biological_process:GO:0006351//transcription, DNA-templated;
miR164a_4	ofr.gene8480	2.5	1.2	gi|747073367|ref|XP_011083641.1|/0/PREDICTED: uncharacterized protein LOC105166108 isoform X1 [Sesamum indicum]	Q99L90/6e-14/MCRS1_MOUSE Microspherule protein 1 OS=Mus musculus GN=Mcrs1 PE=1 SV=1	vvi:100254089/1e-169/uncharacterized LOC100254089; K11674 microspherule protein 1	NA
miR164b	ofr.gene10832	3	2	gi|225452871|ref|XP_002283811.1|/2.35302e-119/PREDICTED: NAC domain-containing protein 100 [Vitis vinifera]	Q9FLJ2/8e-105/NC100_ARATH NAC domain-containing protein 100 OS=Arabidopsis thaliana GN=NAC100 PE=2 SV=1	fve:101312606/1e-17/NAC domain-containing protein 66-like; K13126 polyadenylate-binding protein	NA
miR164b	ofr.gene1291	4	NA	gi|359478876|ref|XP_002280660.2|/5.69594e-175/PREDICTED: calmodulin-binding receptor-like cytoplasmic kinase 1 [Vitis vinifera] &gt;gi|297745952|emb|CBI16008.3| unnamed protein product [Vitis vinifera]	Q9FIL7/6e-138/CRCK1_ARATH Calmodulin-binding receptor-like cytoplasmic kinase 1 OS=Arabidopsis thaliana GN=CRCK1 PE=1 SV=1	vvi:100256996/7e-176/calmodulin-binding receptor-like cytoplasmic kinase 1; K04733 interleukin-1 receptor-associated kinase 4 [EC:2.7.11.1]	biological_process:GO:0016310//phosphorylation;molecular_function:GO:0004674//protein serine/threonine kinase activity;GO:0000166//nucleotide binding;
miR164b	ofr.gene12925	3	1.5	gi|720007392|ref|XP_010258290.1|/1.89485e-152/PREDICTED: NAC domain-containing protein 100-like [Nelumbo nucifera]	Q9FLJ2/5e-114/NC100_ARATH NAC domain-containing protein 100 OS=Arabidopsis thaliana GN=NAC100 PE=2 SV=1	fve:101312606/2e-16/NAC domain-containing protein 66-like; K13126 polyadenylate-binding protein	biological_process:GO:0006351//transcription, DNA-templated;
miR164b	ofr.gene15215	NA	2.5	NA	NA	NA	NA
miR164b	ofr.gene18864	NA	2.2	gi|747061865|ref|XP_011077418.1|/0/PREDICTED: UDP-glucuronic acid decarboxylase 1-like [Sesamum indicum] &gt;gi|747061867|ref|XP_011077419.1| PREDICTED: UDP-glucuronic acid decarboxylase 1-like [Sesamum indicum]	Q8VZC0/0.0/UXS1_ARATH UDP-glucuronic acid decarboxylase 1 OS=Arabidopsis thaliana GN=UXS1 PE=1 SV=1	vvi:100249866/0.0/UDP-glucuronic acid decarboxylase 1; K08678 UDP-glucuronate decarboxylase [EC:4.1.1.35]	cellular_component:GO:0016021//integral component of membrane;
miR164b	ofr.gene18943	3	NA	gi|747060912|ref|XP_011076907.1|/2.53104e-119/PREDICTED: beta-D-glucosyl crocetin beta-1,6-glucosyltransferase-like [Sesamum indicum]	Q5NTH0/2e-87/UGAT_BELPE Cyanidin-3-O-glucoside 2-O-glucuronosyltransferase OS=Bellis perennis GN=UGAT PE=1 SV=1	vvi:100247125/2e-105/crocetin glucoside glucosyltransferase-like; K12937 cyanidin-3-O-glucoside 2''-O-glucuronosyltransferase [EC:2.4.1.254]	NA
miR164b	ofr.gene20057	4	2.5	gi|641840529|gb|KDO59449.1|/9.04585e-09/hypothetical protein CISIN_1g017963mg [Citrus sinensis]	Q9ZUH3/2e-08/PUP5_ARATH Probable purine permease 5 OS=Arabidopsis thaliana GN=PUP5 PE=2 SV=2	NA	NA
miR164b	ofr.gene21053	3	2	gi|747065834|ref|XP_011079574.1|/2.12957e-133/PREDICTED: transmembrane protein 205 [Sesamum indicum]	Q6GPW4/3e-32/TM205_XENLA Transmembrane protein 205 OS=Xenopus laevis GN=tmem205 PE=2 SV=1	NA	cellular_component:GO:0005783//endoplasmic reticulum;GO:0016021//integral component of membrane;
miR164b	ofr.gene32189	3	NA	gi|747092554|ref|XP_011094049.1|/0/PREDICTED: U-box domain-containing protein 35-like [Sesamum indicum]	Q9SW11/1e-142/PUB35_ARATH U-box domain-containing protein 35 OS=Arabidopsis thaliana GN=PUB35 PE=1 SV=2	aly:ARALYDRAFT_491618/0.0/kinase family protein; K17609 nucleoredoxin [EC:1.8.1.8]	NA
miR164b	ofr.gene34837	3.5	NA	NA	NA	NA	NA
miR164b	ofr.gene39378	1	1	gi|920699367|gb|KOM42592.1|/5.65374e-50/hypothetical protein LR48_Vigan05g019600 [Vigna angularis]	Q84TE6/5e-34/NAC22_ARATH NAC domain-containing protein 21/22 OS=Arabidopsis thaliana GN=NAC021 PE=1 SV=2	NA	NA
miR164b	ofr.gene39645	1	0.5	gi|747072711|ref|XP_011083280.1|/2.97557e-159/PREDICTED: protein CUP-SHAPED COTYLEDON 2 [Sesamum indicum]	O04017/1e-109/NAC98_ARATH Protein CUP-SHAPED COTYLEDON 2 OS=Arabidopsis thaliana GN=NAC098 PE=1 SV=1	fve:101312606/2e-13/NAC domain-containing protein 66-like; K13126 polyadenylate-binding protein	NA
miR164b	ofr.gene39783	1	1	gi|378405610|gb|AFB82644.1|/2.36885e-129/NAC transcription factor [Camellia sinensis]	Q84TE6/3e-110/NAC22_ARATH NAC domain-containing protein 21/22 OS=Arabidopsis thaliana GN=NAC021 PE=1 SV=2	fve:101312606/4e-11/NAC domain-containing protein 66-like; K13126 polyadenylate-binding protein	biological_process:GO:0006351//transcription, DNA-templated;
miR164b	ofr.gene40254	2	1.5	gi|378405610|gb|AFB82644.1|/6.49789e-104/NAC transcription factor [Camellia sinensis]	Q84TE6/6e-85/NAC22_ARATH NAC domain-containing protein 21/22 OS=Arabidopsis thaliana GN=NAC021 PE=1 SV=2	fve:101312606/2e-08/NAC domain-containing protein 66-like; K13126 polyadenylate-binding protein	NA
miR164b	ofr.gene40450	2	1.5	gi|378405610|gb|AFB82644.1|/1.82888e-49/NAC transcription factor [Camellia sinensis]	Q84TE6/4e-35/NAC22_ARATH NAC domain-containing protein 21/22 OS=Arabidopsis thaliana GN=NAC021 PE=1 SV=2	mdm:103435918/4e-07/glutathione gamma-glutamylcysteinyltransferase 1-like; K05941 glutathione gamma-glutamylcysteinyltransferase [EC:2.3.2.15]	NA
miR164b	ofr.gene45411	3.5	1.8	gi|925170155|gb|ALC78994.1|/6.38274e-151/NAC transcription factors 17 [Manihot esculenta]	Q9FLJ2/4e-121/NC100_ARATH NAC domain-containing protein 100 OS=Arabidopsis thaliana GN=NAC100 PE=2 SV=1	fve:101312606/3e-16/NAC domain-containing protein 66-like; K13126 polyadenylate-binding protein	biological_process:GO:0006351//transcription, DNA-templated;
miR164b	ofr.gene53265	NA	2.5	gi|698435149|ref|XP_009799979.1|/0/PREDICTED: serine/arginine repetitive matrix protein 2-like [Nicotiana sylvestris]	Q5XVH5/4e-41/Y1710_ARATH Uncharacterized protein At1g65710 OS=Arabidopsis thaliana GN=At1g65710 PE=2 SV=1	NA	NA
miR164b	ofr.gene54865	4	NA	gi|731409990|ref|XP_010657396.1|/1.83343e-67/PREDICTED: uncharacterized protein LOC100247749 [Vitis vinifera]	NA	pmum:103338600/5e-06/serine/threonine-protein phosphatase 7-like; K04460 serine/threonine-protein phosphatase 5 [EC:3.1.3.16]	NA
miR164b	ofr.gene56478	4	2	gi|747061865|ref|XP_011077418.1|/0/PREDICTED: UDP-glucuronic acid decarboxylase 1-like [Sesamum indicum] &gt;gi|747061867|ref|XP_011077419.1| PREDICTED: UDP-glucuronic acid decarboxylase 1-like [Sesamum indicum]	Q8VZC0/0.0/UXS1_ARATH UDP-glucuronic acid decarboxylase 1 OS=Arabidopsis thaliana GN=UXS1 PE=1 SV=1	tcc:TCM_022018/0.0/UDP-glucuronic acid decarboxylase 1 isoform 1; K08678 UDP-glucuronate decarboxylase [EC:4.1.1.35]	cellular_component:GO:0016021//integral component of membrane;
miR164b	ofr.gene57595	4	NA	gi|747065834|ref|XP_011079574.1|/4.88891e-136/PREDICTED: transmembrane protein 205 [Sesamum indicum]	O04834/8e-116/SAR1A_ARATH GTP-binding protein SAR1A OS=Arabidopsis thaliana GN=SAR1A PE=2 SV=1	jcu:105642610/5e-119/GTP-binding protein SAR1A-like; K07953 GTP-binding protein SAR1 [EC:3.6.5.-]	NA
miR164b	ofr.gene7542	1	1	gi|378405610|gb|AFB82644.1|/3.81626e-132/NAC transcription factor [Camellia sinensis]	Q84TE6/2e-116/NAC22_ARATH NAC domain-containing protein 21/22 OS=Arabidopsis thaliana GN=NAC021 PE=1 SV=2	fve:101312606/8e-10/NAC domain-containing protein 66-like; K13126 polyadenylate-binding protein	biological_process:GO:0006351//transcription, DNA-templated;
miR164b	ofr.gene7944	1	0.5	gi|747072711|ref|XP_011083280.1|/1.34295e-153/PREDICTED: protein CUP-SHAPED COTYLEDON 2 [Sesamum indicum]	O04017/5e-111/NAC98_ARATH Protein CUP-SHAPED COTYLEDON 2 OS=Arabidopsis thaliana GN=NAC098 PE=1 SV=1	fve:101312606/1e-11/NAC domain-containing protein 66-like; K13126 polyadenylate-binding protein	biological_process:GO:0006351//transcription, DNA-templated;
miR164b	ofr.gene8480	2.5	1.2	gi|747073367|ref|XP_011083641.1|/0/PREDICTED: uncharacterized protein LOC105166108 isoform X1 [Sesamum indicum]	Q99L90/6e-14/MCRS1_MOUSE Microspherule protein 1 OS=Mus musculus GN=Mcrs1 PE=1 SV=1	vvi:100254089/1e-169/uncharacterized LOC100254089; K11674 microspherule protein 1	NA
miR164c_1	ofr.gene12925	NA	2	gi|720007392|ref|XP_010258290.1|/1.89485e-152/PREDICTED: NAC domain-containing protein 100-like [Nelumbo nucifera]	Q9FLJ2/5e-114/NC100_ARATH NAC domain-containing protein 100 OS=Arabidopsis thaliana GN=NAC100 PE=2 SV=1	fve:101312606/2e-16/NAC domain-containing protein 66-like; K13126 polyadenylate-binding protein	biological_process:GO:0006351//transcription, DNA-templated;
miR164c_1	ofr.gene18864	4	NA	gi|747061865|ref|XP_011077418.1|/0/PREDICTED: UDP-glucuronic acid decarboxylase 1-like [Sesamum indicum] &gt;gi|747061867|ref|XP_011077419.1| PREDICTED: UDP-glucuronic acid decarboxylase 1-like [Sesamum indicum]	Q8VZC0/0.0/UXS1_ARATH UDP-glucuronic acid decarboxylase 1 OS=Arabidopsis thaliana GN=UXS1 PE=1 SV=1	vvi:100249866/0.0/UDP-glucuronic acid decarboxylase 1; K08678 UDP-glucuronate decarboxylase [EC:4.1.1.35]	cellular_component:GO:0016021//integral component of membrane;
miR164c_1	ofr.gene18943	3.5	NA	gi|747060912|ref|XP_011076907.1|/2.53104e-119/PREDICTED: beta-D-glucosyl crocetin beta-1,6-glucosyltransferase-like [Sesamum indicum]	Q5NTH0/2e-87/UGAT_BELPE Cyanidin-3-O-glucoside 2-O-glucuronosyltransferase OS=Bellis perennis GN=UGAT PE=1 SV=1	vvi:100247125/2e-105/crocetin glucoside glucosyltransferase-like; K12937 cyanidin-3-O-glucoside 2''-O-glucuronosyltransferase [EC:2.4.1.254]	NA
miR164c_1	ofr.gene20057	4	2.5	gi|641840529|gb|KDO59449.1|/9.04585e-09/hypothetical protein CISIN_1g017963mg [Citrus sinensis]	Q9ZUH3/2e-08/PUP5_ARATH Probable purine permease 5 OS=Arabidopsis thaliana GN=PUP5 PE=2 SV=2	NA	NA
miR164c_1	ofr.gene21053	NA	2.5	gi|747065834|ref|XP_011079574.1|/2.12957e-133/PREDICTED: transmembrane protein 205 [Sesamum indicum]	Q6GPW4/3e-32/TM205_XENLA Transmembrane protein 205 OS=Xenopus laevis GN=tmem205 PE=2 SV=1	NA	cellular_component:GO:0005783//endoplasmic reticulum;GO:0016021//integral component of membrane;
miR164c_1	ofr.gene39378	2.5	2	gi|920699367|gb|KOM42592.1|/5.65374e-50/hypothetical protein LR48_Vigan05g019600 [Vigna angularis]	Q84TE6/5e-34/NAC22_ARATH NAC domain-containing protein 21/22 OS=Arabidopsis thaliana GN=NAC021 PE=1 SV=2	NA	NA
miR164c_1	ofr.gene39645	2.5	1.5	gi|747072711|ref|XP_011083280.1|/2.97557e-159/PREDICTED: protein CUP-SHAPED COTYLEDON 2 [Sesamum indicum]	O04017/1e-109/NAC98_ARATH Protein CUP-SHAPED COTYLEDON 2 OS=Arabidopsis thaliana GN=NAC098 PE=1 SV=1	fve:101312606/2e-13/NAC domain-containing protein 66-like; K13126 polyadenylate-binding protein	NA
miR164c_1	ofr.gene39783	2.5	2	gi|378405610|gb|AFB82644.1|/2.36885e-129/NAC transcription factor [Camellia sinensis]	Q84TE6/3e-110/NAC22_ARATH NAC domain-containing protein 21/22 OS=Arabidopsis thaliana GN=NAC021 PE=1 SV=2	fve:101312606/4e-11/NAC domain-containing protein 66-like; K13126 polyadenylate-binding protein	biological_process:GO:0006351//transcription, DNA-templated;
miR164c_1	ofr.gene40254	3.5	2.5	gi|378405610|gb|AFB82644.1|/6.49789e-104/NAC transcription factor [Camellia sinensis]	Q84TE6/6e-85/NAC22_ARATH NAC domain-containing protein 21/22 OS=Arabidopsis thaliana GN=NAC021 PE=1 SV=2	fve:101312606/2e-08/NAC domain-containing protein 66-like; K13126 polyadenylate-binding protein	NA
miR164c_1	ofr.gene40450	3.5	2.5	gi|378405610|gb|AFB82644.1|/1.82888e-49/NAC transcription factor [Camellia sinensis]	Q84TE6/4e-35/NAC22_ARATH NAC domain-containing protein 21/22 OS=Arabidopsis thaliana GN=NAC021 PE=1 SV=2	mdm:103435918/4e-07/glutathione gamma-glutamylcysteinyltransferase 1-like; K05941 glutathione gamma-glutamylcysteinyltransferase [EC:2.3.2.15]	NA
miR164c_1	ofr.gene45411	NA	2.2	gi|925170155|gb|ALC78994.1|/6.38274e-151/NAC transcription factors 17 [Manihot esculenta]	Q9FLJ2/4e-121/NC100_ARATH NAC domain-containing protein 100 OS=Arabidopsis thaliana GN=NAC100 PE=2 SV=1	fve:101312606/3e-16/NAC domain-containing protein 66-like; K13126 polyadenylate-binding protein	biological_process:GO:0006351//transcription, DNA-templated;
miR164c_1	ofr.gene56478	3.5	2.5	gi|747061865|ref|XP_011077418.1|/0/PREDICTED: UDP-glucuronic acid decarboxylase 1-like [Sesamum indicum] &gt;gi|747061867|ref|XP_011077419.1| PREDICTED: UDP-glucuronic acid decarboxylase 1-like [Sesamum indicum]	Q8VZC0/0.0/UXS1_ARATH UDP-glucuronic acid decarboxylase 1 OS=Arabidopsis thaliana GN=UXS1 PE=1 SV=1	tcc:TCM_022018/0.0/UDP-glucuronic acid decarboxylase 1 isoform 1; K08678 UDP-glucuronate decarboxylase [EC:4.1.1.35]	cellular_component:GO:0016021//integral component of membrane;
miR164c_1	ofr.gene7542	2.5	2	gi|378405610|gb|AFB82644.1|/3.81626e-132/NAC transcription factor [Camellia sinensis]	Q84TE6/2e-116/NAC22_ARATH NAC domain-containing protein 21/22 OS=Arabidopsis thaliana GN=NAC021 PE=1 SV=2	fve:101312606/8e-10/NAC domain-containing protein 66-like; K13126 polyadenylate-binding protein	biological_process:GO:0006351//transcription, DNA-templated;
miR164c_1	ofr.gene7944	2.5	1.5	gi|747072711|ref|XP_011083280.1|/1.34295e-153/PREDICTED: protein CUP-SHAPED COTYLEDON 2 [Sesamum indicum]	O04017/5e-111/NAC98_ARATH Protein CUP-SHAPED COTYLEDON 2 OS=Arabidopsis thaliana GN=NAC098 PE=1 SV=1	fve:101312606/1e-11/NAC domain-containing protein 66-like; K13126 polyadenylate-binding protein	biological_process:GO:0006351//transcription, DNA-templated;
miR164c_1	ofr.gene8480	3	1.8	gi|747073367|ref|XP_011083641.1|/0/PREDICTED: uncharacterized protein LOC105166108 isoform X1 [Sesamum indicum]	Q99L90/6e-14/MCRS1_MOUSE Microspherule protein 1 OS=Mus musculus GN=Mcrs1 PE=1 SV=1	vvi:100254089/1e-169/uncharacterized LOC100254089; K11674 microspherule protein 1	NA
miR164e-5p	ofr.gene10832	4	2.5	gi|225452871|ref|XP_002283811.1|/2.35302e-119/PREDICTED: NAC domain-containing protein 100 [Vitis vinifera]	Q9FLJ2/8e-105/NC100_ARATH NAC domain-containing protein 100 OS=Arabidopsis thaliana GN=NAC100 PE=2 SV=1	fve:101312606/1e-17/NAC domain-containing protein 66-like; K13126 polyadenylate-binding protein	NA
miR164e-5p	ofr.gene12925	NA	2	gi|720007392|ref|XP_010258290.1|/1.89485e-152/PREDICTED: NAC domain-containing protein 100-like [Nelumbo nucifera]	Q9FLJ2/5e-114/NC100_ARATH NAC domain-containing protein 100 OS=Arabidopsis thaliana GN=NAC100 PE=2 SV=1	fve:101312606/2e-16/NAC domain-containing protein 66-like; K13126 polyadenylate-binding protein	biological_process:GO:0006351//transcription, DNA-templated;
miR164e-5p	ofr.gene18864	3.5	2.2	gi|747061865|ref|XP_011077418.1|/0/PREDICTED: UDP-glucuronic acid decarboxylase 1-like [Sesamum indicum] &gt;gi|747061867|ref|XP_011077419.1| PREDICTED: UDP-glucuronic acid decarboxylase 1-like [Sesamum indicum]	Q8VZC0/0.0/UXS1_ARATH UDP-glucuronic acid decarboxylase 1 OS=Arabidopsis thaliana GN=UXS1 PE=1 SV=1	vvi:100249866/0.0/UDP-glucuronic acid decarboxylase 1; K08678 UDP-glucuronate decarboxylase [EC:4.1.1.35]	cellular_component:GO:0016021//integral component of membrane;
miR164e-5p	ofr.gene18943	4	NA	gi|747060912|ref|XP_011076907.1|/2.53104e-119/PREDICTED: beta-D-glucosyl crocetin beta-1,6-glucosyltransferase-like [Sesamum indicum]	Q5NTH0/2e-87/UGAT_BELPE Cyanidin-3-O-glucoside 2-O-glucuronosyltransferase OS=Bellis perennis GN=UGAT PE=1 SV=1	vvi:100247125/2e-105/crocetin glucoside glucosyltransferase-like; K12937 cyanidin-3-O-glucoside 2''-O-glucuronosyltransferase [EC:2.4.1.254]	NA
miR164e-5p	ofr.gene20057	NA	2.5	gi|641840529|gb|KDO59449.1|/9.04585e-09/hypothetical protein CISIN_1g017963mg [Citrus sinensis]	Q9ZUH3/2e-08/PUP5_ARATH Probable purine permease 5 OS=Arabidopsis thaliana GN=PUP5 PE=2 SV=2	NA	NA
miR164e-5p	ofr.gene21053	NA	2.5	gi|747065834|ref|XP_011079574.1|/2.12957e-133/PREDICTED: transmembrane protein 205 [Sesamum indicum]	Q6GPW4/3e-32/TM205_XENLA Transmembrane protein 205 OS=Xenopus laevis GN=tmem205 PE=2 SV=1	NA	cellular_component:GO:0005783//endoplasmic reticulum;GO:0016021//integral component of membrane;
miR164e-5p	ofr.gene32189	4	NA	gi|747092554|ref|XP_011094049.1|/0/PREDICTED: U-box domain-containing protein 35-like [Sesamum indicum]	Q9SW11/1e-142/PUB35_ARATH U-box domain-containing protein 35 OS=Arabidopsis thaliana GN=PUB35 PE=1 SV=2	aly:ARALYDRAFT_491618/0.0/kinase family protein; K17609 nucleoredoxin [EC:1.8.1.8]	NA
miR164e-5p	ofr.gene39378	3	2	gi|920699367|gb|KOM42592.1|/5.65374e-50/hypothetical protein LR48_Vigan05g019600 [Vigna angularis]	Q84TE6/5e-34/NAC22_ARATH NAC domain-containing protein 21/22 OS=Arabidopsis thaliana GN=NAC021 PE=1 SV=2	NA	NA
miR164e-5p	ofr.gene39645	3	1.5	gi|747072711|ref|XP_011083280.1|/2.97557e-159/PREDICTED: protein CUP-SHAPED COTYLEDON 2 [Sesamum indicum]	O04017/1e-109/NAC98_ARATH Protein CUP-SHAPED COTYLEDON 2 OS=Arabidopsis thaliana GN=NAC098 PE=1 SV=1	fve:101312606/2e-13/NAC domain-containing protein 66-like; K13126 polyadenylate-binding protein	NA
miR164e-5p	ofr.gene39783	3	2	gi|378405610|gb|AFB82644.1|/2.36885e-129/NAC transcription factor [Camellia sinensis]	Q84TE6/3e-110/NAC22_ARATH NAC domain-containing protein 21/22 OS=Arabidopsis thaliana GN=NAC021 PE=1 SV=2	fve:101312606/4e-11/NAC domain-containing protein 66-like; K13126 polyadenylate-binding protein	biological_process:GO:0006351//transcription, DNA-templated;
miR164e-5p	ofr.gene40254	4	2.5	gi|378405610|gb|AFB82644.1|/6.49789e-104/NAC transcription factor [Camellia sinensis]	Q84TE6/6e-85/NAC22_ARATH NAC domain-containing protein 21/22 OS=Arabidopsis thaliana GN=NAC021 PE=1 SV=2	fve:101312606/2e-08/NAC domain-containing protein 66-like; K13126 polyadenylate-binding protein	NA
miR164e-5p	ofr.gene40450	4	2.5	gi|378405610|gb|AFB82644.1|/1.82888e-49/NAC transcription factor [Camellia sinensis]	Q84TE6/4e-35/NAC22_ARATH NAC domain-containing protein 21/22 OS=Arabidopsis thaliana GN=NAC021 PE=1 SV=2	mdm:103435918/4e-07/glutathione gamma-glutamylcysteinyltransferase 1-like; K05941 glutathione gamma-glutamylcysteinyltransferase [EC:2.3.2.15]	NA
miR164e-5p	ofr.gene45411	NA	2.2	gi|925170155|gb|ALC78994.1|/6.38274e-151/NAC transcription factors 17 [Manihot esculenta]	Q9FLJ2/4e-121/NC100_ARATH NAC domain-containing protein 100 OS=Arabidopsis thaliana GN=NAC100 PE=2 SV=1	fve:101312606/3e-16/NAC domain-containing protein 66-like; K13126 polyadenylate-binding protein	biological_process:GO:0006351//transcription, DNA-templated;
miR164e-5p	ofr.gene56478	3	2	gi|747061865|ref|XP_011077418.1|/0/PREDICTED: UDP-glucuronic acid decarboxylase 1-like [Sesamum indicum] &gt;gi|747061867|ref|XP_011077419.1| PREDICTED: UDP-glucuronic acid decarboxylase 1-like [Sesamum indicum]	Q8VZC0/0.0/UXS1_ARATH UDP-glucuronic acid decarboxylase 1 OS=Arabidopsis thaliana GN=UXS1 PE=1 SV=1	tcc:TCM_022018/0.0/UDP-glucuronic acid decarboxylase 1 isoform 1; K08678 UDP-glucuronate decarboxylase [EC:4.1.1.35]	cellular_component:GO:0016021//integral component of membrane;
miR164e-5p	ofr.gene7542	3	2	gi|378405610|gb|AFB82644.1|/3.81626e-132/NAC transcription factor [Camellia sinensis]	Q84TE6/2e-116/NAC22_ARATH NAC domain-containing protein 21/22 OS=Arabidopsis thaliana GN=NAC021 PE=1 SV=2	fve:101312606/8e-10/NAC domain-containing protein 66-like; K13126 polyadenylate-binding protein	biological_process:GO:0006351//transcription, DNA-templated;
miR164e-5p	ofr.gene7944	3	1.5	gi|747072711|ref|XP_011083280.1|/1.34295e-153/PREDICTED: protein CUP-SHAPED COTYLEDON 2 [Sesamum indicum]	O04017/5e-111/NAC98_ARATH Protein CUP-SHAPED COTYLEDON 2 OS=Arabidopsis thaliana GN=NAC098 PE=1 SV=1	fve:101312606/1e-11/NAC domain-containing protein 66-like; K13126 polyadenylate-binding protein	biological_process:GO:0006351//transcription, DNA-templated;
miR164e-5p	ofr.gene8480	2.5	1.2	gi|747073367|ref|XP_011083641.1|/0/PREDICTED: uncharacterized protein LOC105166108 isoform X1 [Sesamum indicum]	Q99L90/6e-14/MCRS1_MOUSE Microspherule protein 1 OS=Mus musculus GN=Mcrs1 PE=1 SV=1	vvi:100254089/1e-169/uncharacterized LOC100254089; K11674 microspherule protein 1	NA
miR166	ofr.gene12776	3.5	1.8	gi|747042827|ref|XP_011080516.1|/0/PREDICTED: homeobox-leucine zipper protein ATHB-15-like [Sesamum indicum]	Q9ZU11/0.0/ATB15_ARATH Homeobox-leucine zipper protein ATHB-15 OS=Arabidopsis thaliana GN=ATHB-15 PE=1 SV=1	vvi:100260057/0.0/homeobox-leucine zipper protein ATHB-15; K09338 homeobox-leucine zipper protein	cellular_component:GO:0005634//nucleus;molecular_function:GO:0008289//lipid binding;GO:0003677//DNA binding;
miR166	ofr.gene1302	4	2.2	gi|747084957|ref|XP_011089912.1|/0/PREDICTED: homeobox-leucine zipper protein REVOLUTA-like [Sesamum indicum]	Q9SE43/0.0/REV_ARATH Homeobox-leucine zipper protein REVOLUTA OS=Arabidopsis thaliana GN=REV PE=1 SV=2	vvi:100243208/0.0/homeobox-leucine zipper protein REVOLUTA; K09338 homeobox-leucine zipper protein	biological_process:GO:0010051//xylem and phloem pattern formation;GO:0009855//determination of bilateral symmetry;GO:0030154//cell differentiation;GO:0009956//radial pattern formation;GO:0010089//xylem development;GO:0010014//meristem initiation;GO:0009944//polarity specification of adaxial/abaxial axis;cellular_component:GO:0005634//nucleus;molecular_function:GO:0044212//transcription regulatory…
miR166	ofr.gene22360	4	2.2	gi|747069935|ref|XP_011081776.1|/0/PREDICTED: homeobox-leucine zipper protein ATHB-15-like [Sesamum indicum]	Q9ZU11/0.0/ATB15_ARATH Homeobox-leucine zipper protein ATHB-15 OS=Arabidopsis thaliana GN=ATHB-15 PE=1 SV=1	tcc:TCM_037207/0.0/Class III HD-Zip protein 8 isoform 1; K09338 homeobox-leucine zipper protein	biological_process:GO:0010089//xylem development;GO:0010072//primary shoot apical meristem specification;GO:0045597//positive regulation of cell differentiation;GO:0008284//positive regulation of cell proliferation;cellular_component:GO:0005634//nucleus;molecular_function:GO:0008289//lipid binding;GO:0003677//DNA binding;
miR166	ofr.gene24381	3.5	1.8	gi|747084957|ref|XP_011089912.1|/0/PREDICTED: homeobox-leucine zipper protein REVOLUTA-like [Sesamum indicum]	Q9SE43/0.0/REV_ARATH Homeobox-leucine zipper protein REVOLUTA OS=Arabidopsis thaliana GN=REV PE=1 SV=2	vvi:100243208/0.0/homeobox-leucine zipper protein REVOLUTA; K09338 homeobox-leucine zipper protein	biological_process:GO:0010051//xylem and phloem pattern formation;GO:0009855//determination of bilateral symmetry;GO:0030154//cell differentiation;GO:0009956//radial pattern formation;GO:0010089//xylem development;GO:0010014//meristem initiation;GO:0009944//polarity specification of adaxial/abaxial axis;cellular_component:GO:0005634//nucleus;molecular_function:GO:0044212//transcription regulatory…
miR166	ofr.gene29158	3.5	1.8	gi|747084957|ref|XP_011089912.1|/0/PREDICTED: homeobox-leucine zipper protein REVOLUTA-like [Sesamum indicum]	Q9SE43/0.0/REV_ARATH Homeobox-leucine zipper protein REVOLUTA OS=Arabidopsis thaliana GN=REV PE=1 SV=2	vvi:100243208/0.0/homeobox-leucine zipper protein REVOLUTA; K09338 homeobox-leucine zipper protein	NA
miR166	ofr.gene30571	4	2.2	gi|747069935|ref|XP_011081776.1|/0/PREDICTED: homeobox-leucine zipper protein ATHB-15-like [Sesamum indicum]	Q9ZU11/0.0/ATB15_ARATH Homeobox-leucine zipper protein ATHB-15 OS=Arabidopsis thaliana GN=ATHB-15 PE=1 SV=1	vvi:100243970/0.0/homeobox-leucine zipper protein ATHB-15; K09338 homeobox-leucine zipper protein	NA
miR166	ofr.gene37737	4	2.2	gi|698582735|ref|XP_009777911.1|/0/PREDICTED: homeobox-leucine zipper protein ATHB-14-like isoform X1 [Nicotiana sylvestris]	Q6AST1/0.0/HOX32_ORYSJ Homeobox-leucine zipper protein HOX32 OS=Oryza sativa subsp. japonica GN=HOX32 PE=2 SV=1	sot:102579068/0.0/homeobox-leucine zipper protein ATHB-14-like; K09338 homeobox-leucine zipper protein	cellular_component:GO:0005634//nucleus;molecular_function:GO:0008289//lipid binding;GO:0003677//DNA binding;
miR166	ofr.gene37785	4	2.2	gi|697116834|ref|XP_009612341.1|/0/PREDICTED: homeobox-leucine zipper protein ATHB-14-like isoform X1 [Nicotiana tomentosiformis]	O04292/0.0/ATBH9_ARATH Homeobox-leucine zipper protein ATHB-9 OS=Arabidopsis thaliana GN=ATHB-9 PE=1 SV=1	vvi:100254822/0.0/homeobox-leucine zipper protein HOX32; K09338 homeobox-leucine zipper protein	NA
miR166	ofr.gene40564	4	2.2	gi|747097428|ref|XP_011096678.1|/0/PREDICTED: homeobox-leucine zipper protein ATHB-14-like [Sesamum indicum]	Q6AST1/0.0/HOX32_ORYSJ Homeobox-leucine zipper protein HOX32 OS=Oryza sativa subsp. japonica GN=HOX32 PE=2 SV=1	sot:102579068/0.0/homeobox-leucine zipper protein ATHB-14-like; K09338 homeobox-leucine zipper protein	cellular_component:GO:0005634//nucleus;molecular_function:GO:0008289//lipid binding;GO:0003677//DNA binding;
miR166	ofr.gene43925	4	2.2	gi|747084957|ref|XP_011089912.1|/0/PREDICTED: homeobox-leucine zipper protein REVOLUTA-like [Sesamum indicum]	Q9SE43/0.0/REV_ARATH Homeobox-leucine zipper protein REVOLUTA OS=Arabidopsis thaliana GN=REV PE=1 SV=2	vvi:100243208/0.0/homeobox-leucine zipper protein REVOLUTA; K09338 homeobox-leucine zipper protein	biological_process:GO:0010051//xylem and phloem pattern formation;GO:0009855//determination of bilateral symmetry;GO:0030154//cell differentiation;GO:0009956//radial pattern formation;GO:0010089//xylem development;GO:0010014//meristem initiation;GO:0009944//polarity specification of adaxial/abaxial axis;cellular_component:GO:0005634//nucleus;molecular_function:GO:0044212//transcription regulatory…
miR166	ofr.gene45289	4	2.2	gi|747069935|ref|XP_011081776.1|/0/PREDICTED: homeobox-leucine zipper protein ATHB-15-like [Sesamum indicum]	Q9ZU11/0.0/ATB15_ARATH Homeobox-leucine zipper protein ATHB-15 OS=Arabidopsis thaliana GN=ATHB-15 PE=1 SV=1	vvi:100243970/0.0/homeobox-leucine zipper protein ATHB-15; K09338 homeobox-leucine zipper protein	NA
miR166	ofr.gene45511	3.5	1.8	gi|747042827|ref|XP_011080516.1|/7.67747e-148/PREDICTED: homeobox-leucine zipper protein ATHB-15-like [Sesamum indicum]	Q9ZU11/3e-136/ATB15_ARATH Homeobox-leucine zipper protein ATHB-15 OS=Arabidopsis thaliana GN=ATHB-15 PE=1 SV=1	mdm:103454929/6e-144/homeobox-leucine zipper protein ATHB-15-like; K09338 homeobox-leucine zipper protein	cellular_component:GO:0005634//nucleus;molecular_function:GO:0008289//lipid binding;GO:0003677//DNA binding;
miR166	ofr.gene45828	3.5	1.8	gi|747042827|ref|XP_011080516.1|/9.78646e-151/PREDICTED: homeobox-leucine zipper protein ATHB-15-like [Sesamum indicum]	Q9ZU11/1e-139/ATB15_ARATH Homeobox-leucine zipper protein ATHB-15 OS=Arabidopsis thaliana GN=ATHB-15 PE=1 SV=1	mdm:103454929/1e-147/homeobox-leucine zipper protein ATHB-15-like; K09338 homeobox-leucine zipper protein	cellular_component:GO:0005634//nucleus;molecular_function:GO:0008289//lipid binding;GO:0003677//DNA binding;
miR166	ofr.gene56924	NA	2.5	gi|661889523|emb|CDP07110.1|/2.78821e-57/unnamed protein product [Coffea canephora]	Q9SE43/2e-54/REV_ARATH Homeobox-leucine zipper protein REVOLUTA OS=Arabidopsis thaliana GN=REV PE=1 SV=2	tcc:TCM_042062/4e-57/Homeobox-leucine zipper family protein / lipid-binding START domain-containing protein isoform 1; K09338 homeobox-leucine zipper protein	biological_process:GO:0010051//xylem and phloem pattern formation;GO:0009855//determination of bilateral symmetry;GO:0030154//cell differentiation;GO:0009956//radial pattern formation;GO:0010089//xylem development;GO:0010014//meristem initiation;GO:0009944//polarity specification of adaxial/abaxial axis;cellular_component:GO:0005634//nucleus;molecular_function:GO:0044212//transcription regulatory…
miR166	ofr.gene57044	4	2.5	gi|747048759|ref|XP_011070401.1|/0/PREDICTED: glucan endo-1,3-beta-glucosidase 11-like [Sesamum indicum]	Q8L868/3e-153/E1311_ARATH Glucan endo-1,3-beta-glucosidase 11 OS=Arabidopsis thaliana GN=At1g32860 PE=1 SV=1	mtr:MTR_4g076250/3e-28/Glucan endo-1 3-beta-D-glucosidase-like protein; K03243 translation initiation factor 5B	biological_process:GO:0005975//carbohydrate metabolic process;cellular_component:GO:0016021//integral component of membrane;molecular_function:GO:0004553//hydrolase activity, hydrolyzing O-glycosyl compounds;
miR166-3p	ofr.gene12776	NA	2.5	gi|747042827|ref|XP_011080516.1|/0/PREDICTED: homeobox-leucine zipper protein ATHB-15-like [Sesamum indicum]	Q9ZU11/0.0/ATB15_ARATH Homeobox-leucine zipper protein ATHB-15 OS=Arabidopsis thaliana GN=ATHB-15 PE=1 SV=1	vvi:100260057/0.0/homeobox-leucine zipper protein ATHB-15; K09338 homeobox-leucine zipper protein	cellular_component:GO:0005634//nucleus;molecular_function:GO:0008289//lipid binding;GO:0003677//DNA binding;
miR166-3p	ofr.gene1302	NA	2.5	gi|747084957|ref|XP_011089912.1|/0/PREDICTED: homeobox-leucine zipper protein REVOLUTA-like [Sesamum indicum]	Q9SE43/0.0/REV_ARATH Homeobox-leucine zipper protein REVOLUTA OS=Arabidopsis thaliana GN=REV PE=1 SV=2	vvi:100243208/0.0/homeobox-leucine zipper protein REVOLUTA; K09338 homeobox-leucine zipper protein	biological_process:GO:0010051//xylem and phloem pattern formation;GO:0009855//determination of bilateral symmetry;GO:0030154//cell differentiation;GO:0009956//radial pattern formation;GO:0010089//xylem development;GO:0010014//meristem initiation;GO:0009944//polarity specification of adaxial/abaxial axis;cellular_component:GO:0005634//nucleus;molecular_function:GO:0044212//transcription regulatory…
miR166-3p	ofr.gene22360	NA	2.5	gi|747069935|ref|XP_011081776.1|/0/PREDICTED: homeobox-leucine zipper protein ATHB-15-like [Sesamum indicum]	Q9ZU11/0.0/ATB15_ARATH Homeobox-leucine zipper protein ATHB-15 OS=Arabidopsis thaliana GN=ATHB-15 PE=1 SV=1	tcc:TCM_037207/0.0/Class III HD-Zip protein 8 isoform 1; K09338 homeobox-leucine zipper protein	biological_process:GO:0010089//xylem development;GO:0010072//primary shoot apical meristem specification;GO:0045597//positive regulation of cell differentiation;GO:0008284//positive regulation of cell proliferation;cellular_component:GO:0005634//nucleus;molecular_function:GO:0008289//lipid binding;GO:0003677//DNA binding;
miR166-3p	ofr.gene24381	NA	2.5	gi|747084957|ref|XP_011089912.1|/0/PREDICTED: homeobox-leucine zipper protein REVOLUTA-like [Sesamum indicum]	Q9SE43/0.0/REV_ARATH Homeobox-leucine zipper protein REVOLUTA OS=Arabidopsis thaliana GN=REV PE=1 SV=2	vvi:100243208/0.0/homeobox-leucine zipper protein REVOLUTA; K09338 homeobox-leucine zipper protein	biological_process:GO:0010051//xylem and phloem pattern formation;GO:0009855//determination of bilateral symmetry;GO:0030154//cell differentiation;GO:0009956//radial pattern formation;GO:0010089//xylem development;GO:0010014//meristem initiation;GO:0009944//polarity specification of adaxial/abaxial axis;cellular_component:GO:0005634//nucleus;molecular_function:GO:0044212//transcription regulatory…
miR166-3p	ofr.gene29158	NA	2.5	gi|747084957|ref|XP_011089912.1|/0/PREDICTED: homeobox-leucine zipper protein REVOLUTA-like [Sesamum indicum]	Q9SE43/0.0/REV_ARATH Homeobox-leucine zipper protein REVOLUTA OS=Arabidopsis thaliana GN=REV PE=1 SV=2	vvi:100243208/0.0/homeobox-leucine zipper protein REVOLUTA; K09338 homeobox-leucine zipper protein	NA
miR166-3p	ofr.gene30571	NA	2.5	gi|747069935|ref|XP_011081776.1|/0/PREDICTED: homeobox-leucine zipper protein ATHB-15-like [Sesamum indicum]	Q9ZU11/0.0/ATB15_ARATH Homeobox-leucine zipper protein ATHB-15 OS=Arabidopsis thaliana GN=ATHB-15 PE=1 SV=1	vvi:100243970/0.0/homeobox-leucine zipper protein ATHB-15; K09338 homeobox-leucine zipper protein	NA
miR166-3p	ofr.gene37737	NA	2.5	gi|698582735|ref|XP_009777911.1|/0/PREDICTED: homeobox-leucine zipper protein ATHB-14-like isoform X1 [Nicotiana sylvestris]	Q6AST1/0.0/HOX32_ORYSJ Homeobox-leucine zipper protein HOX32 OS=Oryza sativa subsp. japonica GN=HOX32 PE=2 SV=1	sot:102579068/0.0/homeobox-leucine zipper protein ATHB-14-like; K09338 homeobox-leucine zipper protein	cellular_component:GO:0005634//nucleus;molecular_function:GO:0008289//lipid binding;GO:0003677//DNA binding;
miR166-3p	ofr.gene37785	NA	2.5	gi|697116834|ref|XP_009612341.1|/0/PREDICTED: homeobox-leucine zipper protein ATHB-14-like isoform X1 [Nicotiana tomentosiformis]	O04292/0.0/ATBH9_ARATH Homeobox-leucine zipper protein ATHB-9 OS=Arabidopsis thaliana GN=ATHB-9 PE=1 SV=1	vvi:100254822/0.0/homeobox-leucine zipper protein HOX32; K09338 homeobox-leucine zipper protein	NA
miR166-3p	ofr.gene40564	NA	2.5	gi|747097428|ref|XP_011096678.1|/0/PREDICTED: homeobox-leucine zipper protein ATHB-14-like [Sesamum indicum]	Q6AST1/0.0/HOX32_ORYSJ Homeobox-leucine zipper protein HOX32 OS=Oryza sativa subsp. japonica GN=HOX32 PE=2 SV=1	sot:102579068/0.0/homeobox-leucine zipper protein ATHB-14-like; K09338 homeobox-leucine zipper protein	cellular_component:GO:0005634//nucleus;molecular_function:GO:0008289//lipid binding;GO:0003677//DNA binding;
miR166-3p	ofr.gene43925	NA	2.5	gi|747084957|ref|XP_011089912.1|/0/PREDICTED: homeobox-leucine zipper protein REVOLUTA-like [Sesamum indicum]	Q9SE43/0.0/REV_ARATH Homeobox-leucine zipper protein REVOLUTA OS=Arabidopsis thaliana GN=REV PE=1 SV=2	vvi:100243208/0.0/homeobox-leucine zipper protein REVOLUTA; K09338 homeobox-leucine zipper protein	biological_process:GO:0010051//xylem and phloem pattern formation;GO:0009855//determination of bilateral symmetry;GO:0030154//cell differentiation;GO:0009956//radial pattern formation;GO:0010089//xylem development;GO:0010014//meristem initiation;GO:0009944//polarity specification of adaxial/abaxial axis;cellular_component:GO:0005634//nucleus;molecular_function:GO:0044212//transcription regulatory…
miR166-3p	ofr.gene45289	NA	2.5	gi|747069935|ref|XP_011081776.1|/0/PREDICTED: homeobox-leucine zipper protein ATHB-15-like [Sesamum indicum]	Q9ZU11/0.0/ATB15_ARATH Homeobox-leucine zipper protein ATHB-15 OS=Arabidopsis thaliana GN=ATHB-15 PE=1 SV=1	vvi:100243970/0.0/homeobox-leucine zipper protein ATHB-15; K09338 homeobox-leucine zipper protein	NA
miR166-3p	ofr.gene45511	NA	2.5	gi|747042827|ref|XP_011080516.1|/7.67747e-148/PREDICTED: homeobox-leucine zipper protein ATHB-15-like [Sesamum indicum]	Q9ZU11/3e-136/ATB15_ARATH Homeobox-leucine zipper protein ATHB-15 OS=Arabidopsis thaliana GN=ATHB-15 PE=1 SV=1	mdm:103454929/6e-144/homeobox-leucine zipper protein ATHB-15-like; K09338 homeobox-leucine zipper protein	cellular_component:GO:0005634//nucleus;molecular_function:GO:0008289//lipid binding;GO:0003677//DNA binding;
miR166-3p	ofr.gene45828	NA	2.5	gi|747042827|ref|XP_011080516.1|/9.78646e-151/PREDICTED: homeobox-leucine zipper protein ATHB-15-like [Sesamum indicum]	Q9ZU11/1e-139/ATB15_ARATH Homeobox-leucine zipper protein ATHB-15 OS=Arabidopsis thaliana GN=ATHB-15 PE=1 SV=1	mdm:103454929/1e-147/homeobox-leucine zipper protein ATHB-15-like; K09338 homeobox-leucine zipper protein	cellular_component:GO:0005634//nucleus;molecular_function:GO:0008289//lipid binding;GO:0003677//DNA binding;
miR166-3p	ofr.gene56924	NA	2.5	gi|661889523|emb|CDP07110.1|/2.78821e-57/unnamed protein product [Coffea canephora]	Q9SE43/2e-54/REV_ARATH Homeobox-leucine zipper protein REVOLUTA OS=Arabidopsis thaliana GN=REV PE=1 SV=2	tcc:TCM_042062/4e-57/Homeobox-leucine zipper family protein / lipid-binding START domain-containing protein isoform 1; K09338 homeobox-leucine zipper protein	biological_process:GO:0010051//xylem and phloem pattern formation;GO:0009855//determination of bilateral symmetry;GO:0030154//cell differentiation;GO:0009956//radial pattern formation;GO:0010089//xylem development;GO:0010014//meristem initiation;GO:0009944//polarity specification of adaxial/abaxial axis;cellular_component:GO:0005634//nucleus;molecular_function:GO:0044212//transcription regulatory…
miR166-3p	ofr.gene57044	NA	2.5	gi|747048759|ref|XP_011070401.1|/0/PREDICTED: glucan endo-1,3-beta-glucosidase 11-like [Sesamum indicum]	Q8L868/3e-153/E1311_ARATH Glucan endo-1,3-beta-glucosidase 11 OS=Arabidopsis thaliana GN=At1g32860 PE=1 SV=1	mtr:MTR_4g076250/3e-28/Glucan endo-1 3-beta-D-glucosidase-like protein; K03243 translation initiation factor 5B	biological_process:GO:0005975//carbohydrate metabolic process;cellular_component:GO:0016021//integral component of membrane;molecular_function:GO:0004553//hydrolase activity, hydrolyzing O-glycosyl compounds;
miR166a	ofr.gene10587	2	1.2	gi|661889523|emb|CDP07110.1|/1.40904e-66/unnamed protein product [Coffea canephora]	Q9SE43/1e-61/REV_ARATH Homeobox-leucine zipper protein REVOLUTA OS=Arabidopsis thaliana GN=REV PE=1 SV=2	tcc:TCM_042062/1e-65/Homeobox-leucine zipper family protein / lipid-binding START domain-containing protein isoform 1; K09338 homeobox-leucine zipper protein	biological_process:GO:0010051//xylem and phloem pattern formation;GO:0009855//determination of bilateral symmetry;GO:0030154//cell differentiation;GO:0009956//radial pattern formation;GO:0010089//xylem development;GO:0010014//meristem initiation;GO:0009944//polarity specification of adaxial/abaxial axis;cellular_component:GO:0005634//nucleus;molecular_function:GO:0044212//transcription regulatory…
miR166a	ofr.gene12776	0.5	0.2	gi|747042827|ref|XP_011080516.1|/0/PREDICTED: homeobox-leucine zipper protein ATHB-15-like [Sesamum indicum]	Q9ZU11/0.0/ATB15_ARATH Homeobox-leucine zipper protein ATHB-15 OS=Arabidopsis thaliana GN=ATHB-15 PE=1 SV=1	vvi:100260057/0.0/homeobox-leucine zipper protein ATHB-15; K09338 homeobox-leucine zipper protein	cellular_component:GO:0005634//nucleus;molecular_function:GO:0008289//lipid binding;GO:0003677//DNA binding;
miR166a	ofr.gene1302	1	0.8	gi|747084957|ref|XP_011089912.1|/0/PREDICTED: homeobox-leucine zipper protein REVOLUTA-like [Sesamum indicum]	Q9SE43/0.0/REV_ARATH Homeobox-leucine zipper protein REVOLUTA OS=Arabidopsis thaliana GN=REV PE=1 SV=2	vvi:100243208/0.0/homeobox-leucine zipper protein REVOLUTA; K09338 homeobox-leucine zipper protein	biological_process:GO:0010051//xylem and phloem pattern formation;GO:0009855//determination of bilateral symmetry;GO:0030154//cell differentiation;GO:0009956//radial pattern formation;GO:0010089//xylem development;GO:0010014//meristem initiation;GO:0009944//polarity specification of adaxial/abaxial axis;cellular_component:GO:0005634//nucleus;molecular_function:GO:0044212//transcription regulatory…
miR166a	ofr.gene14210	NA	2.5	gi|747044667|ref|XP_011090229.1|/0/PREDICTED: pentatricopeptide repeat-containing protein At1g15510, chloroplastic [Sesamum indicum]	Q9M9E2/0.0/PPR45_ARATH Pentatricopeptide repeat-containing protein At1g15510, chloroplastic OS=Arabidopsis thaliana GN=PCMP-H73 PE=3 SV=1	jcu:105633892/2e-125/pentatricopeptide repeat-containing protein At2g04860; K01176 alpha-amylase [EC:3.2.1.1]	NA
miR166a	ofr.gene14292	NA	2.5	gi|747044667|ref|XP_011090229.1|/0/PREDICTED: pentatricopeptide repeat-containing protein At1g15510, chloroplastic [Sesamum indicum]	Q9M9E2/0.0/PPR45_ARATH Pentatricopeptide repeat-containing protein At1g15510, chloroplastic OS=Arabidopsis thaliana GN=PCMP-H73 PE=3 SV=1	jcu:105633892/5e-119/pentatricopeptide repeat-containing protein At2g04860; K01176 alpha-amylase [EC:3.2.1.1]	NA
miR166a	ofr.gene14542	4	2.5	gi|976924456|gb|KVI08419.1|/0/Mitochondrial fission ELM1-like protein [Cynara cardunculus var. scolymus]	Q93YN4/2e-131/ELM1_ARATH Mitochondrial fission protein ELM1 OS=Arabidopsis thaliana GN=ELM1 PE=1 SV=1	NA	NA
miR166a	ofr.gene22360	1	0.8	gi|747069935|ref|XP_011081776.1|/0/PREDICTED: homeobox-leucine zipper protein ATHB-15-like [Sesamum indicum]	Q9ZU11/0.0/ATB15_ARATH Homeobox-leucine zipper protein ATHB-15 OS=Arabidopsis thaliana GN=ATHB-15 PE=1 SV=1	tcc:TCM_037207/0.0/Class III HD-Zip protein 8 isoform 1; K09338 homeobox-leucine zipper protein	biological_process:GO:0010089//xylem development;GO:0010072//primary shoot apical meristem specification;GO:0045597//positive regulation of cell differentiation;GO:0008284//positive regulation of cell proliferation;cellular_component:GO:0005634//nucleus;molecular_function:GO:0008289//lipid binding;GO:0003677//DNA binding;
miR166a	ofr.gene24381	0.5	0.2	gi|747084957|ref|XP_011089912.1|/0/PREDICTED: homeobox-leucine zipper protein REVOLUTA-like [Sesamum indicum]	Q9SE43/0.0/REV_ARATH Homeobox-leucine zipper protein REVOLUTA OS=Arabidopsis thaliana GN=REV PE=1 SV=2	vvi:100243208/0.0/homeobox-leucine zipper protein REVOLUTA; K09338 homeobox-leucine zipper protein	biological_process:GO:0010051//xylem and phloem pattern formation;GO:0009855//determination of bilateral symmetry;GO:0030154//cell differentiation;GO:0009956//radial pattern formation;GO:0010089//xylem development;GO:0010014//meristem initiation;GO:0009944//polarity specification of adaxial/abaxial axis;cellular_component:GO:0005634//nucleus;molecular_function:GO:0044212//transcription regulatory…
miR166a	ofr.gene24549	3.5	2.5	gi|747083365|ref|XP_011089046.1|/4.41515e-77/PREDICTED: uncharacterized protein LOC105170123 [Sesamum indicum] &gt;gi|747083367|ref|XP_011089047.1| PREDICTED: uncharacterized protein LOC105170123 [Sesamum indicum] &gt;gi|747083369|ref|XP_011089048.1| PREDICTED: uncharacterized protein LOC105170123 [Sesamum indicum] &gt;gi|747083371|ref|XP_011089049.1| PREDICTED: uncharacterized protein LOC1051701…	NA	NA	NA
miR166a	ofr.gene27573	4	NA	gi|545361335|ref|XP_005645970.1|/6.86847e-172/xanthine dehydrogenase-like protein [Coccomyxa subellipsoidea C-169] &gt;gi|384247941|gb|EIE21426.1| xanthine dehydrogenase-like protein [Coccomyxa subellipsoidea C-169]	P91711/0.0/XDH_DROSU Xanthine dehydrogenase OS=Drosophila subobscura GN=Xdh PE=3 SV=1	csl:COCSUDRAFT_53984/8e-173/xanthine dehydrogenase-like protein; K00106 xanthine dehydrogenase/oxidase [EC:1.17.1.4 1.17.3.2]	NA
miR166a	ofr.gene27782	4	2	gi|747067748|ref|XP_011080612.1|/0/PREDICTED: cytochrome P450 714C2-like [Sesamum indicum]	Q2QYH7/0.0/C14C2_ORYSJ Cytochrome P450 714C2 OS=Oryza sativa subsp. japonica GN=CYP714C2 PE=2 SV=1	pop:POPTR_0004s09950g/7e-123/POPTRDRAFT_555847; cytochrome P450 family protein; K10717 cytokinin trans-hydroxylase	biological_process:GO:0055114//oxidation-reduction process;cellular_component:GO:0016021//integral component of membrane;molecular_function:GO:0016705//oxidoreductase activity, acting on paired donors, with incorporation or reduction of molecular oxygen;GO:0020037//heme binding;GO:0005506//iron ion binding;GO:0004497//monooxygenase activity;
miR166a	ofr.gene29158	0.5	0.2	gi|747084957|ref|XP_011089912.1|/0/PREDICTED: homeobox-leucine zipper protein REVOLUTA-like [Sesamum indicum]	Q9SE43/0.0/REV_ARATH Homeobox-leucine zipper protein REVOLUTA OS=Arabidopsis thaliana GN=REV PE=1 SV=2	vvi:100243208/0.0/homeobox-leucine zipper protein REVOLUTA; K09338 homeobox-leucine zipper protein	NA
miR166a	ofr.gene30571	1	0.8	gi|747069935|ref|XP_011081776.1|/0/PREDICTED: homeobox-leucine zipper protein ATHB-15-like [Sesamum indicum]	Q9ZU11/0.0/ATB15_ARATH Homeobox-leucine zipper protein ATHB-15 OS=Arabidopsis thaliana GN=ATHB-15 PE=1 SV=1	vvi:100243970/0.0/homeobox-leucine zipper protein ATHB-15; K09338 homeobox-leucine zipper protein	NA
miR166a	ofr.gene35334	NA	2.5	gi|661885893|emb|CDP10510.1|/1.3493e-56/unnamed protein product [Coffea canephora]	NA	NA	NA
miR166a	ofr.gene37705	4	2.5	gi|661877678|emb|CDP18512.1|/0/unnamed protein product [Coffea canephora]	Q8L868/3e-126/E1311_ARATH Glucan endo-1,3-beta-glucosidase 11 OS=Arabidopsis thaliana GN=At1g32860 PE=1 SV=1	mtr:MTR_4g076250/1e-24/Glucan endo-1 3-beta-D-glucosidase-like protein; K03243 translation initiation factor 5B	biological_process:GO:0005975//carbohydrate metabolic process;cellular_component:GO:0016021//integral component of membrane;molecular_function:GO:0004553//hydrolase activity, hydrolyzing O-glycosyl compounds;
miR166a	ofr.gene37737	1	0.8	gi|698582735|ref|XP_009777911.1|/0/PREDICTED: homeobox-leucine zipper protein ATHB-14-like isoform X1 [Nicotiana sylvestris]	Q6AST1/0.0/HOX32_ORYSJ Homeobox-leucine zipper protein HOX32 OS=Oryza sativa subsp. japonica GN=HOX32 PE=2 SV=1	sot:102579068/0.0/homeobox-leucine zipper protein ATHB-14-like; K09338 homeobox-leucine zipper protein	cellular_component:GO:0005634//nucleus;molecular_function:GO:0008289//lipid binding;GO:0003677//DNA binding;
miR166a	ofr.gene37785	1	0.8	gi|697116834|ref|XP_009612341.1|/0/PREDICTED: homeobox-leucine zipper protein ATHB-14-like isoform X1 [Nicotiana tomentosiformis]	O04292/0.0/ATBH9_ARATH Homeobox-leucine zipper protein ATHB-9 OS=Arabidopsis thaliana GN=ATHB-9 PE=1 SV=1	vvi:100254822/0.0/homeobox-leucine zipper protein HOX32; K09338 homeobox-leucine zipper protein	NA
miR166a	ofr.gene38500	3	2.5	gi|778721399|ref|XP_011658292.1|/3.75041e-104/PREDICTED: glucan endo-1,3-beta-glucosidase 11-like isoform X2 [Cucumis sativus]	Q8L868/2e-31/E1311_ARATH Glucan endo-1,3-beta-glucosidase 11 OS=Arabidopsis thaliana GN=At1g32860 PE=1 SV=1	mtr:MTR_4g076250/3e-14/Glucan endo-1 3-beta-D-glucosidase-like protein; K03243 translation initiation factor 5B	NA
miR166a	ofr.gene40564	1	0.8	gi|747097428|ref|XP_011096678.1|/0/PREDICTED: homeobox-leucine zipper protein ATHB-14-like [Sesamum indicum]	Q6AST1/0.0/HOX32_ORYSJ Homeobox-leucine zipper protein HOX32 OS=Oryza sativa subsp. japonica GN=HOX32 PE=2 SV=1	sot:102579068/0.0/homeobox-leucine zipper protein ATHB-14-like; K09338 homeobox-leucine zipper protein	cellular_component:GO:0005634//nucleus;molecular_function:GO:0008289//lipid binding;GO:0003677//DNA binding;
miR166a	ofr.gene43925	1	0.8	gi|747084957|ref|XP_011089912.1|/0/PREDICTED: homeobox-leucine zipper protein REVOLUTA-like [Sesamum indicum]	Q9SE43/0.0/REV_ARATH Homeobox-leucine zipper protein REVOLUTA OS=Arabidopsis thaliana GN=REV PE=1 SV=2	vvi:100243208/0.0/homeobox-leucine zipper protein REVOLUTA; K09338 homeobox-leucine zipper protein	biological_process:GO:0010051//xylem and phloem pattern formation;GO:0009855//determination of bilateral symmetry;GO:0030154//cell differentiation;GO:0009956//radial pattern formation;GO:0010089//xylem development;GO:0010014//meristem initiation;GO:0009944//polarity specification of adaxial/abaxial axis;cellular_component:GO:0005634//nucleus;molecular_function:GO:0044212//transcription regulatory…
miR166a	ofr.gene45289	1	0.8	gi|747069935|ref|XP_011081776.1|/0/PREDICTED: homeobox-leucine zipper protein ATHB-15-like [Sesamum indicum]	Q9ZU11/0.0/ATB15_ARATH Homeobox-leucine zipper protein ATHB-15 OS=Arabidopsis thaliana GN=ATHB-15 PE=1 SV=1	vvi:100243970/0.0/homeobox-leucine zipper protein ATHB-15; K09338 homeobox-leucine zipper protein	NA
miR166a	ofr.gene45511	0.5	0.2	gi|747042827|ref|XP_011080516.1|/7.67747e-148/PREDICTED: homeobox-leucine zipper protein ATHB-15-like [Sesamum indicum]	Q9ZU11/3e-136/ATB15_ARATH Homeobox-leucine zipper protein ATHB-15 OS=Arabidopsis thaliana GN=ATHB-15 PE=1 SV=1	mdm:103454929/6e-144/homeobox-leucine zipper protein ATHB-15-like; K09338 homeobox-leucine zipper protein	cellular_component:GO:0005634//nucleus;molecular_function:GO:0008289//lipid binding;GO:0003677//DNA binding;
miR166a	ofr.gene45828	0.5	0.2	gi|747042827|ref|XP_011080516.1|/9.78646e-151/PREDICTED: homeobox-leucine zipper protein ATHB-15-like [Sesamum indicum]	Q9ZU11/1e-139/ATB15_ARATH Homeobox-leucine zipper protein ATHB-15 OS=Arabidopsis thaliana GN=ATHB-15 PE=1 SV=1	mdm:103454929/1e-147/homeobox-leucine zipper protein ATHB-15-like; K09338 homeobox-leucine zipper protein	cellular_component:GO:0005634//nucleus;molecular_function:GO:0008289//lipid binding;GO:0003677//DNA binding;
miR166a	ofr.gene48651	NA	2.5	gi|661887420|emb|CDP09200.1|/7.76839e-57/unnamed protein product [Coffea canephora]	NA	NA	NA
miR166a	ofr.gene48918	4	2.5	gi|747085717|ref|XP_011090330.1|/0/PREDICTED: mitochondrial fission protein ELM1 [Sesamum indicum]	Q93YN4/0.0/ELM1_ARATH Mitochondrial fission protein ELM1 OS=Arabidopsis thaliana GN=ELM1 PE=1 SV=1	NA	NA
miR166a	ofr.gene49146	4	2	gi|747074285|ref|XP_011084128.1|/2.24253e-95/PREDICTED: pentatricopeptide repeat-containing protein At2g17210 isoform X1 [Sesamum indicum] &gt;gi|747074287|ref|XP_011084129.1| PREDICTED: pentatricopeptide repeat-containing protein At2g17210 isoform X1 [Sesamum indicum] &gt;gi|747074289|ref|XP_011084130.1| PREDICTED: pentatricopeptide repeat-containing protein At2g17210 isoform X1 [Sesamum indicum]	Q9SII7/1e-58/PP159_ARATH Pentatricopeptide repeat-containing protein At2g17210 OS=Arabidopsis thaliana GN=PCMP-E77 PE=3 SV=2	vvi:100250295/5e-39/uncharacterized LOC100250295; K03452 magnesium/proton exchanger	NA
miR166a	ofr.gene51821	3.5	NA	gi|565347818|ref|XP_006340918.1|/0/PREDICTED: beta-glucuronosyltransferase GlcAT14A-like [Solanum tuberosum]	Q9FLD7/2e-121/GT14A_ARATH Beta-glucuronosyltransferase GlcAT14A OS=Arabidopsis thaliana GN=GLCAT14A PE=2 SV=1	smo:SELMODRAFT_83932/9e-135/GT14A1; glycosyltransferase CAZy family 14; K00771 protein xylosyltransferase [EC:2.4.2.26]	NA
miR166a	ofr.gene55621	2	1.2	gi|661889523|emb|CDP07110.1|/4.00874e-66/unnamed protein product [Coffea canephora]	Q9SE43/7e-61/REV_ARATH Homeobox-leucine zipper protein REVOLUTA OS=Arabidopsis thaliana GN=REV PE=1 SV=2	tcc:TCM_042062/7e-65/Homeobox-leucine zipper family protein / lipid-binding START domain-containing protein isoform 1; K09338 homeobox-leucine zipper protein	biological_process:GO:0010051//xylem and phloem pattern formation;GO:0009855//determination of bilateral symmetry;GO:0030154//cell differentiation;GO:0009956//radial pattern formation;GO:0010089//xylem development;GO:0010014//meristem initiation;GO:0009944//polarity specification of adaxial/abaxial axis;cellular_component:GO:0005634//nucleus;molecular_function:GO:0044212//transcription regulatory…
miR166a	ofr.gene56248	NA	2.5	gi|697119867|ref|XP_009613893.1|/0/PREDICTED: uncharacterized protein LOC104106938 [Nicotiana tomentosiformis]	NA	NA	NA
miR166a	ofr.gene56311	NA	2.5	gi|697119867|ref|XP_009613893.1|/0/PREDICTED: uncharacterized protein LOC104106938 [Nicotiana tomentosiformis]	NA	NA	NA
miR166a	ofr.gene56924	1.5	1	gi|661889523|emb|CDP07110.1|/2.78821e-57/unnamed protein product [Coffea canephora]	Q9SE43/2e-54/REV_ARATH Homeobox-leucine zipper protein REVOLUTA OS=Arabidopsis thaliana GN=REV PE=1 SV=2	tcc:TCM_042062/4e-57/Homeobox-leucine zipper family protein / lipid-binding START domain-containing protein isoform 1; K09338 homeobox-leucine zipper protein	biological_process:GO:0010051//xylem and phloem pattern formation;GO:0009855//determination of bilateral symmetry;GO:0030154//cell differentiation;GO:0009956//radial pattern formation;GO:0010089//xylem development;GO:0010014//meristem initiation;GO:0009944//polarity specification of adaxial/abaxial axis;cellular_component:GO:0005634//nucleus;molecular_function:GO:0044212//transcription regulatory…
miR166a	ofr.gene57044	3	2	gi|747048759|ref|XP_011070401.1|/0/PREDICTED: glucan endo-1,3-beta-glucosidase 11-like [Sesamum indicum]	Q8L868/3e-153/E1311_ARATH Glucan endo-1,3-beta-glucosidase 11 OS=Arabidopsis thaliana GN=At1g32860 PE=1 SV=1	mtr:MTR_4g076250/3e-28/Glucan endo-1 3-beta-D-glucosidase-like protein; K03243 translation initiation factor 5B	biological_process:GO:0005975//carbohydrate metabolic process;cellular_component:GO:0016021//integral component of membrane;molecular_function:GO:0004553//hydrolase activity, hydrolyzing O-glycosyl compounds;
miR166a	ofr.gene57664	4	2.5	gi|747085717|ref|XP_011090330.1|/0/PREDICTED: mitochondrial fission protein ELM1 [Sesamum indicum]	Q93YN4/0.0/ELM1_ARATH Mitochondrial fission protein ELM1 OS=Arabidopsis thaliana GN=ELM1 PE=1 SV=1	NA	NA
miR166a	ofr.gene643	NA	2.2	gi|697171950|ref|XP_009594909.1|/2.75289e-163/PREDICTED: signal recognition particle receptor subunit alpha-like [Nicotiana tomentosiformis]	Q9U5L1/3e-68/SRPR_DROME Signal recognition particle receptor subunit alpha homolog OS=Drosophila melanogaster GN=Gtp-bp PE=1 SV=2	cmo:103493693/5e-157/signal recognition particle receptor subunit alpha homolog; K13431 signal recognition particle receptor subunit alpha	biological_process:GO:0006614//SRP-dependent cotranslational protein targeting to membrane;cellular_component:GO:0005785//signal recognition particle receptor complex;molecular_function:GO:0005525//GTP binding;GO:0005047//signal recognition particle binding;GO:0003924//GTPase activity;
miR166a	ofr.gene7238	4	2	gi|590625401|ref|XP_007025873.1|/0/Receptor kinase 3 isoform 1 [Theobroma cacao] &gt;gi|508781239|gb|EOY28495.1| Receptor kinase 3 isoform 1 [Theobroma cacao]	O81832/0.0/Y4729_ARATH G-type lectin S-receptor-like serine/threonine-protein kinase At4g27290 OS=Arabidopsis thaliana GN=At4g27290 PE=3 SV=4	mus:103970952/2e-140/G-type lectin S-receptor-like serine/threonine-protein kinase B120; K04733 interleukin-1 receptor-associated kinase 4 [EC:2.7.11.1]	NA
miR166a	ofr.gene8146	4	2	gi|225446463|ref|XP_002275319.1|/5.6314e-109/PREDICTED: NAC domain-containing protein 8 [Vitis vinifera] &gt;gi|302143344|emb|CBI21905.3| unnamed protein product [Vitis vinifera]	O49459/2e-92/NAC73_ARATH NAC domain-containing protein 73 OS=Arabidopsis thaliana GN=NAC073 PE=2 SV=1	NA	biological_process:GO:0006351//transcription, DNA-templated;
miR166a	ofr.gene856	NA	2.5	gi|747060551|ref|XP_011076710.1|/0/PREDICTED: F-box/FBD/LRR-repeat protein At5g53840-like isoform X1 [Sesamum indicum] &gt;gi|747060553|ref|XP_011076711.1| PREDICTED: F-box/FBD/LRR-repeat protein At5g53840-like isoform X1 [Sesamum indicum]	Q9LX51/6e-15/FBL64_ARATH F-box/LRR-repeat protein At3g59200 OS=Arabidopsis thaliana GN=At3g59200 PE=2 SV=1	fve:101304813/1e-14/uncharacterized LOC101304813; K03238 translation initiation factor 2 subunit 2	NA
miR166a-3p	ofr.gene10587	4	2.2	gi|661889523|emb|CDP07110.1|/1.40904e-66/unnamed protein product [Coffea canephora]	Q9SE43/1e-61/REV_ARATH Homeobox-leucine zipper protein REVOLUTA OS=Arabidopsis thaliana GN=REV PE=1 SV=2	tcc:TCM_042062/1e-65/Homeobox-leucine zipper family protein / lipid-binding START domain-containing protein isoform 1; K09338 homeobox-leucine zipper protein	biological_process:GO:0010051//xylem and phloem pattern formation;GO:0009855//determination of bilateral symmetry;GO:0030154//cell differentiation;GO:0009956//radial pattern formation;GO:0010089//xylem development;GO:0010014//meristem initiation;GO:0009944//polarity specification of adaxial/abaxial axis;cellular_component:GO:0005634//nucleus;molecular_function:GO:0044212//transcription regulatory…
miR166a-3p	ofr.gene12776	2.5	1.2	gi|747042827|ref|XP_011080516.1|/0/PREDICTED: homeobox-leucine zipper protein ATHB-15-like [Sesamum indicum]	Q9ZU11/0.0/ATB15_ARATH Homeobox-leucine zipper protein ATHB-15 OS=Arabidopsis thaliana GN=ATHB-15 PE=1 SV=1	vvi:100260057/0.0/homeobox-leucine zipper protein ATHB-15; K09338 homeobox-leucine zipper protein	cellular_component:GO:0005634//nucleus;molecular_function:GO:0008289//lipid binding;GO:0003677//DNA binding;
[truncated: 3,021 more rows]
