# Supplementary material for: Identification of miRNAs and Target Genes at Key Stages of Sexual Differentiation in Androdioecious Osmanthus fragrans
Source: Int J Mol Sci. 2022 Sep 8;23(18):10386. doi: 10.3390/ijms231810386 (PMC9499476; doi:10.3390/ijms231810386)
Supplement: Supplementary file 1 [file ijms-23-10386-s001.zip › Supplementary Files/Table S4 GO enrichment results of target genes in three stages.xlsx]

## Sheet: Sheet1
Table S5 GO enrichment results of target genes in three stages
Class	GO_Name	GO_ID	GO_Level	P_value	EnrichmentScore	HitsGenesCountsInSelectedSet	HitsGenesCountsInBackground	AllGenesCountsInSelectedSet	AllGenesCountsInBackground	GenesOfSelectedSetInGOterm	corrected p-value(BH method)	stage
Biological process	phyllome development	GO:0048827	5	4.14684e-07	30.7978	5	86	18	9535	ofr.gene48854,ofr.gene38648,ofr.gene54699,ofr.gene54712,ofr.gene57645,	3.17233e-05	M1-H1
Biological process	shoot system development	GO:0048367	5	4.66736e-06	18.9187	5	140	18	9535	ofr.gene48854,ofr.gene38648,ofr.gene54699,ofr.gene54712,ofr.gene57645,	0.000238036	M1-H1
Biological process	plant organ development	GO:0099402	4	7.44634e-06	17.1988	5	154	18	9535	ofr.gene48854,ofr.gene38648,ofr.gene54699,ofr.gene54712,ofr.gene57645,	0.000284822	M1-H1
Biological process	system development	GO:0048731	4	0.00012963	9.49323	5	279	18	9535	ofr.gene48854,ofr.gene38648,ofr.gene54699,ofr.gene54712,ofr.gene57645,	0.00396667	M1-H1
Biological process	multicellular organism development	GO:0007275	4	0.000144615	6.84986	6	464	18	9535	ofr.gene48854,ofr.gene38648,ofr.gene54699,ofr.gene25373,ofr.gene54712,ofr.gene57645,	0.00368769	M1-H1
Biological process	multicellular organismal process	GO:0032501	2	0.000197376	6.47318	6	491	18	9535	ofr.gene48854,ofr.gene38648,ofr.gene54699,ofr.gene25373,ofr.gene54712,ofr.gene57645,	0.00377482	M1-H1
Biological process	anatomical structure development	GO:0048856	3	0.000299579	5.99686	6	530	18	9535	ofr.gene48854,ofr.gene38648,ofr.gene54699,ofr.gene25373,ofr.gene54712,ofr.gene57645,	0.00509284	M1-H1
Biological process	developmental process	GO:0032502	2	0.000352041	5.82112	6	546	18	9535	ofr.gene48854,ofr.gene38648,ofr.gene54699,ofr.gene25373,ofr.gene54712,ofr.gene57645,	0.00538622	M1-H1
Biological process	biological regulation	GO:0065007	2	0.0126981	2.31446	8	1831	18	9535	ofr.gene48854,ofr.gene38648,ofr.gene54699,ofr.gene44215,ofr.gene54712,ofr.gene57645,ofr.gene36320,ofr.gene44865,	0.0525085	M1-H1
Biological process	regulation of biological process	GO:0050789	3	0.0207233	2.32918	7	1592	18	9535	ofr.gene48854,ofr.gene38648,ofr.gene54699,ofr.gene44215,ofr.gene54712,ofr.gene57645,ofr.gene36320,	0.0609743	M1-H1
Molecular function	lipid binding	GO:0008289	3	2.22045e-14	25.4231	12	104	48	10576	ofr.gene24381,ofr.gene45511,ofr.gene43925,ofr.gene1302,ofr.gene10587,ofr.gene12776,ofr.gene56924,ofr.gene40564,ofr.gene22360,ofr.gene37737,ofr.gene45828,ofr.gene55621,	2.13163e-12	M2-H2
Molecular function	transcription regulatory region nucleic acid binding	GO:0001067	5	9.29617e-09	37.7714	6	35	48	10576	ofr.gene24381,ofr.gene43925,ofr.gene1302,ofr.gene10587,ofr.gene56924,ofr.gene55621,	4.46216e-07	M2-H2
Molecular function	sequence-specific double-stranded DNA binding	GO:1990837	7	9.29617e-09	37.7714	6	35	48	10576	ofr.gene24381,ofr.gene43925,ofr.gene1302,ofr.gene10587,ofr.gene56924,ofr.gene55621,	4.46216e-07	M2-H2
Molecular function	transcription cis-regulatory region binding	GO:0000976	8	9.29617e-09	37.7714	6	35	48	10576	ofr.gene24381,ofr.gene43925,ofr.gene1302,ofr.gene10587,ofr.gene56924,ofr.gene55621,	4.46216e-07	M2-H2
Molecular function	DNA binding	GO:0003677	5	1.41817e-07	4.55469	16	774	48	10576	ofr.gene24393,ofr.gene24381,ofr.gene45511,ofr.gene43925,ofr.gene34401,ofr.gene1302,ofr.gene10587,ofr.gene12776,ofr.gene56924,ofr.gene40564,ofr.gene6872,ofr.gene10389,ofr.gene22360,ofr.gene37737,ofr.gene45828,ofr.gene55621,	2.72289e-06	M2-H2
Molecular function	double-stranded DNA binding	GO:0003690	6	3.21082e-07	21.3226	6	62	48	10576	ofr.gene24381,ofr.gene43925,ofr.gene1302,ofr.gene10587,ofr.gene56924,ofr.gene55621,	5.13731e-06	M2-H2
Molecular function	sequence-specific DNA binding	GO:0043565	6	1.03568e-05	9.07255	7	170	48	10576	ofr.gene24381,ofr.gene43925,ofr.gene1302,ofr.gene10587,ofr.gene56924,ofr.gene10389,ofr.gene55621,	0.000142035	M2-H2
Molecular function	heterocyclic compound binding	GO:1901363	3	0.000163853	1.70078	31	4016	48	10576	ofr.gene22750,ofr.gene17717,ofr.gene34979,ofr.gene24393,ofr.gene27782,ofr.gene24381,ofr.gene45511,ofr.gene43925,ofr.gene26915,ofr.gene39667,ofr.gene3731,ofr.gene34401,ofr.gene1302,ofr.gene10587,ofr.gene15911,ofr.gene41197,ofr.gene12776,ofr.gene56924,ofr.gene40564,ofr.gene6872,ofr.gene34209,ofr.gene21958,ofr.gene10389,ofr.gene22360,ofr.gene19886,ofr.gene37737,ofr.gene58900,ofr.gene45828,ofr.gene28…	0.00174776	M2-H2
Molecular function	organic cyclic compound binding	GO:0097159	3	0.000164728	1.70036	31	4017	48	10576	ofr.gene22750,ofr.gene17717,ofr.gene34979,ofr.gene24393,ofr.gene27782,ofr.gene24381,ofr.gene45511,ofr.gene43925,ofr.gene26915,ofr.gene39667,ofr.gene3731,ofr.gene34401,ofr.gene1302,ofr.gene10587,ofr.gene15911,ofr.gene41197,ofr.gene12776,ofr.gene56924,ofr.gene40564,ofr.gene6872,ofr.gene34209,ofr.gene21958,ofr.gene10389,ofr.gene22360,ofr.gene19886,ofr.gene37737,ofr.gene58900,ofr.gene45828,ofr.gene28…	0.00158139	M2-H2
Molecular function	nucleic acid binding	GO:0003676	4	0.00030071	2.31119	18	1716	48	10576	ofr.gene24393,ofr.gene24381,ofr.gene45511,ofr.gene43925,ofr.gene39667,ofr.gene34401,ofr.gene1302,ofr.gene10587,ofr.gene15911,ofr.gene12776,ofr.gene56924,ofr.gene40564,ofr.gene6872,ofr.gene10389,ofr.gene22360,ofr.gene37737,ofr.gene45828,ofr.gene55621,	0.00262438	M2-H2
Molecular function	binding	GO:0005488	2	0.00146442	1.35216	39	6355	48	10576	ofr.gene22750,ofr.gene39067,ofr.gene17717,ofr.gene34979,ofr.gene24393,ofr.gene27782,ofr.gene24381,ofr.gene45511,ofr.gene58745,ofr.gene43925,ofr.gene26915,ofr.gene39667,ofr.gene3731,ofr.gene34401,ofr.gene1302,ofr.gene18985,ofr.gene10587,ofr.gene15911,ofr.gene21922,ofr.gene48825,ofr.gene41197,ofr.gene12776,ofr.gene56924,ofr.gene40564,ofr.gene6872,ofr.gene34209,ofr.gene21958,ofr.gene10389,ofr.gene22…	0.0117153	M2-H2
Cellular component	nucleus	GO:0005634	6	1.20755e-06	3.02149	20	1301	42	8255	ofr.gene5040,ofr.gene34979,ofr.gene16638,ofr.gene24393,ofr.gene24381,ofr.gene45511,ofr.gene43925,ofr.gene1302,ofr.gene10587,ofr.gene15911,ofr.gene12776,ofr.gene56924,ofr.gene40564,ofr.gene10389,ofr.gene22360,ofr.gene37737,ofr.gene45828,ofr.gene28244,ofr.gene55621,ofr.gene43531,	9.41885e-05	M2-H2
Cellular component	intracellular membrane-bounded organelle	GO:0043231	5	2.12553e-05	1.8762	29	3038	42	8255	ofr.gene5040,ofr.gene46831,ofr.gene34979,ofr.gene16638,ofr.gene24393,ofr.gene24381,ofr.gene45511,ofr.gene43925,ofr.gene1302,ofr.gene18985,ofr.gene10587,ofr.gene15911,ofr.gene41197,ofr.gene12776,ofr.gene33926,ofr.gene56924,ofr.gene40564,ofr.gene10389,ofr.gene22360,ofr.gene37737,ofr.gene58900,ofr.gene45828,ofr.gene9435,ofr.gene21053,ofr.gene28244,ofr.gene56947,ofr.gene55621,ofr.gene43531,ofr.gene47…	0.000828958	M2-H2
Cellular component	membrane-bounded organelle	GO:0043227	4	2.30165e-05	1.86943	29	3049	42	8255	ofr.gene5040,ofr.gene46831,ofr.gene34979,ofr.gene16638,ofr.gene24393,ofr.gene24381,ofr.gene45511,ofr.gene43925,ofr.gene1302,ofr.gene18985,ofr.gene10587,ofr.gene15911,ofr.gene41197,ofr.gene12776,ofr.gene33926,ofr.gene56924,ofr.gene40564,ofr.gene10389,ofr.gene22360,ofr.gene37737,ofr.gene58900,ofr.gene45828,ofr.gene9435,ofr.gene21053,ofr.gene28244,ofr.gene56947,ofr.gene55621,ofr.gene43531,ofr.gene47…	0.00059843	M2-H2
Cellular component	intracellular organelle	GO:0043229	4	8.57241e-05	1.67574	31	3636	42	8255	ofr.gene5040,ofr.gene46831,ofr.gene34979,ofr.gene16638,ofr.gene24393,ofr.gene24381,ofr.gene45511,ofr.gene43925,ofr.gene1302,ofr.gene18985,ofr.gene10587,ofr.gene15911,ofr.gene48825,ofr.gene41197,ofr.gene12776,ofr.gene33926,ofr.gene56924,ofr.gene40564,ofr.gene21958,ofr.gene10389,ofr.gene22360,ofr.gene37737,ofr.gene58900,ofr.gene45828,ofr.gene9435,ofr.gene21053,ofr.gene28244,ofr.gene56947,ofr.gene55…	0.0013373	M2-H2
Cellular component	organelle	GO:0043226	3	9.13233e-05	1.67114	31	3646	42	8255	ofr.gene5040,ofr.gene46831,ofr.gene34979,ofr.gene16638,ofr.gene24393,ofr.gene24381,ofr.gene45511,ofr.gene43925,ofr.gene1302,ofr.gene18985,ofr.gene10587,ofr.gene15911,ofr.gene48825,ofr.gene41197,ofr.gene12776,ofr.gene33926,ofr.gene56924,ofr.gene40564,ofr.gene21958,ofr.gene10389,ofr.gene22360,ofr.gene37737,ofr.gene58900,ofr.gene45828,ofr.gene9435,ofr.gene21053,ofr.gene28244,ofr.gene56947,ofr.gene55…	0.0011872	M2-H2
Cellular component	intracellular anatomical structure	GO:0005622	3	0.000777182	1.43158	34	4668	42	8255	ofr.gene5040,ofr.gene46831,ofr.gene34979,ofr.gene16638,ofr.gene24393,ofr.gene24381,ofr.gene45511,ofr.gene43925,ofr.gene1302,ofr.gene18985,ofr.gene10587,ofr.gene15911,ofr.gene48825,ofr.gene41197,ofr.gene12776,ofr.gene33926,ofr.gene56924,ofr.gene40564,ofr.gene14972,ofr.gene21958,ofr.gene10389,ofr.gene22360,ofr.gene37737,ofr.gene58900,ofr.gene45828,ofr.gene9435,ofr.gene21053,ofr.gene28244,ofr.gene11…	0.00866003	M2-H2
Cellular component	organelle lumen	GO:0043233	4	0.00295793	4.13784	6	285	42	8255	ofr.gene5040,ofr.gene34979,ofr.gene16638,ofr.gene58900,ofr.gene28244,ofr.gene56947,	0.0288398	M2-H2
Cellular component	membrane-enclosed lumen	GO:0031974	3	0.00295793	4.13784	6	285	42	8255	ofr.gene5040,ofr.gene34979,ofr.gene16638,ofr.gene58900,ofr.gene28244,ofr.gene56947,	0.0288398	M2-H2
Cellular component	intracellular organelle lumen	GO:0070013	5	0.00295793	4.13784	6	285	42	8255	ofr.gene5040,ofr.gene34979,ofr.gene16638,ofr.gene58900,ofr.gene28244,ofr.gene56947,	0.0288398	M2-H2
Cellular component	endoplasmic reticulum	GO:0005783	6	0.00447801	3.80415	6	310	42	8255	ofr.gene34979,ofr.gene41197,ofr.gene58900,ofr.gene21053,ofr.gene28244,ofr.gene56947,	0.0317531	M2-H2
Cellular component	Golgi apparatus	GO:0005794	6	0.0135817	3.48489	5	282	42	8255	ofr.gene34979,ofr.gene41197,ofr.gene33926,ofr.gene28244,ofr.gene470,	0.0882812	M2-H2
Cellular component	endomembrane system	GO:0012505	3	0.0151006	2.42277	8	649	42	8255	ofr.gene34979,ofr.gene41197,ofr.gene33926,ofr.gene58900,ofr.gene21053,ofr.gene28244,ofr.gene56947,ofr.gene470,	0.0906033	M2-H2
Biological process	meristem initiation	GO:0010014	3	1.22125e-15	177.513	7	8	47	9535	ofr.gene24381,ofr.gene43925,ofr.gene1302,ofr.gene10587,ofr.gene56924,ofr.gene22360,ofr.gene55621,	3.21188e-13	M2-H2
Biological process	determination of bilateral symmetry	GO:0009855	5	2.87215e-13	152.154	6	8	47	9535	ofr.gene24381,ofr.gene43925,ofr.gene1302,ofr.gene10587,ofr.gene56924,ofr.gene55621,	3.77687e-11	M2-H2
Biological process	specification of symmetry	GO:0009799	4	2.13252e-12	121.723	6	10	47	9535	ofr.gene24381,ofr.gene43925,ofr.gene1302,ofr.gene10587,ofr.gene56924,ofr.gene55621,	1.86951e-10	M2-H2
Biological process	radial pattern formation	GO:0009956	5	2.13252e-12	121.723	6	10	47	9535	ofr.gene24381,ofr.gene43925,ofr.gene1302,ofr.gene10587,ofr.gene56924,ofr.gene55621,	1.86951e-10	M2-H2
Biological process	polarity specification of adaxial/abaxial axis	GO:0009944	5	4.67359e-12	110.658	6	11	47	9535	ofr.gene24381,ofr.gene43925,ofr.gene1302,ofr.gene10587,ofr.gene56924,ofr.gene55621,	2.45831e-10	M2-H2
Biological process	specification of axis polarity	GO:0065001	4	4.67359e-12	110.658	6	11	47	9535	ofr.gene24381,ofr.gene43925,ofr.gene1302,ofr.gene10587,ofr.gene56924,ofr.gene55621,	2.45831e-10	M2-H2
Biological process	meristem structural organization	GO:0009933	4	1.02468e-11	61.7438	7	23	47	9535	ofr.gene24381,ofr.gene43925,ofr.gene1302,ofr.gene10587,ofr.gene56924,ofr.gene22360,ofr.gene55621,	3.84987e-10	M2-H2
Biological process	xylem development	GO:0010089	6	1.44136e-11	59.1711	7	24	47	9535	ofr.gene24381,ofr.gene43925,ofr.gene1302,ofr.gene10587,ofr.gene56924,ofr.gene22360,ofr.gene55621,	4.73846e-10	M2-H2
Biological process	adaxial/abaxial axis specification	GO:0009943	5	4.98841e-11	81.1489	6	15	47	9535	ofr.gene24381,ofr.gene43925,ofr.gene1302,ofr.gene10587,ofr.gene56924,ofr.gene55621,	1.45772e-09	M2-H2
Biological process	adaxial/abaxial pattern specification	GO:0009955	5	4.98841e-11	81.1489	6	15	47	9535	ofr.gene24381,ofr.gene43925,ofr.gene1302,ofr.gene10587,ofr.gene56924,ofr.gene55621,	1.45772e-09	M2-H2
Biological process	axis specification	GO:0009798	4	7.95198e-11	76.0771	6	16	47	9535	ofr.gene24381,ofr.gene43925,ofr.gene1302,ofr.gene10587,ofr.gene56924,ofr.gene55621,	1.90125e-09	M2-H2
Biological process	anatomical structure arrangement	GO:0048532	3	1.0672e-10	45.8099	7	31	47	9535	ofr.gene24381,ofr.gene43925,ofr.gene1302,ofr.gene10587,ofr.gene56924,ofr.gene22360,ofr.gene55621,	2.33896e-09	M2-H2
Biological process	multicellular organism development	GO:0007275	4	2.84941e-10	6.9956	16	464	47	9535	ofr.gene34979,ofr.gene38648,ofr.gene24381,ofr.gene54699,ofr.gene43925,ofr.gene54712,ofr.gene1302,ofr.gene18985,ofr.gene10587,ofr.gene57645,ofr.gene41197,ofr.gene48854,ofr.gene56924,ofr.gene22360,ofr.gene28244,ofr.gene55621,	5.76457e-09	M2-H2
Biological process	phloem or xylem histogenesis	GO:0010087	5	6.06102e-10	36.413	7	39	47	9535	ofr.gene24381,ofr.gene43925,ofr.gene1302,ofr.gene10587,ofr.gene56924,ofr.gene22360,ofr.gene55621,	1.13861e-08	M2-H2
Biological process	multicellular organismal process	GO:0032501	2	6.55508e-10	6.61091	16	491	47	9535	ofr.gene34979,ofr.gene38648,ofr.gene24381,ofr.gene54699,ofr.gene43925,ofr.gene54712,ofr.gene1302,ofr.gene18985,ofr.gene10587,ofr.gene57645,ofr.gene41197,ofr.gene48854,ofr.gene56924,ofr.gene22360,ofr.gene28244,ofr.gene55621,	1.14932e-08	M2-H2
Biological process	anatomical structure development	GO:0048856	3	2.00136e-09	6.12445	16	530	47	9535	ofr.gene34979,ofr.gene38648,ofr.gene24381,ofr.gene54699,ofr.gene43925,ofr.gene54712,ofr.gene1302,ofr.gene18985,ofr.gene10587,ofr.gene57645,ofr.gene41197,ofr.gene48854,ofr.gene56924,ofr.gene22360,ofr.gene28244,ofr.gene55621,	3.28973e-08	M2-H2
Biological process	developmental process	GO:0032502	2	3.08024e-09	5.94498	16	546	47	9535	ofr.gene34979,ofr.gene38648,ofr.gene24381,ofr.gene54699,ofr.gene43925,ofr.gene54712,ofr.gene1302,ofr.gene18985,ofr.gene10587,ofr.gene57645,ofr.gene41197,ofr.gene48854,ofr.gene56924,ofr.gene22360,ofr.gene28244,ofr.gene55621,	4.76532e-08	M2-H2
Biological process	xylem and phloem pattern formation	GO:0010051	5	6.91702e-09	39.2656	6	31	47	9535	ofr.gene24381,ofr.gene43925,ofr.gene1302,ofr.gene10587,ofr.gene56924,ofr.gene55621,	1.01065e-07	M2-H2
Biological process	phyllome development	GO:0048827	5	7.42756e-09	18.8718	8	86	47	9535	ofr.gene34979,ofr.gene38648,ofr.gene54699,ofr.gene54712,ofr.gene57645,ofr.gene41197,ofr.gene48854,ofr.gene28244,	1.02813e-07	M2-H2
Biological process	meristem development	GO:0048507	5	8.58398e-09	25.359	7	56	47	9535	ofr.gene24381,ofr.gene43925,ofr.gene1302,ofr.gene10587,ofr.gene56924,ofr.gene22360,ofr.gene55621,	1.12879e-07	M2-H2
Biological process	shoot system development	GO:0048367	5	2.07916e-08	13.0418	9	140	47	9535	ofr.gene34979,ofr.gene38648,ofr.gene54699,ofr.gene54712,ofr.gene57645,ofr.gene41197,ofr.gene48854,ofr.gene22360,ofr.gene28244,	2.6039e-07	M2-H2
Biological process	cell differentiation	GO:0030154	4	2.23249e-08	22.1892	7	64	47	9535	ofr.gene24381,ofr.gene43925,ofr.gene1302,ofr.gene10587,ofr.gene56924,ofr.gene22360,ofr.gene55621,	2.66884e-07	M2-H2
Biological process	cellular developmental process	GO:0048869	3	1.17368e-07	17.5322	7	81	47	9535	ofr.gene24381,ofr.gene43925,ofr.gene1302,ofr.gene10587,ofr.gene56924,ofr.gene22360,ofr.gene55621,	1.34208e-06	M2-H2
Biological process	regionalization	GO:0003002	4	1.76973e-07	23.4083	6	52	47	9535	ofr.gene24381,ofr.gene43925,ofr.gene1302,ofr.gene10587,ofr.gene56924,ofr.gene55621,	1.93933e-06	M2-H2
Biological process	pattern specification process	GO:0007389	3	3.44127e-07	20.9868	6	58	47	9535	ofr.gene24381,ofr.gene43925,ofr.gene1302,ofr.gene10587,ofr.gene56924,ofr.gene55621,	3.62022e-06	M2-H2
Biological process	plant organ development	GO:0099402	4	7.11581e-07	10.5388	8	154	47	9535	ofr.gene34979,ofr.gene38648,ofr.gene54699,ofr.gene54712,ofr.gene57645,ofr.gene41197,ofr.gene48854,ofr.gene28244,	7.19792e-06	M2-H2
Biological process	system development	GO:0048731	4	7.78538e-07	7.27141	10	279	47	9535	ofr.gene34979,ofr.gene38648,ofr.gene54699,ofr.gene54712,ofr.gene18985,ofr.gene57645,ofr.gene41197,ofr.gene48854,ofr.gene22360,ofr.gene28244,	7.58354e-06	M2-H2
Biological process	tissue development	GO:0009888	4	1.30445e-06	12.3488	7	115	47	9535	ofr.gene24381,ofr.gene43925,ofr.gene1302,ofr.gene10587,ofr.gene56924,ofr.gene22360,ofr.gene55621,	1.22525e-05	M2-H2
Biological process	regulation of developmental process	GO:0050793	4	4.12377e-06	13.8322	6	88	47	9535	ofr.gene34979,ofr.gene38648,ofr.gene54699,ofr.gene54712,ofr.gene22360,ofr.gene28244,	3.49855e-05	M2-H2
Biological process	leaf development	GO:0048366	6	1.13202e-05	16.6289	5	61	47	9535	ofr.gene34979,ofr.gene38648,ofr.gene54699,ofr.gene54712,ofr.gene28244,	9.30381e-05	M2-H2
Biological process	anatomical structure morphogenesis	GO:0009653	3	1.27496e-05	8.76609	7	162	47	9535	ofr.gene24381,ofr.gene43925,ofr.gene1302,ofr.gene10587,ofr.gene56924,ofr.gene22360,ofr.gene55621,	0.000101611	M2-H2
Biological process	reproductive system development	GO:0061458	5	1.32726e-05	8.71231	7	163	47	9535	ofr.gene34979,ofr.gene18985,ofr.gene57645,ofr.gene41197,ofr.gene48854,ofr.gene22360,ofr.gene28244,	0.000102667	M2-H2
Biological process	reproductive structure development	GO:0048608	4	1.32726e-05	8.71231	7	163	47	9535	ofr.gene34979,ofr.gene18985,ofr.gene57645,ofr.gene41197,ofr.gene48854,ofr.gene22360,ofr.gene28244,	0.000102667	M2-H2
Biological process	reproductive shoot system development	GO:0090567	6	1.93316e-05	14.9171	5	68	47	9535	ofr.gene34979,ofr.gene57645,ofr.gene41197,ofr.gene48854,ofr.gene28244,	0.000137411	M2-H2
Biological process	developmental process involved in reproduction	GO:0003006	3	2.35141e-05	7.97813	7	178	47	9535	ofr.gene34979,ofr.gene18985,ofr.gene57645,ofr.gene41197,ofr.gene48854,ofr.gene22360,ofr.gene28244,	0.000162742	M2-H2
Biological process	post-embryonic development	GO:0009791	3	8.81871e-05	6.4845	7	219	47	9535	ofr.gene34979,ofr.gene18985,ofr.gene57645,ofr.gene41197,ofr.gene48854,ofr.gene22360,ofr.gene28244,	0.000594698	M2-H2
Biological process	reproductive process	GO:0022414	2	9.60543e-05	6.39688	7	222	47	9535	ofr.gene34979,ofr.gene18985,ofr.gene57645,ofr.gene41197,ofr.gene48854,ofr.gene22360,ofr.gene28244,	0.000631557	M2-H2
Biological process	reproduction	GO:0000003	2	0.000101611	6.33976	7	224	47	9535	ofr.gene34979,ofr.gene18985,ofr.gene57645,ofr.gene41197,ofr.gene48854,ofr.gene22360,ofr.gene28244,	0.000651796	M2-H2
Biological process	RNA biosynthetic process	GO:0032774	8	0.00242559	2.61005	11	855	47	9535	ofr.gene10085,ofr.gene7542,ofr.gene39783,ofr.gene45411,ofr.gene57645,ofr.gene8146,ofr.gene48854,ofr.gene10389,ofr.gene7944,ofr.gene11026,ofr.gene12925,	0.0118135	M2-H2
Biological process	transcription, DNA-templated	GO:0006351	10	0.00242559	2.61005	11	855	47	9535	ofr.gene10085,ofr.gene7542,ofr.gene39783,ofr.gene45411,ofr.gene57645,ofr.gene8146,ofr.gene48854,ofr.gene10389,ofr.gene7944,ofr.gene11026,ofr.gene12925,	0.0118135	M2-H2
Biological process	nucleic acid-templated transcription	GO:0097659	9	0.00242559	2.61005	11	855	47	9535	ofr.gene10085,ofr.gene7542,ofr.gene39783,ofr.gene45411,ofr.gene57645,ofr.gene8146,ofr.gene48854,ofr.gene10389,ofr.gene7944,ofr.gene11026,ofr.gene12925,	0.0118135	M2-H2
Biological process	RNA metabolic process	GO:0016070	7	0.00270546	2.212	14	1284	47	9535	ofr.gene5040,ofr.gene10085,ofr.gene16638,ofr.gene7542,ofr.gene39783,ofr.gene45411,ofr.gene15911,ofr.gene57645,ofr.gene8146,ofr.gene48854,ofr.gene10389,ofr.gene7944,ofr.gene11026,ofr.gene12925,	0.0124831	M2-H2
Biological process	nucleobase-containing compound biosynthetic process	GO:0034654	6	0.0109232	2.13959	11	1043	47	9535	ofr.gene10085,ofr.gene7542,ofr.gene39783,ofr.gene45411,ofr.gene57645,ofr.gene8146,ofr.gene48854,ofr.gene10389,ofr.gene7944,ofr.gene11026,ofr.gene12925,	0.0410401	M2-H2
Biological process	nucleic acid metabolic process	GO:0090304	6	0.0156276	1.81715	14	1563	47	9535	ofr.gene5040,ofr.gene10085,ofr.gene16638,ofr.gene7542,ofr.gene39783,ofr.gene45411,ofr.gene15911,ofr.gene57645,ofr.gene8146,ofr.gene48854,ofr.gene10389,ofr.gene7944,ofr.gene11026,ofr.gene12925,	0.0540798	M2-H2
Biological process	heterocycle biosynthetic process	GO:0018130	5	0.024396	1.90572	11	1171	47	9535	ofr.gene10085,ofr.gene7542,ofr.gene39783,ofr.gene45411,ofr.gene57645,ofr.gene8146,ofr.gene48854,ofr.gene10389,ofr.gene7944,ofr.gene11026,ofr.gene12925,	0.0802018	M2-H2
Biological process	gene expression	GO:0010467	5	0.0298734	1.63431	15	1862	47	9535	ofr.gene5040,ofr.gene10085,ofr.gene16638,ofr.gene7542,ofr.gene39783,ofr.gene45411,ofr.gene18985,ofr.gene15911,ofr.gene57645,ofr.gene8146,ofr.gene48854,ofr.gene10389,ofr.gene7944,ofr.gene11026,ofr.gene12925,	0.0872968	M2-H2
Biological process	aromatic compound biosynthetic process	GO:0019438	5	0.030456	1.84277	11	1211	47	9535	ofr.gene10085,ofr.gene7542,ofr.gene39783,ofr.gene45411,ofr.gene57645,ofr.gene8146,ofr.gene48854,ofr.gene10389,ofr.gene7944,ofr.gene11026,ofr.gene12925,	0.0880212	M2-H2
Biological process	organic cyclic compound biosynthetic process	GO:1901362	5	0.0393038	1.77111	11	1260	47	9535	ofr.gene10085,ofr.gene7542,ofr.gene39783,ofr.gene45411,ofr.gene57645,ofr.gene8146,ofr.gene48854,ofr.gene10389,ofr.gene7944,ofr.gene11026,ofr.gene12925,	0.104413	M2-H2
Biological process	RNA metabolic process	GO:0016070	7	0.0222048	2.85616	5	1284	13	9535	ofr.gene54512,ofr.gene52400,ofr.gene11026,ofr.gene15911,ofr.gene11963,	0.196427	M3-H3
Biological process	nucleic acid metabolic process	GO:0090304	6	0.0479298	2.34633	5	1563	13	9535	ofr.gene54512,ofr.gene52400,ofr.gene11026,ofr.gene15911,ofr.gene11963,	0.239649	M3-H3
