# Supplementary material for: Identification of miRNAs and Target Genes at Key Stages of Sexual Differentiation in Androdioecious Osmanthus fragrans
Source: Int J Mol Sci. 2022 Sep 8;23(18):10386. doi: 10.3390/ijms231810386 (PMC9499476; doi:10.3390/ijms231810386)
Supplement: Supplementary file 1 [file ijms-23-10386-s001.zip › Supplementary Files/Table S5 Primers used for RLM-RACE and qRT-PCR experiments in this study.xlsx]

## Sheet: Sheet1
Table S6 Primers used for RLM-RACE and qRT-PCR experiments in this study
Name	Primer sequence	Experiment
5' RACE Outer Primer	GCTGATGGCGATGAATGAACACTG	RLM-RACE
5' RACE Inner Primer	CGCGGATCCGAACACTGCGTTTGCTGGCTTTGATG	RLM-RACE
ofr.gene32426-innerP	TTTCCTATCCCATCGGCATT	RLM-RACE
ofr.gene32426-outerP	TGTCCAATGTGCGACCTACG	RLM-RACE
ofr.gene40945-innerP	CGCCAATCCAAAGTCCAGTT	RLM-RACE
ofr.gene40945-outerP	TCCCTGGCATTTTTAGTGGT	RLM-RACE
ofr.gene45828-innerP	GGATTTCTGCCACCCTTGTT	RLM-RACE
ofr.gene45828-outerP	TTGGCAGTAGGCAGCACATT	RLM-RACE
novel_mir47	CGAGGATACTGCAGAAGTGAGCTT	qRT-PCR
novel_mir11	TTTGGCTATGGCACGCAC	qRT-PCR
novel_mir98	GCGCGTTGTTGTTCAGTCAC	qRT-PCR
novel_mir125	CGCGTATGAAAAGATCAAGGC	qRT-PCR
miR166	CGTCGGACCAGGCTTCAT	qRT-PCR
ofr.gene51165-F	CACCGGGAACTTCAATGACC	qRT-PCR
ofr.gene51165-R	CCTTGGCATTCACTAGCACC	qRT-PCR
ofr.gene18864-F	TTGTTTCACAGGCCATACGC	qRT-PCR
ofr.gene18864-R	AGCCACTAATCCGTCAACCA	qRT-PCR
ofr.gene56478-F	GAATCCATTGATCCCGGTGC	qRT-PCR
ofr.gene56478-R	AAGGAAATCTTCGGCTCCCA	qRT-PCR
ofr.gene43925-F	TTCCCTGATGATGCACCACT	qRT-PCR
ofr.gene43925-R	GTTTGTTTCTGGGCCGACTT	qRT-PCR
ofr.gene32426-F	ACATTTACAGAGGGACGCCA	qRT-PCR
ofr.gene32426-R	ATCCCCATTTTCAGCCCTCA	qRT-PCR
ofr.gene40945-F	TGGGGATTTACGTGTTGGGA	qRT-PCR
ofr.gene40945-R	CGTGGATGAGGCAGAGTTTG	qRT-PCR
ofr.gene45828 -F	CAGTCAACAACACCGCTTGA	qRT-PCR
ofr.gene45828 -R	GCATTTGGACCCACTCAACA	qRT-PCR
OfACT-F	CCCAAGGCAAACAGAGAAAAAAT	qRT-PCR
OfACT-R	ACCCCATCACCAGAATCAAGAA	qRT-PCR
