# Supplementary material for: Identification of miRNAs and Target Genes at Key Stages of Sexual Differentiation in Androdioecious Osmanthus fragrans
Source: Int J Mol Sci. 2022 Sep 8;23(18):10386. doi: 10.3390/ijms231810386 (PMC9499476; doi:10.3390/ijms231810386)
Supplement: Supplementary file 1 [file ijms-23-10386-s001.zip › Supplementary Files/Table S6 MiRNAs, target genes that may be involved in the development of flower organs.xlsx]

## Sheet: Sheet1
Table S6 MiRNAs, target genes that may be involved in the development of flower organs
miRNA family	Target gene	Ortholog of Arabidopsis	identity	Gene functions
miR156	ofr.gene6904	AT1G02065 (SPL8)	71.05	affected in micro- and megasporogenesis, and stamen filament elongation
miR156	ofr.gene201	AT2G42200 (SPL9)	70.89	involved in the vegetative to reproductive phase transition
miR156	ofr.gene256	AT2G42200 (SPL9)	70.89	involved in the vegetative to reproductive phase transition
miR160	ofr.gene24935	AT2G28350 (ARF10)	56.2	auxin homeostasis
miR160	ofr.gene1309	AT4G30080 (ARF16)	56.18	auxin homeostasis
miR160	ofr.gene16264	AT4G30080 (ARF16)	58.18	auxin homeostasis
miR160	ofr.gene18842	AT4G30080 (ARF16)	57.7	auxin homeostasis
miR160	ofr.gene24372	AT4G30080 (ARF16)	56.59	auxin homeostasis
miR160	ofr.gene29143	AT4G30080 (ARF16)	55.2	auxin homeostasis
miR160	ofr.gene32426	AT4G30080 (ARF16)	58.27	auxin homeostasis
miR160	ofr.gene40945	AT4G30080 (ARF16)	57.02	auxin homeostasis
miR160	ofr.gene48854	AT4G30080 (ARF16)	55.31	auxin homeostasis
miR160	ofr.gene5225	AT4G30080 (ARF16)	64.59	auxin homeostasis
miR160	ofr.gene57645	AT4G30080 (ARF16)	56.43	auxin homeostasis
miR160	ofr.gene58363	AT4G30080 (ARF16)	55.87	auxin homeostasis
miR160	ofr.gene36028	AT1G77850 (ARF17)	46.23	auxin homeostasis
miR160	ofr.gene44441	AT1G77850 (ARF17)	50	auxin homeostasis
miR166	ofr.gene22360	AT1G52150 (HB-15)	76.68	Critical for vascular development and negatively regulates vascular cell differentiation
miR166	ofr.gene55621	AT2G34710 (HB-14)	72.17	mutations cause transformation of abaxial leaf fates into adaxial leaf fates
miR166	ofr.gene10587	AT5G60690 (REV HB)	84.68	regulates meristem initiation
miR166	ofr.gene1302	AT5G60690 (REV HB)	80.24	regulates meristem initiation
miR166	ofr.gene24381	AT5G60690 (REV HB)	75.53	regulates meristem initiation
miR166	ofr.gene43925	AT5G60690 (REV HB)	78.93	regulates meristem initiation
miR166	ofr.gene56924	AT5G60690 (REV HB)	75	regulates meristem initiation
miR167	ofr.gene54512	AT1G19220 (ARF19)	60.38	auxin homeostasis
miR167	ofr.gene38443	AT1G19850 (ARF5)	62.02	auxin homeostasis
miR167	ofr.gene11895	AT1G30330 (ARF6)	65.9	auxin homeostasis
miR167	ofr.gene11963	AT1G30330 (ARF6)	72.27	auxin homeostasis
miR167	ofr.gene36182	AT1G30330 (ARF6)	82.2	auxin homeostasis
miR167	ofr.gene36612	AT1G30330 (ARF6)	82.2	auxin homeostasis
miR167	ofr.gene43053	AT1G30330 (ARF6)	63.93	auxin homeostasis
miR167	ofr.gene44287	AT1G30330 (ARF6)	80.88	auxin homeostasis
miR167	ofr.gene8825	AT1G30330 (ARF6)	78.63	auxin homeostasis
miR172	ofr.gene18985	AT5G42390 (SPP)	65.29	essential for embryo development
miR393	ofr.gene52486	AT3G26810 (AFB2)	73.6	auxin homeostasis
miR393	ofr.gene52716	AT3G26810 (AFB2)	72.29	auxin homeostasis
miR393	ofr.gene9379	AT3G26810 (AFB2)	72.17	auxin homeostasis
miR393	ofr.gene12656	AT1G12820 (AFB3)	60.48	auxin homeostasis
miR393	ofr.gene47314	AT1G12820 (AFB3)	76.22	auxin homeostasis
miR393	ofr.gene48759	AT3G62980 (TIR1)	77.45	auxin homeostasis
miR393	ofr.gene56043	AT3G62980 (TIR1)	77.62	auxin homeostasis
miR393	ofr.gene57509	AT3G62980 (TIR1)	79.35	auxin homeostasis
miR396	ofr.gene28244	AT5G11320 (YUC4)	69.97	auxin biosynthesis and gynoecium development
miR396	ofr.gene34979	AT5G11320 (YUC4)	68.62	auxin biosynthesis and gynoecium development
miR396	ofr.gene41197	AT5G11320 (YUC4)	62.34	auxin biosynthesis and gynoecium development
